# Supplementary material for: Crystal structure, Hirshfeld surface analysis and computational studies of 5-[(prop-2-en-1-yl)sulfan­yl]-1-[2-(tri­fluoro­meth­yl)phen­yl]-1H-tetra­zole
Source: Acta Crystallogr E Crystallogr Commun. 2019 Aug 23;75(Pt 9):1331–5. doi: 10.1107/S2056989019011459 (PMC6727050; doi:10.1107/S2056989019011459)
Supplement: Supplementary file 1 [file e-75-01331-sup1.cif]

##############################################################################
#                                                                            #
# This CIF contains the data in a paper accepted for publication in          #
# Acta Crystallographica Section E. It conforms to the requirements of       #
# Notes for Authors for Acta Crystallographica Section E, and has been       #
# peer reviewed under the auspices of the IUCr Commission on Journals.       #
#                                                                            #
# Full details of the Crystallographic Information File format               #
# are given in the paper "The Crystallographic Information File (CIF):       #
# a New Standard Archive File for Crystallography" by S. R. Hall, F. H.      #
# Allen and I. D. Brown [Acta Cryst. (1991), A47, 655-685].                  #
#                                                                            #
# The current version of the core CIF dictionary is obtainable from          #
# ftp://ftp.iucr.org/pub/cif_core.dic.                                       #
#                                                                            #
# Software is freely available for graphical display of the structure(s)     #
# in this CIF. For information consult the CIF software page                 #
# http://www.iucr.org/resources/cif/software.                                #
#                                                                            #
# This file may be used for bona fide research purposes within the           #
# scientific community so long as proper attribution is given to the journal # 
# article from which it was obtained.                                        #
#                                                                            #
##############################################################################
data_I
_audit_creation_method
;
Olex2 1.2
(compiled 2018.05.29 svn.r3508 for OlexSys, GUI svn.r5506)
;
_journal_date_recd_electronic     2019-07-19
_journal_date_accepted     2019-08-14
_journal_name_full     'Acta Crystallographica, Section E'
_journal_year     2019
_journal_volume     75
_journal_issue      9
_journal_page_first     1331
_journal_page_last     1335
_journal_paper_category     GO
_journal_paper_doi     10.1107/S2056989019011459
_journal_coeditor_code     HB7842
_publ_contact_author_name     'Doctor Yurii Slyvka'
_publ_contact_author_address
;Faculty of Chemistry,
Ivan Franko National University of Lviv,
Kyryla i Mefodia Str, 6,
79005 L'viv, Ukraine
;
_publ_contact_author_email     yurii.slyvka@lnu.edu.ua
_publ_contact_author_phone      380322394506
_publ_section_title
;\
Crystal structure, Hirshfeld surface analysis and computational studies of
5-[(prop-2-en-1-yl)sulfanyl]-1-[2-(trifluoromethyl)phenyl]-1<i>H</i>-\
tetrazole
;
loop_
    _publ_author_name
    _publ_author_footnote
    _publ_author_address
    'Slyvka, Yurii' .
;
Faculty of Chemistry,
Ivan Franko National University of Lviv,
Kyryla i Mefodia Str, 6,
79005 L'viv,
Ukraine
;
    'Goreshnik, Evgeny' .
;
Department of Inorganic Chemistry and Technology,
Jo\<zef Stefan Institute,
Jamova 39,
SI-1000 Ljubljana,
Slovenia
;
    'Pokhodylo, Nazariy' .
;
Faculty of Chemistry,
Ivan Franko National University of Lviv,
Kyryla i Mefodia Str, 6,
79005 L'viv,
Ukraine
;
    'Mys`kiv, Marian' .
;
Faculty of Chemistry,
Ivan Franko National University of Lviv,
Kyryla i Mefodia Str, 6,
79005 L'viv,
Ukraine
;
_publ_section_synopsis
;
The title compound was synthesized from 2-(trifluoromethyl)aniline by a
multi-step reaction and is constructed from a pair of aromatic rings
[2-(trifluoromethyl)phenyl and tetrazole], which are turned by 76.8(1)\%
relative to each other because of significant steric hindrance of the
trifluoromethyl group at the <i>ortho</i> position of the benzene ring.In the
crystal, very weak C---H...N and C---H...F hydrogen bonds and aromatic \p--\p
stacking interactions link the molecules into a three-dimensional network.
;
_chemical_name_systematic
;\
5-[(Prop-2-en-1-yl)sulfanyl]-1-[2-(trifluoromethyl)phenyl]-1<i>H</i>-\
tetrazole
;
_chemical_name_common     ?
_chemical_formula_moiety     'C11 H9 F3 N4 S'
_chemical_formula_sum     'C11 H9 F3 N4 S'
_chemical_formula_iupac     'C11 H9 F3 N4 S'
_chemical_formula_weight     286.28
_chemical_melting_point     ?
_chemical_absolute_configuration     ?
_space_group_crystal_system     orthorhombic
_space_group_name_H-M_alt     'P n a 21'
_space_group_name_Hall     'P 2c -2n'
loop_
    _space_group_symop_operation_xyz
    'x, y, z'
    '-x, -y, z+1/2'
    'x+1/2, -y+1/2, z'
    '-x+1/2, y+1/2, z+1/2'
_cell_length_a     7.6595(3)
_cell_length_b     20.9841(7)
_cell_length_c     7.8641(3)
_cell_angle_alpha     90
_cell_angle_beta     90
_cell_angle_gamma     90
_cell_volume     1263.98(8)
_cell_formula_units_Z     4
_cell_measurement_reflns_used     9726
_cell_measurement_theta_min     3.8470
_cell_measurement_theta_max     28.3700
_cell_measurement_temperature     150.00(10)
_exptl_crystal_description     block
_exptl_crystal_colour     colourless
_exptl_crystal_size_max     0.35
_exptl_crystal_size_mid     0.242
_exptl_crystal_size_min     0.149
_exptl_crystal_density_diffrn     1.504
_exptl_crystal_density_meas     ?
_exptl_crystal_density_method     ?
_exptl_crystal_F_000     584
loop_
    _exptl_crystal_face_index_h
    _exptl_crystal_face_index_k
    _exptl_crystal_face_index_l
    _exptl_crystal_face_perp_dist
    -10 -7 1 0.0950
    10 7 -1 0.0950
    0 1 11 0.1607
    -1 -1 -11 0.1802
    -1 -29 0 0.0812
    1 28 -3 0.0551
    2 29 2 0.0660
    1 -17 9 0.1496
    -10 2 -4 0.1065
    -8 19 0 0.0998
    3 -13 -9 0.1847
    8 14 -5 0.0883
_exptl_absorpt_coefficient_mu     0.284
_exptl_absorpt_correction_type     analytical
_exptl_absorpt_process_details
;
(CrysAlis PRO; Rigaku OD, 2018)
;
_exptl_absorpt_correction_T_min     0.929
_exptl_absorpt_correction_T_max     0.969
_diffrn_ambient_temperature     150
_diffrn_source     ?
_diffrn_radiation_type     MoK\a
_diffrn_radiation_wavelength     0.71073
_diffrn_measurement_device_type
            'Rigaku Oxford Diffraction New Gemini, Dual, Cu at home/near, Atlas'
_diffrn_measurement_device     'four-circle diffractometer'
_diffrn_measurement_method     '\w scans'
_diffrn_detector_area_resol_mean     10.6426
_diffrn_reflns_number     28170
_diffrn_reflns_av_R_equivalents     0.0589
_diffrn_reflns_av_unetI/netI     0.0277
_diffrn_reflns_theta_min     2.766
_diffrn_reflns_theta_max     28.924
_diffrn_reflns_theta_full     25.242
_diffrn_measured_fraction_theta_max     0.968
_diffrn_measured_fraction_theta_full     0.999
_diffrn_reflns_limit_h_min     -10
_diffrn_reflns_limit_h_max     10
_diffrn_reflns_limit_k_min     -28
_diffrn_reflns_limit_k_max     28
_diffrn_reflns_limit_l_min     -10
_diffrn_reflns_limit_l_max     10
_refine_special_details
;
1. Fixed Uiso
 At 1.2 times of:
  All C(H) groups, All C(H,H) groups
2.a Secondary CH2 refined with riding coordinates:
 C2(H2A,H2B)
2.b Aromatic/amide H refined with riding coordinates:
 C3(H3), C6(H6), C7(H7), C8(H8), C9(H9)
2.c X=CH2 refined with riding coordinates:
 C4(H4A,H4B)
;
_reflns_number_total     3094
_reflns_number_gt     2730
_reflns_threshold_expression     'I > 2\s(I)'
_refine_ls_structure_factor_coef     Fsqd
_refine_ls_matrix_type     full
_refine_ls_R_factor_all     0.0451
_refine_ls_R_factor_gt     0.0352
_refine_ls_wR_factor_gt     0.0737
_refine_ls_wR_factor_ref     0.0792
_refine_ls_goodness_of_fit_ref     1.071
_refine_ls_restrained_S_all     1.071
_refine_ls_number_reflns     3094
_refine_ls_number_parameters     172
_refine_ls_number_restraints     1
_refine_ls_hydrogen_treatment     constr
_refine_ls_weighting_scheme     calc
_refine_ls_weighting_details
              'w=1/[\s^2^(Fo^2^)+(0.0298P)^2^+0.4395P] where P=(Fo^2^+2Fc^2^)/3'
_atom_sites_solution_hydrogens     geom
_atom_sites_solution_primary     ?
_atom_sites_solution_secondary     ?
_refine_ls_shift/su_max     0.000
_refine_ls_shift/su_mean     0.000
_refine_diff_density_max     0.231
_refine_diff_density_min     -0.224
_refine_ls_extinction_method     none
_refine_ls_extinction_coef     .
_refine_ls_abs_structure_details
;
Flack <i>x</i> determined using 1094 quotients
[(<i>I</i>^+^)-(<i>I</i>^-^)]/[(<i>I</i>^+^)+(<i>I</i>^-^)]
(Parsons et al., 2013)
;
_refine_ls_abs_structure_Flack     0.07(4)
loop_
    _atom_type_symbol
    _atom_type_description
    _atom_type_scat_dispersion_real
    _atom_type_scat_dispersion_imag
    _atom_type_scat_source
    C C 0.0033 0.0016 'International Tables Vol C Tables 4.2.6.8 and 6.1.1.4'
    H H 0.0000 0.0000 'International Tables Vol C Tables 4.2.6.8 and 6.1.1.4'
    F F 0.0171 0.0103 'International Tables Vol C Tables 4.2.6.8 and 6.1.1.4'
    N N 0.0061 0.0033 'International Tables Vol C Tables 4.2.6.8 and 6.1.1.4'
    S S 0.1246 0.1234 'International Tables Vol C Tables 4.2.6.8 and 6.1.1.4'
_computing_data_collection
;
CrysAlis PRO (Rigaku OD, 2018)
;
_computing_cell_refinement
;
CrysAlis PRO (Rigaku OD, 2018)
;
_computing_data_reduction
;
CrysAlis PRO (Rigaku OD, 2018)
;
_computing_structure_solution
;
SHELXT (Sheldrick, 2015a)
;
_computing_structure_refinement
;
SHELXL (Sheldrick, 2015b)
;
_computing_molecular_graphics
;
<i>OLEX2</i> (Dolomanov <i>et al.</i>,  2009)
;
_computing_publication_material
;
<i>OLEX2</i> (Dolomanov <i>et al.</i>,  2009)
;
loop_
    _atom_site_type_symbol
    _atom_site_label
    _atom_site_fract_x
    _atom_site_fract_y
    _atom_site_fract_z
    _atom_site_U_iso_or_equiv
    _atom_site_adp_type
    _atom_site_calc_flag
    _atom_site_occupancy
    _atom_site_disorder_assembly
    _atom_site_disorder_group
    S S1 0.82933(7) 0.43951(3) 0.47114(11) 0.02848(15) Uani d 1 . .
    F F1 0.4353(3) 0.24877(9) 0.1989(3) 0.0619(6) Uani d 1 . .
    F F2 0.5490(3) 0.34169(11) 0.2020(2) 0.0590(6) Uani d 1 . .
    F F3 0.2811(3) 0.32951(12) 0.2643(3) 0.0614(6) Uani d 1 . .
    N N1 0.4878(3) 0.41022(10) 0.5110(3) 0.0263(5) Uani d 1 . .
    N N2 0.3257(3) 0.43591(10) 0.4866(5) 0.0357(6) Uani d 1 . .
    N N3 0.3518(3) 0.49149(11) 0.4245(4) 0.0406(7) Uani d 1 . .
    N N4 0.5253(3) 0.50465(11) 0.4058(3) 0.0348(6) Uani d 1 . .
    C C1 0.6066(3) 0.45334(10) 0.4616(4) 0.0252(5) Uani d 1 . .
    C C2 0.9068(3) 0.51253(12) 0.3701(3) 0.0264(5) Uani d 1 . .
    H H2A 1.030061 0.506647 0.335573 0.032 Uiso calc 1 . .
    H H2B 0.837482 0.520356 0.265975 0.032 Uiso calc 1 . .
    C C3 0.8943(3) 0.56925(10) 0.4825(5) 0.0301(5) Uani d 1 . .
    H H3 0.781849 0.582487 0.519235 0.036 Uiso calc 1 . .
    C C4 1.0299(4) 0.60194(13) 0.5336(4) 0.0378(7) Uani d 1 . .
    H H4A 1.143885 0.589750 0.498837 0.045 Uiso calc 1 . .
    H H4B 1.014415 0.637872 0.605561 0.045 Uiso calc 1 . .
    C C5 0.5129(3) 0.34687(11) 0.5739(3) 0.0253(5) Uani d 1 . .
    C C6 0.5647(4) 0.33874(16) 0.7405(4) 0.0363(7) Uani d 1 . .
    H H6 0.580710 0.374616 0.812478 0.044 Uiso calc 1 . .
    C C7 0.5933(5) 0.27776(17) 0.8017(4) 0.0436(8) Uani d 1 . .
    H H7 0.631875 0.271828 0.915363 0.052 Uiso calc 1 . .
    C C8 0.5662(4) 0.22597(15) 0.6992(5) 0.0427(8) Uani d 1 . .
    H H8 0.583610 0.184288 0.743224 0.051 Uiso calc 1 . .
    C C9 0.5136(4) 0.23375(13) 0.5317(4) 0.0370(7) Uani d 1 . .
    H H9 0.495146 0.197514 0.461602 0.044 Uiso calc 1 . .
    C C10 0.4879(3) 0.29472(11) 0.4665(4) 0.0278(5) Uani d 1 . .
    C C11 0.4394(4) 0.30342(14) 0.2845(4) 0.0373(7) Uani d 1 . .
loop_
    _atom_site_aniso_label
    _atom_site_aniso_U_11
    _atom_site_aniso_U_22
    _atom_site_aniso_U_33
    _atom_site_aniso_U_12
    _atom_site_aniso_U_13
    _atom_site_aniso_U_23
    S1 0.0220(3) 0.0207(2) 0.0428(3) 0.0028(2) -0.0018(3) 0.0025(4)
    F1 0.1032(19) 0.0361(10) 0.0464(12) -0.0050(11) -0.0153(12) -0.0163(10)
    F2 0.0844(16) 0.0638(14) 0.0287(10) -0.0314(12) 0.0085(10) 0.0003(10)
    F3 0.0620(13) 0.0750(15) 0.0472(11) 0.0155(11) -0.0163(10) -0.0005(11)
    N1 0.0222(10) 0.0226(10) 0.0341(14) 0.0019(8) 0.0027(9) -0.0039(9)
    N2 0.0222(9) 0.0327(11) 0.0522(16) 0.0065(8) 0.0027(12) -0.0053(13)
    N3 0.0282(12) 0.0328(13) 0.0607(19) 0.0074(9) -0.0022(11) -0.0004(11)
    N4 0.0269(12) 0.0265(11) 0.0511(15) 0.0058(9) -0.0015(11) 0.0045(11)
    C1 0.0223(10) 0.0218(10) 0.0317(13) 0.0029(8) 0.0014(14) -0.0030(13)
    C2 0.0260(13) 0.0243(13) 0.0290(14) -0.0003(10) 0.0015(11) 0.0011(10)
    C3 0.0306(12) 0.0228(11) 0.0368(14) 0.0022(9) 0.0041(15) 0.0025(14)
    C4 0.0427(16) 0.0251(13) 0.0456(18) -0.0011(12) 0.0008(13) -0.0017(12)
    C5 0.0232(12) 0.0229(12) 0.0297(14) -0.0001(10) 0.0053(11) 0.0001(11)
    C6 0.0404(17) 0.0397(17) 0.0288(16) 0.0005(14) 0.0036(13) -0.0043(13)
    C7 0.049(2) 0.051(2) 0.0311(16) 0.0076(15) 0.0049(14) 0.0108(14)
    C8 0.0466(18) 0.0338(15) 0.0477(19) 0.0052(13) 0.0142(15) 0.0146(15)
    C9 0.0415(16) 0.0257(13) 0.0440(17) -0.0033(12) 0.0099(13) 0.0025(12)
    C10 0.0279(11) 0.0237(11) 0.0318(13) -0.0034(9) 0.0055(14) -0.0005(13)
    C11 0.0489(19) 0.0294(15) 0.0337(16) -0.0053(13) -0.0017(13) -0.0046(12)
_geom_special_details
;
 All esds (except the esd in the dihedral angle between two l.s. planes)
 are estimated using the full covariance matrix.  The cell esds are taken
 into account individually in the estimation of esds in distances, angles
 and torsion angles; correlations between esds in cell parameters are only
 used when they are defined by crystal symmetry.  An approximate (isotropic)
 treatment of cell esds is used for estimating esds involving l.s. planes.
;
loop_
    _geom_bond_atom_site_label_1
    _geom_bond_atom_site_label_2
    _geom_bond_site_symmetry_2
    _geom_bond_distance
    _geom_bond_publ_flag
    S1 C1 . 1.732(2) ?
    S1 C2 . 1.825(3) ?
    F1 C11 . 1.330(3) ?
    F2 C11 . 1.331(4) ?
    F3 C11 . 1.340(4) ?
    N1 N2 . 1.367(3) ?
    N1 C1 . 1.341(3) ?
    N1 C5 . 1.431(3) ?
    N2 N3 . 1.280(3) ?
    N3 N4 . 1.365(3) ?
    N4 C1 . 1.319(3) ?
    C2 H2A . 0.9900 ?
    C2 H2B . 0.9900 ?
    C2 C3 . 1.486(4) ?
    C3 H3 . 0.9500 ?
    C3 C4 . 1.308(4) ?
    C4 H4A . 0.9500 ?
    C4 H4B . 0.9500 ?
    C5 C6 . 1.380(4) ?
    C5 C10 . 1.396(4) ?
    C6 H6 . 0.9500 ?
    C6 C7 . 1.384(5) ?
    C7 H7 . 0.9500 ?
    C7 C8 . 1.369(5) ?
    C8 H8 . 0.9500 ?
    C8 C9 . 1.387(5) ?
    C9 H9 . 0.9500 ?
    C9 C10 . 1.392(4) ?
    C10 C11 . 1.490(4) ?
loop_
    _geom_angle_atom_site_label_1
    _geom_angle_atom_site_label_2
    _geom_angle_atom_site_label_3
    _geom_angle_site_symmetry_1
    _geom_angle_site_symmetry_3
    _geom_angle
    _geom_angle_publ_flag
    C1 S1 C2 . . 99.24(12) ?
    N2 N1 C5 . . 122.5(2) ?
    C1 N1 N2 . . 108.0(2) ?
    C1 N1 C5 . . 129.5(2) ?
    N3 N2 N1 . . 105.7(2) ?
    N2 N3 N4 . . 112.2(2) ?
    C1 N4 N3 . . 105.0(2) ?
    N1 C1 S1 . . 122.86(17) ?
    N4 C1 S1 . . 128.06(19) ?
    N4 C1 N1 . . 109.1(2) ?
    S1 C2 H2A . . 109.0 ?
    S1 C2 H2B . . 109.0 ?
    H2A C2 H2B . . 107.8 ?
    C3 C2 S1 . . 113.13(19) ?
    C3 C2 H2A . . 109.0 ?
    C3 C2 H2B . . 109.0 ?
    C2 C3 H3 . . 118.3 ?
    C4 C3 C2 . . 123.5(2) ?
    C4 C3 H3 . . 118.3 ?
    C3 C4 H4A . . 120.0 ?
    C3 C4 H4B . . 120.0 ?
    H4A C4 H4B . . 120.0 ?
    C6 C5 N1 . . 118.8(2) ?
    C6 C5 C10 . . 121.1(2) ?
    C10 C5 N1 . . 120.0(2) ?
    C5 C6 H6 . . 120.3 ?
    C5 C6 C7 . . 119.3(3) ?
    C7 C6 H6 . . 120.3 ?
    C6 C7 H7 . . 119.8 ?
    C8 C7 C6 . . 120.4(3) ?
    C8 C7 H7 . . 119.8 ?
    C7 C8 H8 . . 119.7 ?
    C7 C8 C9 . . 120.6(3) ?
    C9 C8 H8 . . 119.7 ?
    C8 C9 H9 . . 120.0 ?
    C8 C9 C10 . . 120.0(3) ?
    C10 C9 H9 . . 120.0 ?
    C5 C10 C11 . . 121.3(2) ?
    C9 C10 C5 . . 118.5(3) ?
    C9 C10 C11 . . 120.1(3) ?
    F1 C11 F2 . . 106.8(3) ?
    F1 C11 F3 . . 105.7(3) ?
    F1 C11 C10 . . 112.7(2) ?
    F2 C11 F3 . . 105.5(3) ?
    F2 C11 C10 . . 112.6(2) ?
    F3 C11 C10 . . 112.9(2) ?
loop_
    _geom_torsion_atom_site_label_1
    _geom_torsion_atom_site_label_2
    _geom_torsion_atom_site_label_3
    _geom_torsion_atom_site_label_4
    _geom_torsion_site_symmetry_1
    _geom_torsion_site_symmetry_2
    _geom_torsion_site_symmetry_3
    _geom_torsion_site_symmetry_4
    _geom_torsion
    _geom_torsion_publ_flag
    S1 C2 C3 C4 . . . . 117.0(3) ?
    N1 N2 N3 N4 . . . . 0.0(4) ?
    N1 C5 C6 C7 . . . . -178.5(3) ?
    N1 C5 C10 C9 . . . . 179.9(2) ?
    N1 C5 C10 C11 . . . . 1.5(4) ?
    N2 N1 C1 S1 . . . . -179.8(3) ?
    N2 N1 C1 N4 . . . . -0.6(3) ?
    N2 N1 C5 C6 . . . . -104.5(3) ?
    N2 N1 C5 C10 . . . . 76.6(3) ?
    N2 N3 N4 C1 . . . . -0.3(4) ?
    N3 N4 C1 S1 . . . . 179.7(2) ?
    N3 N4 C1 N1 . . . . 0.6(3) ?
    C1 S1 C2 C3 . . . . 75.0(2) ?
    C1 N1 N2 N3 . . . . 0.4(4) ?
    C1 N1 C5 C6 . . . . 77.8(4) ?
    C1 N1 C5 C10 . . . . -101.1(3) ?
    C2 S1 C1 N1 . . . . 175.3(2) ?
    C2 S1 C1 N4 . . . . -3.8(3) ?
    C5 N1 N2 N3 . . . . -177.7(2) ?
    C5 N1 C1 S1 . . . . -1.9(4) ?
    C5 N1 C1 N4 . . . . 177.3(2) ?
    C5 C6 C7 C8 . . . . -1.6(5) ?
    C5 C10 C11 F1 . . . . 174.8(2) ?
    C5 C10 C11 F2 . . . . 53.9(4) ?
    C5 C10 C11 F3 . . . . -65.4(3) ?
    C6 C5 C10 C9 . . . . 1.1(4) ?
    C6 C5 C10 C11 . . . . -177.3(3) ?
    C6 C7 C8 C9 . . . . 1.4(5) ?
    C7 C8 C9 C10 . . . . 0.0(5) ?
    C8 C9 C10 C5 . . . . -1.2(4) ?
    C8 C9 C10 C11 . . . . 177.2(3) ?
    C9 C10 C11 F1 . . . . -3.6(4) ?
    C9 C10 C11 F2 . . . . -124.5(3) ?
    C9 C10 C11 F3 . . . . 116.2(3) ?
    C10 C5 C6 C7 . . . . 0.3(4) ?
loop_
    _geom_hbond_atom_site_label_D
    _geom_hbond_atom_site_label_H
    _geom_hbond_atom_site_label_A
    _geom_hbond_site_symmetry_A
    _geom_hbond_distance_DH
    _geom_hbond_distance_HA
    _geom_hbond_distance_DA
    _geom_hbond_angle_DHA
    _geom_hbond_publ_flag
    C2 H2A N3 1_655 0.99 2.58 3.464(3) 148 yes
    C2 H2B N2 2_664 0.99 2.69 3.666(4) 169 yes
    C3 H3 F3 2_665 0.95 2.71 3.351(3) 125 yes
    C4 H4A N3 1_655 0.95 2.67 3.491(3) 145 yes
    C4 H4B F1 4_655 0.95 2.47 3.355(3) 155 yes
    C6 H6 N4 2_665 0.95 2.76 3.601(3) 148 yes
_shelx_space_group_comment
;
The symmetry employed for this shelxl refinement is uniquely defined
by the following loop, which should always be used as a source of
symmetry information in preference to the above space-group names.
They are only intended as comments.
;
_shelx_estimated_absorpt_T_min     ?
_shelx_estimated_absorpt_T_max     ?
_shelx_hkl_file
;
   0   0  -8 5867.51 640.924   4
   0   0  -8 6931.22 731.082   9
   0   0  -7-55.7317 151.632   4
   0   0  -7 13.4042 162.327   9
   0   0  -6 2727.07 427.162   9
   0   0  -6 2893.26 397.287   4
   0   0  -5 91.7398 81.1089   6
   0   0  -5 75.0834 141.902   9
   0   0  -5-41.0835 121.735   4
   0   0  -4 381889. 5047.31   5
   0   0  -4 370162. 4759.97   6
   0   0  -4 372288. 5328.46   4
   0   0  -3 165.431 105.041   4
   0   0  -3-42.1413 88.7882   7
   0   0  -3 112.383 75.4522   6
   0   0  -2 140243. 2022.59   5
   0   0  -2 139493. 2129.76   4
   0   0  -2 131280. 2187.38   9
   0   0  -2 133267. 1852.32   6
   0   0  -2 137799. 1918.48   7
   0   0   2 133160. 1872.06   7
   0   0   2 133337. 1816.41   6
   0   0   2 136041. 2155.55   9
   0   0   2 132673. 1913.16   3
   0   0   2 140179. 2070.49   4
   0   0   2 136057. 2041.67   5
   0   0   2 131897. 1834.45   8
   0   0   3 514.104 177.386   5
   0   0   3 316.168 133.980   4
   0   0   3 13.5945 74.3443   1
   0   0   3 199.416 96.3696   6
   0   0   3 309.480 155.409   9
   0   0   3 413.238 144.618   3
   0   0   3-43.7428 84.5114   7
   0   0   3 34.0120 71.4450   8
   0   0   4 368612. 4680.22   7
   0   0   4 354152. 5059.60   5
   0   0   4 367138. 4834.67   3
   0   0   4 393826. 5144.04   4
   0   0   4 354753. 4559.76   6
   0   0   4 354907. 4607.91   8
   0   0   4 333381. 4658.69   1
   0   0   4 371927. 5324.53   9
   0   0   5 82.2938 85.4203   6
   0   0   5 92.9376 109.251   5
   0   0   5-76.8797 135.571   4
   0   0   5 3.61455 81.0442   1
   0   0   5-123.465 105.773   7
   0   0   5 107.925 127.249   2
   0   0   5-33.9544 116.466   9
   0   0   5-52.5745 89.5925   8
   0   0   5 5.89096 74.6755   3
   0   0   6 2828.94 393.822   9
   0   0   6 2693.94 285.774   1
   0   0   6 2619.07 356.981   5
   0   0   6 2867.97 271.661   6
   0   0   6 2678.44 268.133   8
   0   0   6 2484.04 263.445   7
   0   0   6 2405.56 393.763   2
   0   0   6 2987.16 373.893   4
   0   0   6 2849.70 313.777   3
   0   0   7-12.4694 128.579   5
   0   0   7-169.865 131.208   7
   0   0   7-29.3309 75.3211   6
   0   0   7 67.7265 91.2587   3
   0   0   7 44.8267 149.828   2
   0   0   7 10.5215 93.8136   8
   0   0   7 24.7474 106.146   1
   0   0   8 6290.18 449.491   1
   0   0   8 5435.26 580.609   5
   0   0   8 5721.21 459.113   3
   0   0   8 5372.97 654.819   2
   0   0   9-70.8592 184.247   2
   0   0   9-18.9973 138.832   5
   0   1  -9 108.079 179.232   4
   0  -1  -8 257.301 217.795   9
   0   1  -8 113.453 196.781   4
   0  -1  -7 2860.51 448.799   9
   0   1  -7 2435.39 405.749   4
   0   1  -7 2375.98 418.929   9
   0  -1  -7 2529.27 412.085   4
   0  -1  -6-99.1155 145.808   4
   0  -1  -6 63.8314 142.465   9
   0  -1  -6-61.3021 97.1557   6
   0   1  -6 227.981 196.536   9
   0   1  -6 95.4786 150.863   4
   0  -1  -5 5429.58 387.028   6
   0   1  -5 5762.67 549.937   9
   0  -1  -5 5487.95 504.817   4
   0   1  -5 5199.56 374.079   7
   0   1  -5 5523.65 492.811   4
   0  -1  -4 3720.08 462.505   9
   0  -1  -4 2765.75 374.731   4
   0  -1  -4 3611.26 353.775   5
   0  -1  -4 1939.32 272.681   6
   0   1  -4 942.702 219.590   5
   0  -1  -3 114814. 1779.94   8
   0   1  -3 115705. 2104.91   4
   0   1  -3 119678. 2042.14   5
   0  -1  -3 119903. 1910.59   5
   0   1  -3 113148. 2255.22   9
   0  -1  -3 115941. 1869.78   6
   0  -1  -3 115788. 2188.83   9
   0   1  -3 115477. 1851.36   7
   0  -1  -3 115513. 2153.36   4
   0   1  -3 114436. 1709.09   6
   0  -1  -2 132.924 109.168   4
   0  -1  -2 719.611 137.601   5
   0  -1  -2 313.080 139.717   9
   0  -1  -2 17.1289 65.2882   8
   0   1  -2 309.541 78.2305   6
   0   1  -2 565.406 154.601   4
   0  -1  -2 268.746 99.0764   6
   0   1  -2 5.41940 69.1846   7
   0  -1   1 148420. 2009.37   5
   0   1   2 219.367 125.157   9
   0   1   2 466.014 97.2322   3
   0   1   2 585.009 119.524   5
   0  -1   2 452.391 175.563   9
   0   1   2 40.5051 63.5166   7
   0  -1   2 263.539 76.0849   6
   0   1   2-8.06137 98.1074   2
   0   1   2 6.80710 78.0650   4
   0  -1   2 108.558 68.2557   1
   0   1   2 333.116 98.2780   6
   0  -1   2-73.3875 74.1255   7
   0  -1   2 159.164 101.189   4
   0   1   2 17.3650 55.3726   8
   0   1   3 116838. 2157.22   9
   0  -1   3 119529. 2056.19   4
   0   1   3 121883. 2086.49   4
   0   1   3 116702. 1826.82   3
   0  -1   3 115551. 1955.12   3
   0   1   3 114473. 1807.18   6
   0   1   3 113478. 1935.45   5
   0  -1   3 113648. 2203.63   9
   0  -1   3 117230. 1816.51   7
   0  -1   3 111953. 2103.08   5
   0   1   3 113921. 1748.17   8
   0  -1   3 105920. 1711.23   1
   0  -1   3 112268. 1654.00   6
   0  -1   3 113202. 1811.02   8
   0   1   3 115406. 2206.61   2
   0   1   3 115648. 1852.47   7
   0   1   4 3570.41 400.756   4
   0   1   4 2776.49 304.631   3
   0  -1   4 99.1347 130.917   4
   0  -1   4 543.032 187.892   3
   0  -1   4 929.946 266.211   5
   0   1   4 1708.41 261.897   1
   0   1   4 3040.24 416.931   9
   0  -1   4 267.162 189.216   9
   0   1   4 2629.51 291.825   6
   0   1   4 962.534 173.166   8
   0   1   4 537.766 164.316   7
   0   1   4 3420.26 367.629   5
   0  -1   4 560.147 141.598   6
   0   1   4 2310.45 409.700   2
   0   1   5 5583.75 502.166   9
   0   1   5 5226.68 388.836   1
   0  -1   5 5480.40 367.041   8
   0   1   5 5439.00 389.476   3
   0  -1   5 5228.16 351.629   1
   0   1   5 5948.39 373.527   6
   0  -1   5 6006.15 545.124   9
   0   1   5 5694.50 379.079   7
   0   1   5 4866.53 510.540   2
   0  -1   5 5321.90 482.866   5
   0  -1   5 5753.39 470.973   4
   0   1   5 5872.25 478.220   4
   0  -1   5 5624.19 329.087   6
   0  -1   5 5438.52 422.899   3
   0  -1   5 5492.87 360.644   7
   0   1   5 4875.25 330.753   8
   0   1   5 5470.95 450.631   5
   0  -1   6 50.5192 97.9062   8
   0  -1   6 106.878 172.907   4
   0  -1   6 101.078 75.4620   1
   0   1   6-50.2211 105.377   7
   0   1   6-16.5340 94.1923   1
   0   1   6-25.8966 82.8785   6
   0   1   6 1.79915 136.148   9
   0   1   6-35.5742 107.889   5
   0   1   6-26.6314 182.703   2
   0  -1   6 192.566 162.262   5
   0   1   6 78.9797 84.1927   8
   0  -1   6 202.295 108.496   6
   0  -1   6-217.180 130.785   7
   0   1   6-1.55699 85.4076   3
   0  -1   6 160.272 125.863   3
   0  -1   6 135.097 140.328   9
   0   1   6 87.2527 115.095   4
   0  -1   7 2948.38 343.415   3
   0   1   7 2427.93 293.133   3
   0   1   7 2438.52 427.583   2
   0  -1   7 2699.62 278.596   8
   0  -1   7 2784.20 278.628   7
   0  -1   7 2632.96 248.725   6
   0   1   7 2803.70 321.639   1
   0   1   7 2804.94 279.515   6
   0  -1   7 2987.10 298.213   1
   0   1   7 2561.71 257.556   8
   0   1   7 2753.45 373.437   5
   0  -1   7 3036.27 419.061   5
   0  -1   7 2732.17 452.444   2
   0   1   7 2676.35 279.729   7
   0  -1   8 509.799 166.859   3
   0   1   8 91.2820 137.075   5
   0   1   8 76.8399 111.467   1
   0   1   8-44.5078 102.132   3
   0   1   8-47.5437 196.612   2
   0  -1   8 210.400 113.358   1
   0  -1   8-6.91719 240.361   2
   0  -1   8 25.4049 168.730   5
   0   1   9 635.018 270.410   2
   0   1   9 303.456 196.027   5
   0  -1   9-87.4319 205.359   2
   0  -1   9 182.933 152.654   5
   0   2  -9 166.344 202.833   4
   0  -2  -8 6370.35 682.671   9
   0   2  -8 6191.55 649.835   4
   0   2  -7 161.295 170.448   9
   0  -2  -7-127.746 117.344   6
   0   2  -7 85.7031 166.981   4
   0  -2  -7-146.861 153.853   9
   0   2  -6 10089.3 727.418   4
   0  -2  -6 9479.58 726.159   4
   0  -2  -6 9856.05 744.323   9
   0  -2  -6 10888.9 608.272   6
   0   2  -6 10093.8 551.353   7
   0   2  -6 9525.99 776.976   9
   0   2  -5 144.573 154.231   4
   0   2  -5 263.327 192.094   9
   0  -2  -5 120.437 141.568   4
   0   2  -5-42.1151 91.1953   7
   0  -2  -5 59.1767 96.8317   6
   0   2  -4 25665.7 921.302   5
   0  -2  -4 24253.1 718.568   8
   0  -2  -4 24815.9 827.935   6
   0   2  -4 24283.3 941.010   4
   0   2  -4 24380.9 774.750   7
   0  -2  -4 24109.8 973.800   4
   0  -2  -4 24705.1 985.189   9
   0   2  -3 1.56149 97.0267   4
   0  -2  -3 93.8706 81.6069   8
   0  -2  -3 323.295 140.748   6
   0  -2  -3 148.896 139.814   4
   0   2  -3 362.980 149.460   5
   0   2  -3-35.6028 72.3504   7
   0  -2  -3 249.867 116.364   5
   0  -2  -3 262.899 154.414   9
   0   2  -2 786017. 9101.28   7
   0  -2  -2 822987. 8973.37   5
   0  -2  -2 797963. 9040.42   8
   0  -2  -2 820450. 9278.96   6
   0   2  -2 790685. 9287.96   4
   0  -2  -2 796921. 9333.42   9
   0   2  -2 799353. 8900.73   1
   0  -2  -2 804217. 9420.51   4
   0   2  -2 813876. 9396.82   5
   0  -2  -1 50.5351 49.6009   9
   0   2  -1 27.7855 49.7832   4
   0  -2  -1 104.957 62.1419   6
   0  -2  -1 94.7349 52.8514   8
   0   2   1 35.2643 62.1088   2
   0  -2   1 99.4710 53.5439   7
   0  -2   1 83.9697 69.3140   9
   0  -2   1 42.4669 43.1054   4
   0   2   1 30.1711 36.8290   8
   0   2   2 808108. 8931.85   6
   0  -2   2 746765. 8608.21   1
   0   2   2 805566. 9253.11   2
   0   2   2 776577. 8707.48   5
   0  -2   2 791206. 9243.41   5
   0   2   2 785137. 8751.03   8
   0  -2   2 792307. 8836.14   7
   0  -2   2 842324. 9059.02   4
   0   2   2 808194. 8641.62   3
   0   2   2 808284. 9077.98   9
   0  -2   2 789124. 9059.16   3
   0  -2   2 812874. 9285.69   9
   0   2   3 176.670 125.700   4
   0  -2   3-44.5115 67.4477   7
   0  -2   3 387.042 183.617   5
   0  -2   3 218.113 131.045   3
   0   2   3 337.938 150.609   9
   0   2   3 424.169 108.374   3
   0   2   3 295.648 124.813   6
   0   2   3 367.372 128.082   5
   0  -2   3-25.1106 48.6633   6
   0  -2   3 138.638 138.769   9
   0  -2   3-36.9888 60.5387   1
   0   2   3-19.3545 77.8925   8
   0   2   3 136.205 89.5930   7
   0  -2   3-15.7623 92.1255   4
   0   2   3 219.798 151.115   2
   0   2   4 23641.7 1018.99   2
   0  -2   4 22875.9 595.508   6
   0   2   4 22584.9 672.594   8
   0  -2   4 22925.4 967.037   5
   0  -2   4 22902.7 655.604   1
   0  -2   4 26378.1 931.821   4
   0   2   4 24094.6 719.630   3
   0   2   4 24446.9 779.634   7
   0  -2   4 23262.2 750.318   8
   0   2   4 22683.0 785.049   5
   0  -2   4 25149.3 872.019   3
   0   2   4 26315.8 939.612   4
   0   2   4 25060.1 777.882   6
   0  -2   4 24789.7 1025.81   9
   0  -2   4 23620.0 727.951   7
   0   2   4 24251.5 958.538   9
   0   2   5 194.124 163.556   9
   0   2   5 93.8694 100.488   5
   0   2   5-50.3850 83.8925   3
   0   2   5 24.1206 103.125   4
   0  -2   5 87.7759 147.523   9
   0  -2   5 234.729 144.322   3
   0  -2   5 214.677 93.5879   6
   0   2   5 81.5321 102.001   1
   0  -2   5-131.286 101.112   7
   0   2   5 49.2147 135.213   2
   0  -2   5-71.1967 86.9382   1
   0  -2   5 153.485 148.479   5
   0   2   5-12.9700 74.6441   7
   0   2   5-5.69644 65.9415   6
   0  -2   5-1.81335 102.413   4
   0  -2   5 13.1028 83.5491   8
   0   2   5-37.6226 70.4244   8
   0   2   6 9474.21 614.536   5
   0  -2   6 9622.87 530.293   8
   0  -2   6 10165.0 518.441   7
   0  -2   6 9931.13 440.172   6
   0   2   6 10047.5 547.771   6
   0   2   6 11785.2 722.559   4
   0   2   6 10499.6 554.314   7
   0  -2   6 10177.8 627.195   3
   0   2   6 9441.11 590.923   1
   0   2   6 11489.7 752.887   9
   0   2   6 9225.82 762.349   2
   0  -2   6 9992.00 495.087   1
   0  -2   6 12336.2 742.048   4
   0   2   6 10427.9 558.733   3
   0   2   6 9214.29 476.540   8
   0  -2   6 11040.9 787.893   9
   0  -2   6 8532.98 681.476   5
   0   2   7 107.375 100.459   6
   0   2   7 119.470 118.189   3
   0   2   7 151.807 144.344   5
   0  -2   7 85.4196 148.158   8
   0   2   7 5.13338 98.9906   1
   0  -2   7 214.712 149.352   3
   0   2   7-73.4717 169.193   2
   0  -2   7 89.3902 85.0691   6
   0  -2   7-149.865 117.599   7
   0  -2   7 127.885 96.9317   1
   0   2   7-40.6365 106.113   8
   0  -2   7 359.653 252.608   2
   0  -2   7 1.14298 140.043   5
   0   2   7-224.172 138.844   7
   0   2   8 6581.31 436.154   6
   0   2   8 6730.50 462.693   3
   0   2   8 6004.54 697.158   2
   0  -2   8 5780.33 639.831   5
   0  -2   8 7456.92 424.801   1
   0   2   8 6222.42 565.492   5
   0   2   8 6464.44 504.957   1
   0  -2   8 5438.54 653.318   2
   0   2   9 289.876 181.594   2
   0   2   9-108.249 150.191   5
   0  -2   9-75.1026 194.063   2
   0  -2   9-133.270 198.333   5
   0  -2  10 1812.76 359.526   5
   0   3 -10 138.694 185.329   4
   0   3  -9 1119.53 314.529   4
   0  -3  -8 53.5144 165.895   9
   0   3  -8-57.1965 151.337   4
   0  -3  -7 9245.00 613.240   6
   0   3  -7 7833.55 682.260   4
   0  -3  -7 8806.80 733.658   9
   0  -3  -6 151.094 133.200   6
   0   3  -6-155.210 213.324   9
   0   3  -6-127.167 181.012   4
   0  -3  -6-1.71151 121.189   9
   0   3  -6-62.4523 106.613   7
   0   3  -5 22171.3 988.354   4
   0  -3  -5 22740.4 886.961   6
   0   3  -5 23681.0 819.393   7
   0   3  -5 21904.3 1116.05   9
   0   3  -4 318.250 153.142   5
   0  -3  -4 68.1828 121.561   9
   0   3  -4 64.2089 91.5333   7
   0  -3  -4-89.0521 92.3614   8
   0   3  -4-0.77225 122.610   4
   0  -3  -4 89.2825 111.487   6
   0  -3  -3 36315.7 997.463   6
   0  -3  -3 35686.8 838.893   8
   0   3  -3 36544.1 732.873   1
   0   3  -3 34677.0 877.204   7
   0  -3  -3 35339.5 1036.59   9
   0   3  -3 36455.0 1067.10   5
   0   3  -3 34643.5 1017.56   4
   0   3  -2 73.7129 80.4307   7
   0  -3  -2 0.07089 79.8775   8
   0  -3  -2 224.879 125.959   9
   0   3  -2 76.0017 92.0848   4
   0   3  -2 10.3222 46.1041   1
   0  -3  -1 40599.5 780.571   8
   0  -3  -1 41115.9 864.760   6
   0   3  -1 40734.0 797.635   4
   0   3  -1 41074.0 694.355   1
   0   3  -1 38963.0 815.737   7
   0  -3   0 97.4075 61.3777   6
   0   3   0 47.4416 63.2795   2
   0  -3   1 38704.8 796.330   7
   0  -3   1 39774.4 903.872   5
   0   3   1 41176.3 771.236   8
   0   3   1 41609.9 905.596   2
   0  -3   1 37765.7 635.016   6
   0  -3   1 43138.3 917.674   9
   0  -3   1 40214.4 782.514   4
   0   3   2 543.304 140.413   6
   0  -3   2 169.015 86.7563   4
   0  -3   2-39.1871 52.9881   1
   0   3   2 218.136 136.497   2
   0  -3   2 245.452 125.698   9
   0  -3   2 119.191 78.0440   7
   0   3   2 217.376 57.2079   5
   0   3   2-32.9624 72.2677   8
   0   3   2 229.667 56.8013   3
   0   3   3 33927.4 1112.81   2
   0   3   3 34152.4 990.771   9
   0  -3   3 34173.8 1115.40   5
   0   3   3 35819.6 1019.16   4
   0   3   3 33037.8 768.182   5
   0  -3   3 35450.9 1137.15   9
   0   3   3 34977.3 718.434   3
   0  -3   3 33742.1 699.035   1
   0  -3   3 32042.0 612.155   6
   0  -3   3 34299.4 994.706   3
   0  -3   3 34770.5 862.496   7
   0   3   3 35726.0 926.157   6
   0   3   3 34823.9 804.827   8
   0  -3   3 36431.2 1000.05   4
   0  -3   4-146.147 132.575   4
   0  -3   4 185.995 143.146   3
   0  -3   4-14.6521 128.656   9
   0  -3   4 8.25631 60.7852   1
   0   3   4-10.8129 124.562   2
   0   3   4 99.2399 82.7160   5
   0  -3   4-108.837 93.6257   7
   0   3   4 115.589 112.482   6
   0   3   4 35.9581 77.9815   3
   0   3   4 72.4151 88.1339   4
   0   3   4-36.1773 106.376   7
   0  -3   4 185.145 180.802   5
   0   3   4-92.8959 85.8641   8
   0   3   4 142.018 125.410   9
   0  -3   4-13.0159 52.8253   6
   0   3   5 22704.6 722.568   8
   0   3   5 21858.6 817.999   5
   0   3   5 26331.3 1031.95   4
   0  -3   5 25142.9 1134.34   9
   0  -3   5 25598.0 1001.88   4
   0   3   5 23500.8 834.953   7
   0   3   5 22828.3 739.384   3
   0  -3   5 21628.7 801.498   8
   0   3   5 21117.0 1073.54   2
   0  -3   5 24889.7 961.878   3
   0  -3   5 21922.6 1074.36   5
   0  -3   5 22695.2 672.161   1
   0  -3   5 22536.1 599.473   6
   0   3   5 24050.4 1018.36   9
   0  -3   5 23471.1 779.401   7
   0   3   5 23602.4 847.328   6
   0  -3   6-78.4428 124.271   8
   0   3   6 191.533 160.250   9
   0  -3   6 100.312 109.874   3
   0  -3   6-179.652 174.299   4
   0   3   6 87.3642 88.3391   6
   0  -3   6-19.8986 56.8081   6
   0   3   6 48.9189 111.112   1
   0  -3   6-32.3497 132.792   9
   0   3   6 93.0762 97.9261   5
   0   3   6-15.5157 86.0273   7
   0  -3   6 12.0506 66.1107   1
   0   3   6 71.4462 80.6957   3
   0   3   6-4.35862 81.8683   8
   0   3   6-112.640 154.741   4
   0  -3   6-27.4143 161.008   5
   0   3   6 79.5443 173.799   2
   0   3   7 8810.22 464.970   8
   0   3   7 7964.63 761.121   2
   0   3   7 9528.21 540.057   7
   0  -3   7 8245.74 729.349   5
   0  -3   7 8979.68 393.378   6
   0  -3   7 9167.86 446.035   1
   0   3   7 8504.67 502.213   3
   0  -3   7 10347.0 650.975   3
   0   3   7 8594.34 593.839   5
   0   3   7 8370.72 593.066   1
   0  -3   7 8102.99 507.975   8
   0  -3   7 8459.80 479.063   7
   0   3   7 8898.42 535.667   6
   0   3   8-50.2236 152.495   5
   0  -3   8 78.6377 168.977   5
   0   3   8-24.2008 194.317   2
   0   3   8 62.8266 135.289   1
   0   3   8 25.1661 98.0931   3
   0   3   8-273.148 120.614   6
   0  -3   8-365.213 266.581   2
   0   3   9 819.239 277.507   2
   0  -3   9 1530.54 333.310   5
   0  -3   9 1459.83 363.374   2
   0  -3  10-44.4541 202.683   5
   0   4 -10 384.582 246.187   4
   0   4  -9 38.7824 203.891   4
   0  -4  -9 434.635 256.240   9
   0  -4  -8 410.258 163.660   6
   0  -4  -8 553.259 235.619   9
   0   4  -8 870.031 293.059   4
   0  -4  -7-10.2098 142.269   9
   0  -4  -7-39.8432 125.603   6
   0   4  -7-133.460 116.266   7
   0   4  -7 5.11572 178.605   4
   0   4  -6 111.881 135.082   4
   0  -4  -6 43.2196 107.171   6
   0   4  -6 22.8604 89.0975   7
   0  -4  -6 57.5886 122.324   9
   0  -4  -5-61.0845 105.768   8
   0   4  -5 147.883 190.003   9
   0   4  -5-35.1450 99.5748   7
   0   4  -5 313.765 169.042   5
   0   4  -5 279.167 198.130   4
   0  -4  -5-22.6363 111.736   6
   0   4  -4 45393.1 1313.01   4
   0  -4  -4 46820.9 1084.66   8
   0  -4  -4 45284.2 1334.89   9
   0   4  -4 43292.6 1110.17   7
   0  -4  -4 46565.8 1286.29   6
   0  -4  -3-17.2421 82.5873   8
   0  -4  -3 145.428 103.584   9
   0   4  -3-44.1646 54.2933   1
   0   4  -3 181.124 133.463   5
   0   4  -3 47.1862 85.6245   7
   0   4  -3-43.0662 96.7733   4
   0  -4  -3 62.7053 126.952   6
   0   4  -2 97452.7 1389.22   1
   0  -4  -2 94849.9 1560.59   8
   0   4  -2 93241.7 1677.33   4
   0  -4  -2 99010.5 1780.10   6
   0  -4  -2 98606.8 1637.96   9
   0   4  -2 94145.5 1636.93   7
   0   4  -1 36.2337 51.3298   1
   0   4  -1 83.5489 74.9598   4
   0   4  -1 48.3677 77.4455   7
   0  -4  -1 144.764 127.044   6
   0   4  -1 28.9266 50.1201   6
   0  -4  -1 32.1486 76.4395   8
   0  -4   0 122151. 1825.72   6
   0  -4   0 128864. 1800.64   5
   0   4   0 128316. 1922.22   2
   0   4   0 125594. 1766.88   5
   0   4   0 132023. 1825.41   6
   0  -4   1 24.4363 68.3247   2
   0  -4   1-24.6976 70.5660   4
   0  -4   1 37.0786 48.7678   6
   0   4   1-68.3413 96.7510   2
   0   4   1 24.7421 63.4188   8
   0   4   2 97267.5 1537.77   8
   0  -4   2 101364. 1894.78   9
   0  -4   2 90863.8 1371.45   1
   0  -4   2 96508.7 1646.61   4
   0  -4   2 94635.5 1622.41   7
   0  -4   2 92752.9 1882.73   5
   0   4   2 98818.7 1875.96   2
   0  -4   2 88236.1 1261.13   6
   0   4   2 99120.4 1699.72   6
   0  -4   3-9.27944 40.2091   6
   0   4   3 18.8837 96.8242   6
   0   4   3 9.08731 43.7322   3
   0   4   3-47.5750 72.1149   8
   0  -4   3 92.8799 125.751   9
   0  -4   3-41.3136 77.0517   7
   0  -4   3 400.071 191.112   5
   0  -4   3-162.675 78.4396   1
   0  -4   3 271.823 145.114   3
   0  -4   3-42.0116 99.1600   4
   0   4   3-86.7538 124.941   2
   0   4   3 33.6516 50.0385   5
   0  -4   4 49783.7 1332.26   4
   0   4   4 45685.0 1305.85   9
   0   4   4 45561.2 1180.38   7
   0   4   4 43439.8 1445.79   2
   0  -4   4 47926.1 1325.44   3
   0  -4   4 42405.1 776.523   6
   0   4   4 44000.4 915.536   3
   0  -4   4 42439.8 872.610   1
   0  -4   4 44220.4 1098.08   7
   0  -4   4 41985.0 1439.02   5
   0   4   4 42588.8 995.713   5
   0   4   4 45395.7 1025.28   8
   0  -4   4 46606.2 1478.91   9
   0   4   4 47335.5 1214.85   6
   0  -4   5 79.0457 63.7201   6
   0   4   5-11.9568 62.6759   3
   0   4   5 4.12659 96.4796   4
   0   4   5 81.3242 150.465   2
   0   4   5-67.8671 106.800   7
   0  -4   5 124.383 181.574   5
   0  -4   5-21.8069 131.145   4
   0  -4   5 97.7576 120.384   8
   0  -4   5 80.3216 108.185   3
   0  -4   5-93.2903 79.1383   1
   0   4   5-104.533 109.331   8
   0  -4   5-62.2118 88.4706   7
   0   4   5 169.278 149.572   9
   0  -4   5-97.4341 147.187   9
   0   4   5 172.743 128.523   6
   0   4   5 46.0257 82.7815   5
   0  -4   6 311.591 137.757   8
   0  -4   6-77.6834 137.450   4
   0   4   6 220.303 205.100   2
   0   4   6 4.72550 115.405   5
   0   4   6-4.27556 95.7292   3
   0  -4   6 91.2390 124.088   3
   0   4   6 189.197 96.7722   7
   0   4   6 212.419 143.163   1
   0  -4   6-42.9441 144.622   9
   0  -4   6 88.9390 69.0904   1
   0  -4   6 104.242 144.996   5
   0   4   6 128.298 129.691   9
   0   4   6 34.9225 83.7200   8
   0  -4   6 102.822 67.4943   6
   0  -4   6-100.093 113.983   7
   0   4   6 158.139 120.176   6
   0   4   6-18.5014 141.851   4
   0  -4   7-347.049 161.160   3
   0  -4   7-5.96225 162.971   5
   0  -4   7-20.1791 52.6263   6
   0   4   7 112.349 115.653   6
   0   4   7 35.7212 119.008   3
   0   4   7-36.0889 105.924   7
   0   4   7-62.4541 139.529   1
   0   4   7-31.1654 102.878   8
   0  -4   7-34.5218 65.2079   1
   0   4   7 53.6489 181.214   2
   0  -4   7 35.2985 93.8635   8
   0   4   7-48.0027 121.440   5
   0  -4   7-221.710 130.945   7
   0   4   8 911.579 193.061   6
   0   4   8 707.006 274.387   2
   0   4   8 701.074 218.313   1
   0   4   8 586.871 169.376   5
   0  -4   8 740.248 282.261   5
   0  -4   9 218.489 225.565   2
   0   4   9 194.212 211.091   2
   0  -4   9-78.0970 184.834   5
   0  -4  10 216.437 200.775   5
   0   5 -10-495.200 229.674   4
   0   5  -9 1733.62 372.256   4
   0  -5  -9 2952.42 474.504   9
   0  -5  -8 60.2259 157.083   9
   0  -5  -8 2.05278 119.236   6
   0   5  -8 159.101 193.286   4
   0   5  -7 6882.00 635.697   4
   0   5  -7 7327.27 497.119   7
   0  -5  -7 7139.65 646.175   9
   0  -5  -7 7579.63 597.991   6
   0  -5  -6-155.047 144.884   8
   0   5  -6 693.308 201.933   7
   0   5  -6 748.986 276.126   4
   0  -5  -6 113.341 159.149   6
   0  -5  -6 46.1958 160.589   9
   0   5  -5 27875.4 1114.50   5
   0   5  -5 25412.2 1054.88   4
   0  -5  -5 27211.4 1050.67   6
   0   5  -5 24959.6 873.690   7
   0  -5  -5 27350.5 853.240   8
   0   5  -4-88.4488 66.5811   1
   0  -5  -4 64.4400 125.604   6
   0  -5  -4 98.1903 96.0924   9
   0   5  -4 28.1186 89.1203   7
   0   5  -4-14.1286 101.856   4
   0  -5  -4-72.3476 99.4149   8
   0   5  -3 130718. 2343.26   4
   0  -5  -3 133870. 2130.72   8
   0   5  -3 128472. 2200.72   7
   0  -5  -3 134574. 2296.69   9
   0  -5  -3 136546. 2449.84   6
   0   5  -3 131239. 1841.49   1
   0  -5  -2 0.70066 80.2099   8
   0   5  -2-6.98767 78.5633   7
   0   5  -2 27.5855 49.6953   1
   0  -5  -2 24.9377 73.7336   9
   0   5  -2 72.9362 94.4206   4
   0  -5  -2 170.998 140.163   6
   0   5  -1 112590. 1918.79   7
   0   5  -1 113759. 1844.44   4
   0   5  -1 114932. 1648.39   6
   0   5  -1 112299. 1917.23   5
   0   5  -1 117110. 1937.06   2
   0  -5  -1 114996. 1945.97   6
   0  -5  -1 113969. 1857.77   8
   0  -5   0 91.0592 98.1712   5
   0  -5   0 85.5824 100.511   6
   0   5   0 214.003 124.091   2
   0   5   0 38.4941 72.7488   5
   0  -5   0 66.1619 96.5459   2
   0   5   0 36.6988 82.1718   6
   0   5   1 119262. 2034.97   2
   0  -5   1 124266. 1947.67   2
   0  -5   1 121145. 1868.54   4
   0  -5   1 117860. 2044.38   5
   0  -5   2 70.9410 117.475   9
   0   5   2-9.09400 72.7753   8
   0  -5   2 52.8270 80.4191   7
   0  -5   2-51.9966 53.9666   6
   0  -5   2 56.2751 84.6839   4
   0   5   2 59.4201 111.566   2
   0   5   2 24.5269 90.9250   6
   0   5   3 125741. 1680.81   5
   0   5   3 135110. 2086.48   8
   0   5   3 142052. 2346.43   6
   0  -5   3 126892. 2616.27   5
   0  -5   3 122492. 1839.89   1
   0  -5   3 130990. 2197.61   7
   0  -5   3 141167. 2649.36   9
   0  -5   3 141472. 2331.13   4
   0   5   3 130966. 2579.02   2
   0   5   4-85.3857 90.9932   8
   0   5   4 98.8445 72.4216   5
   0   5   4 25.2887 50.8412   3
   0  -5   4 136.380 159.438   9
   0   5   4 153.997 127.895   6
   0   5   4 41.2831 131.196   2
   0  -5   4 1.24110 78.4512   7
   0  -5   4-86.4325 126.122   4
   0  -5   4 276.207 187.030   5
   0  -5   4-57.6078 67.7322   1
   0  -5   4 141.725 134.348   3
   0  -5   4-86.8270 56.3007   6
   0  -5   5 28348.4 1089.34   3
   0   5   5 25078.4 773.214   5
   0  -5   5 25311.5 544.686   6
   0  -5   5 29379.8 1087.94   4
   0  -5   5 24569.6 1194.67   5
   0   5   5 24875.4 680.155   3
   0   5   5 26824.3 941.799   7
   0   5   5 27820.3 986.558   6
   0   5   5 29508.2 1107.91   4
   0   5   5 26225.8 808.239   8
   0  -5   5 27280.3 895.543   7
   0  -5   5 27031.8 1212.72   9
   0  -5   5 23988.3 631.398   1
   0   5   5 25413.8 1208.90   2
   0   5   6-119.590 123.921   5
   0  -5   6 115.954 147.946   8
   0  -5   6-115.913 79.6003   1
   0   5   6 73.2613 79.9024   3
   0   5   6-104.481 126.059   4
   0  -5   6-94.8248 52.9131   6
   0   5   6-18.4669 74.5942   8
   0  -5   6 313.523 230.066   5
   0  -5   6 75.1661 152.792   3
   0   5   6 143.505 138.508   6
   0   5   6 133.395 172.249   2
   0  -5   6 35.7158 95.9115   7
   0  -5   6-7.86562 146.541   4
   0   5   6-94.9784 121.144   7
   0  -5   7 7159.31 318.557   1
   0   5   7 8063.37 443.877   8
   0   5   7 7511.95 495.750   5
   0  -5   7 6680.45 247.187   6
   0   5   7 6930.10 726.629   2
   0  -5   7 7654.01 469.939   7
   0   5   7 8519.75 551.876   6
   0  -5   7 7078.01 493.552   8
   0   5   7 8563.93 536.131   7
   0   5   7 7635.47 613.205   1
   0  -5   7 6909.74 709.316   5
   0   5   7 7085.01 405.888   3
   0   5   8 59.3056 97.1971   5
   0   5   8-20.7379 165.615   2
   0   5   8 45.9421 124.659   1
   0   5   8 6.64391 119.509   6
   0  -5   8-94.6805 171.991   5
   0  -5   9 1347.29 368.829   2
   0   5   9 1952.59 438.005   2
   0  -5   9 2347.59 452.098   5
   0  -5  10 270.302 211.468   5
   0   6 -10 530.826 211.696   4
   0  -6  -9-24.9057 122.491   6
   0   6  -9-245.678 183.549   4
   0  -6  -9-34.6680 170.871   9
   0   6  -8 924.943 285.198   4
   0  -6  -8 1216.87 314.663   9
   0  -6  -8 1069.17 261.938   6
   0  -6  -7 259.921 190.126   9
   0   6  -7 134.195 189.228   4
   0  -6  -7 31.8681 148.070   6
   0  -6  -6 54827.0 1653.19   6
   0   6  -6 49165.0 1641.05   4
   0  -6  -6 51631.6 1650.85   9
   0   6  -6 51540.3 1372.00   7
   0  -6  -6 55900.0 1336.45   8
   0   6  -5-73.4629 87.9146   7
   0  -6  -5 55.0992 134.678   6
   0   6  -5 213.544 152.101   5
   0  -6  -5-56.6451 92.9532   8
   0   6  -5 20.1986 142.490   4
   0   6  -4 45490.7 1340.47   4
   0  -6  -4 48328.3 1436.34   6
   0   6  -4 46681.5 1232.93   7
   0  -6  -4 46533.2 1325.15   9
   0  -6  -4 48283.7 1170.61   8
   0   6  -4 48347.9 929.578   1
   0  -6  -3 149.863 106.109   8
   0   6  -3 27.3635 82.8070   7
   0  -6  -3 66.8176 101.122   9
   0   6  -3-19.7939 110.513   4
   0   6  -3 71.5618 48.6033   1
   0  -6  -3 103.339 133.849   6
   0   6  -2 252768. 3629.58   4
   0   6  -2 268344. 3329.20   1
   0  -6  -2 255416. 3569.25   8
   0  -6  -2 258422. 3830.99   6
   0   6  -2 241970. 3629.55   7
   0   6  -1 92.1919 110.959   7
   0   6  -1 90.8894 102.096   2
   0  -6  -1 77.3196 116.071   8
   0  -6  -1 474.539 86.7467   5
   0   6  -1 34.1353 83.3551   4
   0   6  -1 92.0652 98.4726   5
   0  -6  -1 477.466 169.483   6
   0   6  -1 86.5627 74.4366   6
   0   6   0 1925.40 226.265   2
   0  -6   0 2247.13 208.238   5
   0   6   0 2329.54 195.929   5
   0  -6   0 2184.81 223.086   2
   0   6   0 2105.56 198.675   6
   0  -6   0 1769.73 202.283   6
   0  -6   1-28.1971 85.0352   2
   0   6   1 30.3815 102.083   2
   0  -6   1 46.0014 64.4865   6
   0  -6   1 250.195 156.006   5
   0  -6   2 271577. 3752.18   2
   0   6   2 262421. 3536.02   8
   0  -6   2 269312. 3928.40   9
   0   6   2 260560. 3938.72   2
   0   6   2 269538. 3722.40   6
   0  -6   2 259979. 3602.07   4
   0  -6   3 123.595 90.1413   7
   0  -6   3 31.0239 96.2757   4
   0  -6   3 347.758 190.439   5
   0  -6   3 102.265 126.346   9
   0   6   3 3.00772 86.2391   8
   0   6   3-0.21902 111.093   2
   0  -6   3 53.7869 45.1198   6
   0   6   3 83.4399 102.486   6
   0  -6   4 48991.8 1240.60   7
   0   6   4 52522.8 1360.28   6
   0  -6   4 44484.8 1569.28   5
   0  -6   4 42896.6 892.179   1
   0  -6   4 42521.2 737.054   6
   0  -6   4 43191.4 751.825   6
   0   6   4 42399.7 719.909   3
   0  -6   4 50560.5 1358.97   4
   0   6   4 43765.5 817.854   5
   0   6   4 47038.7 1555.82   2
   0  -6   4 53202.3 1634.46   9
   0  -6   4 50788.2 1423.27   3
   0   6   4 47549.5 1117.17   8
   0  -6   5-169.189 164.148   4
   0  -6   5 115.175 154.106   3
   0  -6   5 0.36746 127.241   9
   0  -6   5 158.772 204.964   5
   0  -6   5-45.6492 67.0329   1
   0   6   5 99.7413 146.402   6
   0  -6   5-123.424 52.6644   6
   0   6   5 59.5338 71.3696   5
   0   6   5 58.9306 61.7413   3
   0   6   5 4.22170 93.2606   7
   0  -6   5-25.0987 95.6667   7
   0   6   5 85.2549 128.202   4
   0   6   5-88.1099 98.5072   8
   0   6   5 129.988 168.935   2
   0   6   6 49741.8 1177.14   5
   0   6   6 56114.8 1472.39   7
   0   6   6 54243.6 1261.05   8
   0  -6   6 61066.8 1691.30   4
   0   6   6 48084.3 1831.38   2
   0   6   6 50322.4 1038.40   3
   0  -6   6 51998.5 1437.64   8
   0   6   6 57839.2 1534.77   6
   0  -6   6 57138.1 1649.09   3
   0  -6   6 48026.6 929.217   1
   0  -6   6 53153.0 1360.59   7
   0   6   6 59800.0 1673.93   4
   0  -6   6 48238.4 1843.87   5
   0   6   7-14.7521 70.4041   3
   0   6   7-61.9729 138.301   1
   0   6   7-136.167 121.053   6
   0   6   7 36.8334 77.2897   5
   0   6   7 2.31411 183.246   2
   0  -6   7 94.5541 188.360   5
   0  -6   7-80.4561 90.6760   7
   0   6   7-74.2096 100.727   8
   0  -6   7 21.0669 105.369   8
   0  -6   7 39.8556 52.5366   1
   0   6   7-321.380 136.676   7
   0   6   8 869.581 231.017   1
   0  -6   8 623.191 242.319   5
   0   6   8 865.972 185.190   5
   0   6   8 869.648 315.777   2
   0   6   8 1538.08 240.050   6
   0   6   9-97.9215 126.696   1
   0  -6   9-11.6418 184.403   5
   0   6   9-81.1750 219.327   2
   0  -6  10 593.308 269.282   5
   0   7 -10 10.9854 194.170   4
   0  -7  -9 554.696 203.171   6
   0  -7  -9 1378.93 335.498   9
   0   7  -9 703.946 294.787   4
   0   7  -8 218.791 226.294   4
   0  -7  -8 175.255 175.984   9
   0  -7  -8-201.589 151.625   6
   0   7  -7 6184.48 596.629   4
   0  -7  -7 6531.79 595.784   9
   0  -7  -7 6926.40 609.537   6
   0  -7  -7 7089.02 464.865   8
   0  -7  -6-201.817 128.959   8
   0  -7  -6 341.690 225.717   9
   0  -7  -6 432.646 246.554   6
   0   7  -5 22553.8 1001.33   4
   0  -7  -5 25036.9 860.785   8
   0   7  -5 24384.6 627.334   1
   0   7  -5 22700.1 877.283   7
   0  -7  -5 24375.0 1067.48   6
   0   7  -4 68.2541 111.236   7
   0   7  -4 40.2350 50.8321   1
   0  -7  -4-6.26799 80.7264   8
   0   7  -4 68.8626 118.905   4
   0  -7  -4 131.642 175.893   6
   0  -7  -4 30.3180 102.634   9
   0   7  -3 2669.33 290.813   4
   0  -7  -3 3103.51 347.968   6
   0   7  -3 2742.01 203.473   1
   0  -7  -3 2985.94 276.535   8
   0   7  -3 2618.17 285.439   7
   0  -7  -3 2689.15 264.997   9
   0   7  -2 142.835 75.3117   1
   0  -7  -2 137.109 112.409   8
   0   7  -2 136.281 116.367   7
   0   7  -2 1.13923 98.5573   4
   0   7  -1 62322.5 1387.87   5
   0  -7  -1 62222.4 1413.96   8
   0   7  -1 63100.8 1381.39   4
   0  -7  -1 63978.3 1067.45   5
   0  -7  -1 63065.1 1464.93   6
   0   7  -1 62448.6 1455.15   7
   0   7  -1 66420.5 1230.88   6
   0  -7  -1 63743.4 1037.35   3
   0   7  -1 65126.2 1475.03   2
   0   7   0 13.6161 71.1891   5
   0  -7   0 32.2027 89.2968   5
   0  -7   0 99.8474 98.3628   2
   0   7   0 7.66044 68.8344   6
   0   7   0 36.7732 110.393   2
   0  -7   0 17.1408 92.3966   6
   0  -7   1 59602.1 1229.50   6
   0   7   1 62525.5 1486.52   2
   0  -7   1 63849.3 1491.81   5
   0  -7   2 20.2359 85.1253   4
   0  -7   2 139.113 99.1893   2
   0   7   2 137.368 128.185   2
   0  -7   2 233.458 156.741   9
   0  -7   2 94.8667 72.3146   6
   0  -7   3 2678.24 180.573   6
   0  -7   3 3178.36 375.921   9
   0   7   3 2684.81 343.893   2
   0  -7   3 2488.70 383.977   5
   0  -7   3 2677.20 283.642   4
   0   7   3 2948.38 265.630   8
   0   7   3 2956.99 303.667   6
   0  -7   4-59.5023 91.0382   7
   0  -7   4 119.784 119.407   4
   0  -7   4 196.810 149.996   3
   0   7   4 92.9633 137.546   6
   0   7   4 25.0866 142.292   2
   0  -7   4 278.668 206.980   5
   0  -7   4-103.861 58.0020   6
   0  -7   4 147.992 169.273   9
   0   7   4-29.9697 86.7745   8
   0  -7   5 26498.9 1044.07   4
   0  -7   5 21322.3 1169.01   5
   0   7   5 20571.1 448.113   3
   0   7   5 27704.1 1034.43   6
   0   7   5 21810.3 552.666   5
   0   7   5 23459.5 1178.41   2
   0   7   5 24983.8 819.966   8
   0   7   5 28241.9 1105.60   4
   0  -7   5 27121.1 1233.99   9
   0  -7   5 26223.1 1082.16   3
   0  -7   5 23898.2 884.032   7
   0   7   6 144.096 90.0957   5
   0  -7   6 226.381 137.300   7
   0  -7   6 447.979 211.004   3
   0   7   6 37.8435 98.8238   8
   0  -7   6 154.430 163.215   4
   0   7   6 211.086 168.844   6
   0   7   6 285.995 244.808   2
   0  -7   6 480.932 305.336   5
   0   7   6 56.9430 72.3096   3
   0   7   6 43.4870 108.010   7
   0   7   7 6345.60 384.005   5
   0   7   7 7587.69 437.537   8
   0  -7   7 6129.69 705.397   5
   0  -7   7 6616.74 452.352   7
   0  -7   7 6513.12 491.509   8
   0   7   7 8471.67 563.823   6
   0   7   7 7121.27 501.009   7
   0   7   7 6924.83 727.633   2
   0   7   7 6413.85 312.490   3
   0  -7   8 111.402 230.179   5
   0   7   8 99.8061 181.996   2
   0   7   8 46.7578 139.639   1
   0   7   9 734.210 308.158   2
   0  -7   9 718.310 300.133   5
   0   7   9 834.967 234.710   1
   0   8 -10 3492.61 485.829   4
   0   8  -9 297.271 236.266   4
   0  -8  -9 204.452 154.009   6
   0  -8  -9-163.708 194.813   9
   0  -8  -8 9751.99 756.078   9
   0  -8  -8 9793.09 767.343   6
   0   8  -8 8609.16 751.948   4
   0  -8  -7 115.145 149.208   6
   0  -8  -7-54.0580 115.773   8
   0   8  -7-68.1668 155.830   4
   0  -8  -7-127.348 134.827   9
   0  -8  -6 60743.3 1854.45   6
   0  -8  -6 59327.8 1740.58   9
   0  -8  -6 64363.3 1510.43   8
   0   8  -5-90.2590 122.477   4
   0  -8  -5-20.6393 104.569   8
   0   8  -5 54.5667 118.282   7
   0  -8  -5 143.352 148.254   6
   0   8  -5-68.5546 72.2520   1
   0   8  -4 91362.2 1981.31   7
   0  -8  -4 95815.3 2282.60   6
   0   8  -4 90869.3 1502.79   1
   0   8  -4 88219.9 2055.18   4
   0  -8  -4 93346.7 1877.82   8
   0  -8  -4 93554.4 1963.96   9
   0  -8  -3-5.00791 75.6710   9
   0   8  -3-69.1009 118.673   4
   0   8  -3 54.5146 82.7391   7
   0  -8  -3 91.9728 105.960   8
   0  -8  -3 56.8690 122.177   6
   0   8  -3-11.1783 54.4889   1
   0   8  -2 66962.1 1302.63   1
   0  -8  -2 63110.5 1612.29   6
   0   8  -2 61046.9 1515.60   7
   0  -8  -2 63157.8 1477.44   8
   0   8  -2 62655.5 1462.78   4
   0   8  -1 81.2020 96.4854   5
   0   8  -1 16.6863 101.759   4
   0  -8  -1 192.310 128.478   6
   0   8  -1 100.652 118.149   7
   0  -8  -1 93.0468 138.625   8
   0   8  -1 52.5711 112.722   2
   0  -8  -1 94.5152 96.5964   2
   0  -8  -1 50.1427 62.0571   3
   0   8  -1 51.8432 81.4104   6
   0  -8  -1 223.969 89.9250   5
   0   8   0 25199.6 777.731   6
   0   8   0 22945.6 871.357   2
   0  -8   0 25141.7 711.852   3
   0  -8   0 23925.2 773.397   5
   0   8   0 22617.1 716.360   5
   0  -8   0 23270.2 817.512   6
   0  -8   0 26907.6 880.432   2
   0  -8   1 63.7792 83.7198   2
   0  -8   1 77.7755 83.4484   3
   0  -8   1 134.211 126.148   5
   0   8   1-49.3006 96.3434   2
   0  -8   1 24.4731 76.5718   6
   0  -8   2 66754.1 1477.06   4
   0  -8   2 69145.1 1582.18   2
   0  -8   2 63076.5 1720.29   5
   0  -8   2 65168.6 1629.28   9
   0   8   2 63684.1 1682.50   2
   0  -8   3 3.45830 53.6505   6
   0   8   3-6.51397 86.6250   6
   0   8   3 58.4135 123.668   2
   0  -8   3 37.1197 128.075   9
   0  -8   3 22.9268 109.750   2
   0  -8   3 88.0270 150.794   5
   0  -8   3-120.692 124.938   4
   0   8   3 1.99833 79.0714   8
   0  -8   4 88796.1 2447.69   5
   0  -8   4 99330.0 2073.86   4
   0  -8   4 101963. 2418.79   9
   0   8   4 89594.3 2365.17   2
   0   8   4 98314.4 1862.31   8
   0   8   4 105165. 2160.88   6
   0   8   5-67.4818 114.684   4
   0  -8   5-103.896 157.471   3
   0  -8   5-7.75430 162.164   5
   0   8   5-82.9951 108.891   6
   0  -8   5 174.659 178.437   9
   0  -8   5-32.6310 117.827   4
   0   8   5-66.6547 87.4286   8
   0   8   5-141.028 177.315   2
   0  -8   6 55813.8 2092.37   5
   0   8   6 64250.0 1436.85   8
   0   8   6 68844.1 1740.58   6
   0   8   6 62957.0 1643.73   7
   0  -8   6 66997.0 1778.31   4
   0   8   6 57064.3 2054.82   2
   0   8   7 158.158 122.399   6
   0   8   7 97.5113 99.4335   8
   0   8   7-127.828 204.885   2
   0  -8   7 347.786 163.212   8
   0  -8   7 85.2445 191.533   5
   0   8   7 47.2508 50.3902   3
   0   8   7-114.739 84.3238   5
   0   8   8 9769.05 913.503   2
   0   8   8 9298.73 745.857   1
   0  -8   8 8029.89 851.587   5
   0   8   9-376.339 177.293   1
   0  -8   9-126.499 209.992   5
   0   8   9-36.2895 167.243   2
   0   9 -10 287.081 206.115   4
   0  -9  -9 1886.78 328.546   6
   0   9  -9 2179.77 397.653   4
   0  -9  -9 2283.54 391.000   9
   0  -9  -8 140.113 153.122   6
   0   9  -8 204.149 228.272   4
   0   9  -8 209.365 116.697   7
   0  -9  -8 77.1360 157.138   9
   0  -9  -7 45.1358 147.078   6
   0   9  -7 190.899 165.581   4
   0   9  -7 79.2484 115.579   7
   0  -9  -7 175.244 110.503   8
   0  -9  -7 242.782 155.803   9
   0  -9  -6 150.339 127.125   8
   0   9  -6 46.9608 151.587   4
   0  -9  -6 487.165 230.472   6
   0  -9  -6 164.355 164.733   9
   0   9  -5 17710.7 902.994   4
   0  -9  -5 20196.5 817.174   8
   0  -9  -5 20071.3 1023.21   6
   0   9  -5 19100.9 568.505   1
   0   9  -4 34.0524 56.9699   1
   0  -9  -4 187.436 156.290   2
   0   9  -4-96.1295 133.405   4
   0  -9  -4 64.8128 108.239   8
   0  -9  -4 50.9817 117.737   9
   0  -9  -3 16108.5 644.363   9
   0   9  -3 14998.1 736.260   7
   0   9  -3 17261.0 590.416   1
   0   9  -3 15662.5 747.724   4
   0  -9  -3 16076.7 715.929   8
   0  -9  -3 15973.8 839.280   6
   0   9  -2 42.1311 96.2441   4
   0   9  -2 74.5904 127.040   7
   0  -9  -2 48.8073 123.598   8
   0   9  -2 5.24419 70.8123   1
   0  -9  -2 108.507 50.3122   3
   0  -9  -2 250.059 169.333   6
   0  -9  -1 12737.2 472.081   5
   0   9  -1 12665.9 530.499   6
   0   9  -1 11818.4 620.330   4
   0  -9  -1 11689.8 629.464   8
   0  -9  -1 12026.3 650.488   6
   0   9  -1 11377.0 601.356   5
   0  -9  -1 12487.6 432.202   3
   0   9  -1 12157.8 664.727   2
   0  -9   0 98.0043 121.222   6
   0   9   0 82.8577 115.791   2
   0  -9   0-18.3220 66.5092   3
   0  -9   0 20.1024 86.7178   5
   0   9   0 130.687 97.5676   5
   0   9   0-16.7123 70.0201   6
   0  -9   0-25.6382 89.2895   2
   0  -9   1 12426.1 580.784   3
   0  -9   1 13343.1 657.538   2
   0  -9   1 11581.7 547.931   6
   0   9   1 11621.5 662.052   2
   0  -9   1 11825.7 649.307   5
   0  -9   2-5.33490 79.2367   6
   0  -9   2 151.197 159.580   5
   0   9   2 51.6197 143.985   2
   0  -9   2-2.61949 97.1136   4
   0  -9   2 28.6756 104.123   2
   0  -9   2 121.928 135.853   9
   0   9   3 14515.4 857.530   2
   0  -9   3 16366.7 742.120   4
   0  -9   3 13956.5 875.228   5
   0  -9   3 14649.6 517.006   6
   0  -9   3 17384.5 882.745   9
   0  -9   3 16273.0 785.841   2
   0   9   4 32.5987 93.2007   8
   0  -9   4 41.8893 58.8322   6
   0   9   4 104.051 130.459   6
   0  -9   4 145.972 169.713   9
   0  -9   4 186.182 150.627   3
   0   9   4 133.001 133.012   4
   0  -9   4-106.017 135.606   2
   0  -9   4-133.698 148.122   4
   0   9   4-16.9146 148.801   2
   0  -9   4 488.951 270.578   5
   0  -9   5 20492.4 924.558   4
   0  -9   5 18110.9 1134.72   5
   0   9   5 22952.6 999.805   4
   0   9   5 20922.8 788.584   8
   0   9   5 22646.3 969.698   6
   0   9   5 18776.1 1105.12   2
   0  -9   5 22709.5 1148.84   9
   0  -9   5 21094.7 996.239   3
   0  -9   6-68.1408 164.134   4
   0   9   6 86.1723 160.231   6
   0   9   6 241.492 227.757   2
   0  -9   6 134.842 207.547   5
   0   9   6 4.09009 99.2464   8
   0   9   6-108.558 113.090   7
   0   9   7 85.3396 181.783   2
   0   9   7 168.913 121.941   7
   0   9   7 299.793 106.232   8
   0  -9   7-54.6139 243.664   5
   0   9   8 289.411 204.372   1
   0  -9   8-37.5601 212.691   5
   0   9   8-25.2690 214.540   2
   0  -9   9 3033.00 532.490   5
   0   9   9 2467.34 388.860   1
   0   9   9 2424.55 463.718   2
   0  10 -10 352.592 211.409   4
   0 -10  -9-93.9586 148.356   9
   0  10  -9-203.077 220.854   4
   0 -10  -9-154.220 172.271   6
   0 -10  -8 15877.3 933.591   9
   0 -10  -8 15857.0 1003.35   6
   0  10  -8 14155.1 724.244   7
   0  10  -7 110.410 152.850   4
   0 -10  -7 17.5213 97.8681   8
   0  10  -7-28.9401 98.6692   7
   0 -10  -7 92.2482 124.839   9
   0 -10  -7-113.348 200.880   6
   0 -10  -6 671.879 187.830   9
   0 -10  -6 912.901 197.358   8
   0  10  -6 539.792 203.511   4
   0 -10  -6 808.945 256.645   6
   0  10  -6 554.750 92.7228   1
   0  10  -6 970.695 207.137   7
   0  10  -5 90.7079 67.8461   1
   0 -10  -5 85.0112 111.897   8
   0 -10  -5-81.6105 146.186   6
   0  10  -5 80.4032 150.976   4
   0 -10  -5 159.845 160.668   2
   0  10  -4 47164.4 1044.30   1
   0 -10  -4 45633.3 1604.23   6
   0 -10  -4 45860.9 1325.59   8
   0  10  -4 48125.1 1576.59   5
   0 -10  -4 46068.8 1269.33   9
   0  10  -4 41412.3 1376.98   4
   0 -10  -3 149.641 153.563   6
   0  10  -3 374.819 186.112   4
   0  10  -3 196.944 123.294   1
   0 -10  -3 21.6216 99.7885   8
   0 -10  -3-25.9264 70.6860   9
   0 -10  -2 48387.2 1507.90   6
   0 -10  -2 51138.4 854.383   3
   0  10  -2 51541.0 1132.87   6
   0 -10  -2 48498.4 825.666   5
   0  10  -2 48313.5 1370.66   4
   0  10  -2 48599.8 1427.57   5
   0  10  -2 54115.7 1237.57   1
   0 -10  -2 49048.9 1407.53   8
   0 -10  -1 25.2367 127.325   6
   0  10  -1 192.003 146.213   2
   0 -10  -1 48.3972 67.6509   3
   0 -10  -1 162.697 134.870   8
   0  10  -1 159.300 128.474   7
   0  10  -1 111.885 100.269   6
   0  10  -1 154.529 140.951   4
   0 -10  -1 134.387 91.0565   5
   0  10  -1 35.0526 102.030   5
   0 -10   0 29376.1 847.077   3
   0  10   0 26354.2 1035.50   2
   0 -10   0 30957.6 1052.96   2
   0 -10   0 27137.7 990.559   6
   0 -10   0 28064.4 931.650   5
   0  10   0 29774.2 936.048   6
   0  10   1 28.1743 105.399   2
   0 -10   1-26.4318 118.871   5
   0 -10   1 56.9019 88.1417   3
   0 -10   1 85.1084 100.864   6
   0 -10   1-43.5975 94.5841   2
   0 -10   2 53277.6 1511.54   9
   0  10   2 50028.0 1576.19   2
   0 -10   2 55386.3 1507.05   2
   0 -10   2 50874.0 1607.99   5
   0 -10   2 47454.0 1179.14   6
   0 -10   3 411.367 183.173   2
   0 -10   3 520.069 178.478   4
   0 -10   3 396.705 222.958   5
   0 -10   3 95.9787 100.205   6
   0 -10   3 173.223 203.195   9
   0  10   3-87.4738 167.931   2
   0 -10   4 48053.1 1512.26   2
   0  10   4 52774.1 1525.13   6
   0 -10   4 48920.2 1518.49   3
   0  10   4 50627.3 1502.39   4
   0  10   4 43193.1 1652.19   2
   0 -10   4 41732.6 1694.83   5
   0 -10   4 41507.9 911.280   6
   0 -10   4 51198.2 1705.14   9
   0 -10   4 48854.5 1440.68   4
   0  10   5 72.2751 144.330   4
   0 -10   5-44.3054 113.332   4
   0  10   5 71.2616 132.594   6
   0  10   5 30.2099 155.038   2
   0 -10   5-66.2499 124.549   9
   0 -10   5-60.9451 188.273   5
   0 -10   5 177.704 139.096   2
   0 -10   5 33.0173 43.1840   6
   0 -10   5-27.1020 131.564   3
   0  10   6 1111.66 193.533   8
   0 -10   6 974.329 314.616   5
   0  10   6 861.887 311.007   2
   0 -10   6 1305.14 262.910   4
   0  10   7 123.054 209.289   2
   0  10   7-164.756 112.610   7
   0 -10   7 124.991 203.159   5
   0  10   8 14019.6 1120.39   2
   0 -10   8 13311.0 1119.52   5
   0  10   9 8.13530 105.097   1
   0 -10   9-258.481 234.403   5
   0 -11  -9 86.6117 166.909   6
   0 -11  -9 80.4453 151.805   9
   0  11  -9-170.563 171.174   4
   0 -11  -8 289.960 203.568   6
   0  11  -8-248.139 204.885   4
   0 -11  -8-144.259 137.738   9
   0  11  -8 64.3055 90.1825   7
   0 -11  -7 5603.04 450.998   8
   0 -11  -7 5615.16 523.599   9
   0  11  -7 4789.85 448.155   7
   0  11  -7 3852.37 493.821   4
   0 -11  -7 5428.02 607.441   6
   0 -11  -6-20.6561 158.841   6
   0 -11  -6 70.9300 112.370   9
   0 -11  -6 0.24893 120.184   8
   0  11  -6 13.7315 54.6688   1
   0  11  -6 256.251 150.233   7
   0  11  -6-57.7367 146.128   4
   0  11  -5 2355.03 348.084   4
   0  11  -5 3152.32 376.335   7
   0  11  -5 2964.58 233.884   1
   0 -11  -5 2626.80 404.302   6
   0 -11  -5 2889.31 330.577   8
   0  11  -4 55.3934 143.618   5
   0 -11  -4 78.1216 114.613   8
   0 -11  -4-47.7261 121.330   2
   0 -11  -4 346.136 189.566   6
   0 -11  -4-34.9380 76.0739   9
   0  11  -4-99.2275 69.9503   1
   0  11  -4-126.928 142.274   4
   0 -11  -3 35003.6 1364.75   6
   0  11  -3 34748.3 1222.91   4
   0  11  -3 37355.5 995.684   1
   0 -11  -3 35009.3 1192.06   8
   0  11  -3 37895.1 1346.24   5
   0 -11  -2 133.588 137.356   6
   0  11  -2 29.2577 69.2231   6
   0  11  -2-27.4347 108.843   5
   0  11  -2-77.0494 78.0956   1
   0 -11  -2 105.401 59.7651   3
   0 -11  -2 16.5343 55.1773   5
   0 -11  -2-56.5314 134.380   8
   0  11  -2 80.0414 118.851   4
   0  11  -1 47451.2 1340.65   5
   0 -11  -1 45567.0 1431.98   8
   0  11  -1 51675.6 1247.58   6
   0  11  -1 44334.7 1433.44   2
   0 -11  -1 47226.3 1109.00   5
   0 -11  -1 46741.5 1455.08   6
   0 -11  -1 48337.6 1038.86   3
   0  11  -1 45490.5 1382.29   4
   0 -11   0 255.020 162.453   6
   0  11   0 206.308 158.110   2
   0 -11   0 112.296 126.853   2
   0  11   0 48.1383 98.4879   6
   0 -11   0 65.8711 121.179   5
   0 -11   0 82.2766 92.9080   3
   0  11   1 44766.4 1459.54   2
   0 -11   1 49117.4 1274.18   3
   0 -11   1 49897.0 1430.69   2
   0 -11   1 45511.3 1426.60   5
   0 -11   1 44287.6 1274.82   6
   0 -11   2-109.762 131.084   5
   0 -11   2 11.2835 90.2043   6
   0  11   2 26.4557 121.851   2
   0 -11   2-75.1495 116.409   2
   0 -11   2-38.2067 123.026   9
   0 -11   3 40470.1 1421.45   9
   0 -11   3 39778.9 1333.46   2
   0 -11   3 34172.1 1453.52   5
   0  11   3 35463.0 1435.24   2
   0 -11   3 33904.2 944.893   6
   0  11   3 42576.2 1340.18   6
   0 -11   3 39629.3 1256.15   4
   0 -11   3 37401.7 1283.66   3
   0 -11   4 31.8281 156.937   5
   0  11   4-36.3300 119.847   4
   0  11   4 21.4800 135.083   2
   0  11   4-64.8501 112.463   6
   0 -11   4 22.6320 64.3095   6
   0 -11   4-136.607 181.709   2
   0 -11   4-42.4117 116.301   3
   0 -11   4-312.893 171.372   4
   0 -11   4 127.381 155.969   9
   0 -11   5 2378.53 156.224   6
   0 -11   5 3546.17 428.499   2
   0 -11   5 2586.63 474.299   5
   0  11   5 3170.15 374.632   6
   0  11   5 3458.87 502.621   2
   0 -11   5 2909.61 361.576   4
   0 -11   6 247.514 167.197   4
   0 -11   6-11.9420 209.409   5
   0  11   6 248.232 216.475   2
   0 -11   7 4742.60 674.188   5
   0  11   7 5292.69 677.877   2
   0  11   7 5009.74 444.700   7
   0  11   8 71.7690 220.380   2
   0 -11   8 75.5665 221.519   5
   0  11   9 36.1732 118.967   1
   0  12  -9-19.0258 159.415   4
   0 -12  -9-149.483 218.667   6
   0 -12  -8 1419.45 326.748   6
   0 -12  -8 1534.94 290.044   9
   0  12  -8 1341.28 320.085   4
   0  12  -7 53.7730 111.536   7
   0  12  -7 33.4190 135.373   4
   0 -12  -7-28.1938 163.726   6
   0 -12  -7 81.4448 129.944   9
   0 -12  -7-96.5017 132.722   8
   0 -12  -6 22855.2 1212.40   6
   0 -12  -6 23876.3 967.633   8
   0  12  -6 18981.6 570.394   1
   0  12  -6 19546.4 1035.21   4
   0  12  -6 20705.4 969.092   7
   0 -12  -6 22902.5 969.806   9
   0  12  -5 69.4406 121.760   7
   0  12  -5-72.4241 61.7969   1
   0  12  -5-152.953 153.620   4
   0 -12  -5 1.01859 107.987   8
   0 -12  -5-30.9434 152.608   6
   0 -12  -4 3419.57 323.257   9
   0  12  -4 3856.84 301.280   1
   0  12  -4 3249.96 390.336   4
   0 -12  -4 3557.20 379.511   8
   0 -12  -4 3845.55 439.357   2
   0 -12  -4 3870.67 483.941   6
   0  12  -4 3147.25 393.983   7
   0 -12  -3-80.2114 129.632   2
   0 -12  -3 151.239 141.299   8
   0  12  -3-59.3799 125.742   4
   0  12  -3 135.758 155.828   5
   0  12  -3 308.150 168.850   7
   0 -12  -3 85.3297 145.512   6
   0  12  -3 72.2888 77.5960   1
   0 -12  -2 10772.8 391.943   5
   0 -12  -2 10651.2 682.754   8
   0 -12  -2 10966.8 733.713   6
   0  12  -2 10260.5 648.939   4
   0  12  -2 9935.29 691.364   2
   0  12  -2 10688.9 688.993   5
   0  12  -2 11863.2 595.032   1
   0 -12  -2 11512.2 394.121   3
   0  12  -2 11483.7 535.072   6
   0  12  -1 57.4106 85.1548   6
   0 -12  -1 52.6610 83.3362   3
   0 -12  -1 195.145 121.084   5
   0 -12  -1 140.330 147.912   2
   0 -12  -1 200.794 163.943   6
   0 -12  -1 207.362 174.371   8
   0  12  -1 202.976 156.422   2
   0  12  -1 357.252 188.519   4
   0 -12   0 98534.7 2244.85   6
   0 -12   0 100930. 2130.39   5
   0  12   0 99340.8 2371.29   2
   0  12   1 47.1981 123.181   2
   0 -12   1-14.5238 108.661   2
   0 -12   1 105.626 137.369   6
   0 -12   1 119.121 163.310   5
   0 -12   2 10558.3 757.045   5
   0 -12   2 11932.8 712.116   9
   0 -12   2 11921.2 719.029   2
   0 -12   2 11662.1 660.491   3
   0 -12   2 10232.2 568.906   6
   0  12   2 10544.3 750.572   2
   0 -12   3 79.1666 159.609   2
   0 -12   3 169.816 175.293   9
   0  12   3-41.8193 110.953   6
   0  12   3 98.7929 140.170   2
   0 -12   3 110.539 109.372   6
   0 -12   3 3.96665 132.292   3
   0 -12   3 409.944 223.565   5
   0 -12   4 3570.45 516.009   5
   0 -12   4 3556.76 394.071   4
   0 -12   4 4385.74 458.277   3
   0 -12   4 3545.02 417.536   2
   0 -12   4 3388.20 454.218   9
   0  12   4 4311.60 428.117   6
   0 -12   4 3395.48 262.993   6
   0  12   4 3613.50 497.723   2
   0 -12   5-27.8067 136.221   4
   0  12   5-211.869 202.353   2
   0 -12   5-83.5611 148.208   2
   0 -12   5 55.2843 59.4540   6
   0  12   6 23661.0 1371.04   2
   0 -12   6 20859.8 1362.26   5
   0 -12   6 23017.2 1024.94   4
   0  12   7-115.157 218.743   2
   0 -12   7 9.88271 235.911   5
   0 -12   8 366.795 236.062   5
   0  12   8 1149.82 362.674   2
   0  12   9 403.154 200.320   1
   0  13  -9 6361.91 627.805   4
   0 -13  -9 9205.14 788.589   6
   0 -13  -8 45.0385 115.983   9
   0 -13  -8 203.428 189.540   6
   0  13  -8-272.163 204.587   4
   0  13  -7 1711.18 292.590   7
   0 -13  -7 1867.11 270.238   8
   0  13  -7 1429.20 312.073   4
   0 -13  -7 1466.47 257.380   9
   0 -13  -7 1784.79 386.744   6
   0  13  -6 80.7436 115.854   7
   0 -13  -6 13.7085 112.877   8
   0 -13  -6-0.86700 120.585   9
   0 -13  -6 170.506 189.467   6
   0  13  -6 140.229 170.900   4
   0  13  -6 166.021 74.1835   1
   0  13  -5 13216.0 537.390   1
   0 -13  -5 14048.6 961.029   6
   0  13  -5 12637.6 782.836   7
   0 -13  -5 14388.0 777.118   8
   0  13  -5 12592.5 806.831   4
   0  13  -4-6.63925 113.461   7
   0 -13  -4 131.158 152.671   6
   0 -13  -4 4.60294 116.848   8
   0  13  -4-101.361 152.910   4
   0  13  -4 0.77480 72.5645   1
   0 -13  -4 35.9515 81.0195   9
   0  13  -3 32918.7 1006.59   1
   0  13  -3 28144.2 1153.90   4
   0 -13  -3 29376.8 1318.08   6
   0 -13  -3 28538.0 1158.77   8
   0  13  -3 29477.6 1215.61   7
   0  13  -2 41.5800 150.488   2
   0 -13  -2 288.201 184.812   6
   0  13  -2 148.136 166.989   7
   0 -13  -2 242.986 148.949   8
   0 -13  -2 21.2519 54.1980   3
   0 -13  -2 87.7372 68.2744   5
   0  13  -2-14.8832 69.4689   6
   0 -13  -2 127.671 138.309   2
   0  13  -2 173.322 151.856   4
   0 -13  -1 55543.9 1714.86   6
   0 -13  -1 57485.8 1354.95   5
   0 -13  -1 54866.1 1717.11   8
   0  13  -1 53475.7 1699.70   2
   0 -13  -1 59335.9 1254.14   3
   0  13  -1 55511.5 1738.57   7
   0  13  -1 53988.9 1618.15   4
   0 -13   0 440.164 178.068   5
   0  13   0 427.514 195.360   2
   0 -13   0 266.740 127.105   3
   0 -13   0 345.336 181.161   6
   0 -13   0 454.317 172.553   2
   0  13   1 54072.6 1746.41   2
   0 -13   1 55582.6 1568.16   6
   0 -13   1 57098.8 1723.29   5
   0  13   1 66190.8 1664.33   6
   0 -13   1 63062.1 1745.22   2
   0 -13   2 89.3860 169.493   5
   0 -13   2-2.75305 98.4324   3
   0 -13   2 39.4128 119.637   2
   0 -13   2 87.4721 116.454   6
   0  13   2 151.889 131.940   6
   0  13   2 208.711 158.522   2
   0 -13   2 491.860 186.200   9
   0 -13   3 32071.8 1288.04   9
   0 -13   3 32627.6 1264.50   2
   0  13   3 34521.3 1251.26   6
   0 -13   3 31745.9 1207.51   3
   0 -13   3 28581.1 1379.40   5
   0  13   3 28301.8 1343.57   2
   0 -13   3 27452.8 926.764   6
   0  13   4-7.39608 139.868   6
   0 -13   4-235.279 170.009   4
   0 -13   4-45.6017 123.055   2
   0 -13   4-34.2831 142.894   9
   0  13   4-43.6798 179.860   2
   0 -13   4 14.5057 69.0507   6
   0 -13   4-161.791 194.318   5
   0 -13   5 12418.2 1031.40   5
   0 -13   5 11999.5 434.942   6
   0 -13   5 13976.0 835.453   2
   0  13   5 14005.7 1022.92   2
   0 -13   5 14952.4 812.750   4
   0  13   6 125.817 226.539   2
   0 -13   6-219.126 242.561   5
   0  13   7 2076.60 448.931   2
   0 -13   7 1546.09 439.529   5
   0  13   8-179.585 285.066   2
   0 -13   8-228.069 267.378   5
   0  13   9 7653.68 710.585   1
   0  14  -9 164.153 172.571   4
   0 -14  -9 10.9701 201.297   6
   0  14  -8 1819.47 340.945   4
   0 -14  -8 1529.38 365.665   6
   0  14  -7-160.286 165.710   4
   0 -14  -7-41.6653 128.576   8
   0  14  -7 287.833 160.576   7
   0 -14  -7 156.782 209.031   6
   0 -14  -7-66.1530 122.302   9
   0 -14  -6 5926.95 517.567   8
   0  14  -6 4510.06 278.156   1
   0 -14  -6 5815.24 640.303   6
   0  14  -6 4716.48 528.361   4
   0  14  -6 4835.74 495.661   7
   0 -14  -6 5840.72 470.756   9
   0 -14  -5 44.2149 170.424   6
   0  14  -5 55.7848 138.052   7
   0 -14  -5-133.399 118.176   8
   0  14  -5-80.0636 165.205   4
   0  14  -5 204.235 101.532   1
   0  14  -4 3328.57 419.376   7
   0  14  -4 3867.31 451.990   4
   0 -14  -4 3482.60 323.377   9
   0 -14  -4 4203.38 528.944   6
   0  14  -4 3935.01 333.715   1
   0 -14  -4 3817.53 424.751   8
   0  14  -3 14.0002 130.450   7
   0 -14  -3 97.1858 176.542   6
   0  14  -3 81.2705 142.984   4
   0 -14  -3 151.566 155.234   8
   0  14  -2 50407.2 1598.02   4
   0 -14  -2 50630.0 1655.53   8
   0  14  -2 47788.2 1660.60   2
   0  14  -2 48397.4 1665.25   7
   0 -14  -2 55284.7 1083.81   3
   0 -14  -2 50145.1 1738.64   6
   0 -14  -2 50412.9 1069.75   5
   0  14  -1 356.259 204.919   2
   0 -14  -1 211.664 193.476   8
   0 -14  -1 195.554 96.3539   3
   0 -14  -1 167.687 109.907   5
   0 -14  -1 221.773 174.507   6
   0  14  -1 50.1316 176.193   7
   0 -14  -1 203.270 145.733   2
   0  14  -1 214.778 177.530   4
   0 -14   0 30584.0 1328.61   8
   0 -14   0 31444.1 1240.71   6
   0 -14   0 35907.9 1302.99   2
   0  14   0 35958.1 1173.58   6
   0 -14   0 32328.5 1152.44   5
   0  14   0 29595.7 1280.41   2
   0  14   1 203.282 164.816   2
   0  14   1 118.716 135.620   6
   0 -14   1 279.361 165.596   6
   0 -14   1 96.2643 156.367   5
   0 -14   1 67.0507 111.229   3
   0 -14   1 271.710 164.283   2
   0 -14   2 57363.9 1686.42   9
   0  14   2 49470.2 1782.10   2
   0 -14   2 48444.7 1767.25   5
   0  14   2 60352.2 1686.14   6
   0 -14   2 59846.6 1758.93   2
   0 -14   2 48495.4 1427.49   6
   0 -14   2 57128.2 1597.78   3
   0 -14   3 96.9697 148.792   9
   0  14   3 167.203 142.568   6
   0 -14   3-77.2856 125.923   3
   0 -14   3-10.9469 113.856   2
   0 -14   3 16.6514 86.1353   6
   0  14   3-4.87802 141.978   2
   0 -14   3 18.9193 172.900   5
   0 -14   4 3887.24 485.473   9
   0 -14   4 3241.72 523.685   5
   0 -14   4 3640.92 303.534   6
   0 -14   4 4172.72 473.344   2
   0  14   4 4048.34 552.932   2
   0 -14   5 226.288 170.545   4
   0  14   5 140.056 208.802   2
   0 -14   5 122.758 63.3658   6
   0 -14   5 14.7877 229.936   5
   0 -14   6 4625.74 676.849   5
   0  14   6 5688.02 702.125   2
   0  14   7-56.6716 201.711   2
   0 -14   7 246.417 215.341   5
   0  14   9-462.935 201.434   1
   0  15  -9 106.041 158.304   4
   0 -15  -8 124.277 199.460   6
   0  15  -8-179.283 180.593   4
   0 -15  -7 2965.31 339.036   9
   0 -15  -7 2816.46 465.750   6
   0  15  -7 2610.17 407.235   4
   0  15  -7 2933.33 405.461   7
   0 -15  -7 3154.62 367.393   8
   0 -15  -6 68.0806 164.528   6
   0  15  -6-28.4779 150.526   4
   0 -15  -6 64.9602 95.7236   9
   0 -15  -6-80.9576 139.563   8
   0  15  -6-82.4939 136.394   7
   0  15  -5 4033.39 475.538   7
   0 -15  -5 3664.21 419.404   8
   0  15  -5 3748.78 301.412   1
   0  15  -5 3085.65 410.317   4
   0 -15  -5 3296.38 510.095   6
   0 -15  -4 69.2026 139.910   8
   0 -15  -4-22.2853 173.841   6
   0 -15  -4 25.5286 89.9096   9
   0  15  -4-38.5499 137.951   4
   0  15  -4-128.576 151.870   7
   0 -15  -3 1804.65 326.253   8
   0  15  -3 1724.75 306.561   4
   0  15  -3 1667.18 326.256   7
   0 -15  -3 1747.56 111.907   3
   0 -15  -3 2061.37 366.158   6
   0  15  -2 232.299 194.430   4
   0 -15  -2 36.5325 135.873   2
   0  15  -2 228.376 197.052   2
   0  15  -2 306.636 201.946   7
   0  15  -2 133.287 118.457   1
   0 -15  -2 202.444 199.757   8
   0 -15  -2 81.6953 87.8719   5
   0 -15  -2 248.426 220.122   6
   0 -15  -2 125.318 83.7705   3
   0 -15  -1 25135.9 812.602   3
   0 -15  -1 21885.8 1125.43   8
   0 -15  -1 28173.2 1197.57   2
   0 -15  -1 23220.9 868.165   5
   0 -15  -1 23488.9 1154.71   6
   0  15  -1 22350.2 1137.01   7
   0  15  -1 27760.7 994.490   6
   0  15  -1 21625.5 1045.80   4
   0  15  -1 21422.4 1114.63   2
   0  15   0 56.5696 139.171   2
   0 -15   0 65.5795 120.176   2
   0  15   0-13.2983 110.521   6
   0 -15   0 112.997 125.431   5
   0 -15   0 205.690 172.249   8
   0 -15   0 151.324 174.406   6
   0  15   1 21815.2 1145.58   2
   0 -15   1 21767.8 1085.62   5
   0 -15   1 24861.0 960.271   3
   0  15   1 27654.3 1082.15   6
   0 -15   1 22815.5 1027.97   6
   0 -15   1 27120.3 1164.63   2
   0  15   2 96.7438 191.183   2
   0 -15   2-28.6165 108.852   6
   0 -15   2 369.397 222.942   5
   0 -15   2 104.833 154.556   9
   0 -15   2 211.561 133.575   3
   0  15   2 303.908 164.021   6
   0 -15   2-1.81393 121.159   2
   0 -15   3 2000.66 329.185   3
   0 -15   3 2658.30 390.179   9
   0 -15   3 1701.45 371.631   5
   0  15   3 1957.86 379.215   2
   0 -15   3 2738.38 385.378   2
   0 -15   3 1964.25 272.632   6
   0 -15   4-287.689 176.444   2
   0 -15   4-59.8582 92.5127   6
   0 -15   4-40.4404 177.242   5
   0  15   4 130.276 194.289   2
   0 -15   5 3204.31 253.750   6
   0  15   5 3117.60 511.436   2
   0 -15   5 3840.51 430.587   4
   0 -15   5 3756.13 584.876   5
   0 -15   6-86.0222 255.554   5
   0  15   6-257.164 192.227   2
   0  15   7 2806.53 510.587   2
   0 -15   7 2211.48 517.321   5
   0 -16  -8 2097.74 420.374   6
   0  16  -8 1046.60 279.394   4
   0  16  -7-394.721 217.205   4
   0 -16  -7 250.570 144.326   8
   0  16  -7-126.674 142.738   7
   0 -16  -7 41.8303 215.461   6
   0  16  -6 9235.56 720.261   7
   0 -16  -6 9336.10 854.456   6
   0 -16  -6 8797.52 642.614   8
   0  16  -6 7356.62 687.226   4
   0 -16  -5-57.1524 157.001   8
   0 -16  -5-101.653 177.560   6
   0  16  -5 181.252 175.620   7
   0  16  -5-140.149 181.823   4
   0 -16  -4 18111.8 739.641   9
   0 -16  -4 17150.5 958.786   8
   0  16  -4 16845.9 984.066   7
   0  16  -4 15963.6 938.904   4
   0 -16  -4 18449.0 1157.80   6
   0 -16  -3-43.7568 158.205   8
   0  16  -3-42.9065 85.8894   1
   0 -16  -3 45.3539 46.5312   3
   0 -16  -3-109.354 181.375   6
   0  16  -3 76.9168 137.346   4
   0  16  -3-88.0572 141.129   7
   0 -16  -2 33972.6 1484.69   6
   0  16  -2 33535.7 1419.38   7
   0  16  -2 32934.0 1337.73   4
   0 -16  -2 41666.9 1498.55   2
   0  16  -2 29628.7 1367.50   2
   0  16  -2 38531.1 1160.33   6
   0 -16  -2 33019.8 1403.44   8
   0  16  -2 37370.9 1220.92   1
   0 -16  -2 37356.2 918.111   3
   0 -16  -2 33307.0 899.144   5
   0 -16  -1-22.1818 139.993   6
   0  16  -1 16.9003 144.981   2
   0 -16  -1 4.63409 136.401   2
   0 -16  -1-27.4659 70.6753   3
   0  16  -1 70.0216 92.8543   6
   0 -16  -1 130.748 128.220   5
   0  16  -1-48.3391 159.104   4
   0 -16  -1 66.3598 164.194   8
   0  16  -1 320.471 199.162   7
   0 -16   0 12164.3 883.292   8
   0  16   0 15988.8 798.069   6
   0 -16   0 13218.7 846.891   6
   0 -16   0 15755.1 897.380   2
   0  16   0 12006.4 861.518   2
   0 -16   0 13383.7 769.480   5
   0 -16   1-48.4511 132.967   6
   0 -16   1-6.60179 148.284   5
   0  16   1 290.676 137.997   6
   0  16   1 86.1193 168.710   2
   0 -16   1-17.4320 120.514   2
   0 -16   1-14.7605 102.151   3
   0 -16   2 33461.2 1491.36   5
   0 -16   2 32933.8 1227.70   6
   0 -16   2 37666.0 1286.68   3
   0 -16   2 40122.8 1460.34   2
   0  16   2 32230.5 1485.00   2
   0 -16   2 38218.8 1381.04   9
   0  16   2 42175.7 1417.90   6
   0 -16   3 40.4553 139.433   9
   0 -16   3-12.5660 122.768   2
   0 -16   3 20.3483 105.027   6
   0 -16   3 119.931 182.493   5
   0  16   3-55.4600 180.220   2
   0 -16   4 17013.1 1198.84   5
   0 -16   4 16788.3 721.105   6
   0  16   4 18170.6 1179.42   2
   0  16   5 329.489 233.185   2
   0 -16   5-144.479 217.980   5
   0 -16   5-2.49259 78.7958   6
   0 -16   6 7528.01 875.107   5
   0  16   6 9269.68 913.183   2
   0 -16   7-636.028 308.734   5
   0  16   7 193.188 206.136   2
   0  17  -8-275.914 187.329   4
   0  17  -7-328.426 171.682   7
   0 -17  -7-7.62031 185.529   6
   0  17  -7 42.6883 164.329   4
   0 -17  -6-295.946 189.099   6
   0  17  -6 45.1605 136.867   7
   0 -17  -6-141.846 149.601   8
   0  17  -6-237.898 201.619   4
   0 -17  -5 291.395 256.226   6
   0  17  -5 415.350 215.748   7
   0 -17  -5 340.698 177.214   8
   0  17  -5 456.463 212.726   4
   0 -17  -4-48.4329 162.951   6
   0 -17  -4-46.4704 98.3940   9
   0  17  -4 33.4007 160.676   4
   0  17  -4-88.0340 93.2847   1
   0 -17  -4 110.690 163.828   8
   0  17  -4-77.0185 153.061   7
   0  17  -3 2821.54 420.904   7
   0 -17  -3 2783.10 447.818   6
   0  17  -3 2321.05 370.805   4
   0 -17  -3 2724.33 415.516   8
   0  17  -3 3126.17 335.374   1
   0 -17  -3 2704.39 165.739   3
   0 -17  -2 145.487 87.1827   3
   0  17  -2 138.049 174.906   2
   0  17  -2 70.5701 172.575   7
   0  17  -2 327.274 207.109   4
   0 -17  -2 105.303 94.0557   5
   0 -17  -2 249.095 211.434   8
   0 -17  -2 230.140 183.036   6
   0  17  -2 74.3793 123.158   1
   0  17  -2 106.999 113.530   6
   0  17  -1 4691.12 428.901   6
   0 -17  -1 3873.96 369.228   5
   0  17  -1 3388.31 478.291   2
   0 -17  -1 4804.03 498.604   2
   0 -17  -1 4049.69 515.481   8
   0  17  -1 3610.93 493.548   7
   0  17  -1 3263.70 437.313   4
   0 -17  -1 4240.65 532.461   6
   0 -17   0 165.020 130.078   2
   0 -17   0-88.5121 172.862   6
   0 -17   0-48.5734 121.944   3
   0 -17   0 54.2746 126.836   5
   0 -17   0 149.958 173.072   8
   0  17   0 86.4102 177.698   2
   0  17   0 36.2888 110.673   6
   0  17   1 3159.07 479.482   2
   0 -17   1 4642.33 492.785   2
   0 -17   1 3244.88 440.976   5
   0 -17   1 3368.41 423.187   6
   0 -17   1 3841.90 413.595   9
   0  17   1 4506.10 439.157   6
   0 -17   1 3725.23 387.647   3
   0  17   2 126.457 202.147   2
   0 -17   2-21.0130 131.388   2
   0 -17   2 164.966 211.351   5
   0 -17   2 37.9079 114.152   3
   0 -17   2 95.3695 119.399   6
   0 -17   2 10.1081 116.475   9
   0 -17   3 2499.36 467.282   5
   0  17   3 2972.22 485.804   2
   0 -17   3 3283.74 418.948   9
   0 -17   3 2711.02 343.158   6
   0 -17   4-34.5519 108.486   6
   0  17   4 157.097 210.413   2
   0 -17   5 109.586 216.327   5
   0 -17   5 403.386 124.394   6
   0  17   5 613.353 299.917   2
   0 -17   6-241.455 290.637   5
   0  17   6 158.184 179.688   2
   0  18  -8 775.372 220.459   4
   0  18  -7-90.2917 131.968   7
   0  18  -7 90.1059 166.583   4
   0 -18  -7 251.272 295.369   6
   0  18  -6 1937.52 398.299   7
   0 -18  -6 1671.43 317.992   8
   0  18  -6 1410.42 319.460   4
   0 -18  -6 1611.54 390.209   6
   0  18  -5-57.2729 198.491   4
   0 -18  -5-71.6095 150.082   8
   0 -18  -5-158.075 212.547   6
   0  18  -5-201.898 166.952   7
   0  18  -4 6544.98 635.472   7
   0  18  -4 8321.75 513.901   1
   0 -18  -4 6778.79 639.046   8
   0  18  -4 6688.74 643.617   4
   0 -18  -4 7747.38 463.320   9
   0 -18  -4 7960.23 803.391   6
   0  18  -3-153.652 174.029   7
   0  18  -3 94.8660 103.030   1
   0 -18  -3 11.4062 58.5062   3
   0  18  -3-117.293 149.719   4
   0 -18  -3-20.7757 159.155   8
   0 -18  -3-189.268 234.601   6
   0 -18  -2 12153.7 893.648   8
   0 -18  -2 12936.6 949.715   6
   0  18  -2 13629.9 687.547   6
   0  18  -2 10699.1 788.065   4
   0 -18  -2 13448.7 553.200   3
   0  18  -2 11248.1 865.226   2
   0  18  -2 14957.6 771.353   1
   0 -18  -2 12596.0 558.642   5
   0  18  -2 12310.5 894.471   7
   0  18  -1-44.8352 144.803   7
   0 -18  -1 53.3200 179.095   8
   0  18  -1 20.9982 148.383   2
   0  18  -1 0.36118 101.869   1
   0  18  -1-97.4493 137.346   6
   0 -18  -1-82.3032 163.201   6
   0 -18  -1-187.160 154.517   5
   0  18  -1 6.43983 144.910   4
   0 -18   0 30201.8 1482.85   8
   0  18   0 28300.7 1399.84   2
   0 -18   0 30779.3 1386.49   6
   0 -18   0 31565.4 1255.71   5
   0 -18   0 32757.5 1090.38   3
   0 -18   1-194.828 200.592   8
   0 -18   1 55.8482 107.002   9
   0 -18   1-44.8425 139.807   6
   0  18   1-21.6048 199.509   2
   0 -18   1-51.6921 112.785   3
   0 -18   1-46.1169 168.815   5
   0 -18   2 11922.4 761.338   6
   0 -18   2 12070.5 922.472   5
   0  18   2 10730.2 887.909   2
   0 -18   2 13022.5 789.797   9
   0 -18   3-176.210 211.407   5
   0  18   3 14.3753 200.070   2
   0 -18   3-58.6578 116.290   6
   0 -18   4 6963.25 500.271   6
   0 -18   4 6550.27 766.596   5
   0  18   4 7540.84 787.605   2
   0 -18   5 233.382 256.556   5
   0  18   5 26.4789 227.271   2
   0 -18   6 1450.07 457.766   5
   0  18   6 1304.49 370.509   2
   0  19  -7-255.953 175.379   7
   0  19  -7-99.3335 153.871   4
   0 -19  -6-81.5678 151.902   8
   0  19  -6-149.412 144.892   7
   0  19  -6 121.034 160.218   4
   0 -19  -6 248.100 218.553   6
   0  19  -5 4394.12 543.782   7
   0 -19  -5 3514.52 473.362   8
   0  19  -5 3438.11 475.264   4
   0 -19  -5 4334.82 603.218   6
   0 -19  -4 137.987 164.868   8
   0 -19  -4-83.2010 207.272   6
   0 -19  -4 32.2634 102.748   9
   0  19  -4-19.3196 78.7833   1
   0  19  -4-29.8885 163.819   4
   0  19  -4 24.4570 161.643   7
   0 -19  -3 3400.45 202.780   3
   0 -19  -3 4780.28 616.526   6
   0 -19  -3 3670.75 508.165   8
   0  19  -3 4347.12 397.704   1
   0  19  -3 3317.87 480.976   7
   0  19  -3 3519.78 473.893   4
   0 -19  -2-263.133 101.323   3
   0 -19  -2 128.118 85.6158   5
   0  19  -2 3.44845 141.275   4
   0  19  -2-4.40966 123.340   1
   0  19  -2 158.933 161.692   2
   0 -19  -2 86.6576 201.736   6
   0  19  -2 115.199 87.9930   6
   0 -19  -2 202.762 205.704   8
   0  19  -2 73.7325 162.379   7
   0 -19  -1 6355.45 673.418   6
   0  19  -1 6321.69 667.429   7
   0  19  -1 5777.92 634.724   2
   0 -19  -1 6366.15 680.789   8
   0  19  -1 5902.66 606.833   4
   0 -19  -1 6952.21 510.815   5
   0  19   0 56.2950 158.905   2
   0  19   0 208.677 181.637   4
   0 -19   0 103.682 182.675   8
   0 -19   0 10.6217 155.229   6
   0  19   0 179.276 209.673   7
   0 -19   0-3.85722 114.397   3
   0 -19   0-8.53616 141.078   5
   0 -19   1 7574.53 535.794   3
   0  19   1 6953.21 715.176   2
   0 -19   1 8821.84 621.951   9
   0 -19   1 7786.86 675.175   6
   0 -19   1 6575.18 731.469   8
   0 -19   1 6802.74 653.812   5
   0 -19   2 94.3982 153.839   9
   0  19   2 55.1438 183.177   2
   0 -19   2-62.8478 179.860   5
   0 -19   2 169.411 157.262   6
   0  19   3 4029.61 586.198   2
   0 -19   3 3595.58 409.094   6
   0 -19   3 3078.27 509.673   5
   0 -19   4 167.260 215.878   5
   0 -19   4-29.1401 109.274   6
   0  19   4-11.6259 163.290   2
   0  19   5 4851.90 674.777   2
   0 -19   5 3703.88 622.093   5
   0  19   6 176.748 219.582   2
   0 -19   6-45.9657 282.073   5
   0  20  -7 105.517 140.924   7
   0  20  -7 184.381 166.349   4
   0  20  -6 348.610 178.616   7
   0 -20  -6 89.9581 192.199   8
   0  20  -6 267.627 210.219   4
   0 -20  -5-143.261 217.812   8
   0  20  -5-74.1227 172.485   7
   0 -20  -5 137.680 214.566   6
   0  20  -5 42.3109 148.646   4
   0 -20  -4 2087.35 404.001   8
   0  20  -4 2291.81 402.870   7
   0  20  -4 1612.32 342.998   4
   0  20  -4 2253.20 287.092   1
   0 -20  -4 2369.27 484.647   6
   0 -20  -3 53.6825 192.021   8
   0 -20  -3 217.366 234.469   6
   0  20  -3 34.7373 156.478   7
   0  20  -3 65.1675 162.472   4
   0  20  -3 78.1226 95.4034   1
   0 -20  -2 3490.75 275.136   3
   0 -20  -2 3350.23 541.825   6
   0  20  -2 4190.91 387.671   6
   0 -20  -2 2619.59 441.099   8
   0  20  -2 3943.68 533.014   7
   0  20  -2 3010.23 469.794   2
   0 -20  -2 3404.23 311.573   5
   0  20  -2 3090.61 454.435   4
   0  20  -1 176.636 177.550   4
   0 -20  -1 33.2408 93.1760   3
   0  20  -1 12.7299 148.932   7
   0 -20  -1 74.2247 136.484   5
   0  20  -1-253.486 199.992   2
   0 -20  -1 186.531 229.350   6
   0 -20  -1 89.5903 187.691   8
   0 -20   0 18988.0 812.619   3
   0 -20   0 15612.8 1112.17   8
   0  20   0 15268.2 1004.56   4
   0 -20   0 16649.5 926.242   5
   0  20   0 14201.9 1022.13   2
   0 -20   0 17616.7 1077.65   6
   0  20   0 16587.8 1124.13   7
   0 -20   1 195.110 197.774   6
   0 -20   1-6.24995 183.420   5
   0 -20   1 42.9239 190.209   8
   0  20   1-12.5485 169.949   2
   0 -20   1-147.071 126.374   9
   0 -20   2 2842.86 478.190   5
   0 -20   2 3764.52 461.807   6
   0  20   2 3394.29 546.880   2
   0 -20   2 3058.44 378.983   9
   0 -20   3 56.1642 164.322   6
   0  20   3 188.741 236.794   2
   0 -20   3-182.771 218.118   5
   0  20   4 2157.30 454.087   2
   0 -20   4 1682.42 271.900   6
   0 -20   4 1411.24 390.724   5
   0  20   5 109.501 220.679   2
   0 -20   5-203.494 241.483   5
   0  21  -7 9954.08 760.656   4
   0  21  -6 239.996 185.178   4
   0  21  -6 111.492 233.287   7
   0 -21  -6-59.1214 160.726   8
   0  21  -5 4883.90 565.829   4
   0  21  -5 4970.10 588.348   7
   0 -21  -5 6529.00 767.633   6
   0 -21  -5 6296.30 634.545   8
   0  21  -4 46.3893 171.616   4
   0 -21  -4-151.104 222.031   6
   0  21  -4-350.049 210.143   7
   0 -21  -4-124.827 176.984   8
   0 -21  -3 11307.5 989.426   6
   0  21  -3 9786.85 842.468   7
   0  21  -3 8552.66 749.463   4
   0 -21  -3 10093.8 864.438   8
   0 -21  -2-97.1206 207.760   6
   0 -21  -2 177.231 181.695   8
   0  21  -2 122.493 167.748   4
   0 -21  -2 120.557 118.224   5
   0  21  -2 285.583 236.576   7
   0  21  -2 155.858 198.056   2
   0 -21  -1 8722.70 841.013   8
   0 -21  -1 11040.1 567.095   3
   0 -21  -1 9952.64 633.285   5
   0  21  -1 7777.52 776.675   2
   0 -21  -1 9712.29 861.000   6
   0  21  -1 8470.74 750.050   4
   0  21  -1 9900.13 871.348   7
   0 -21   0 97.2843 194.343   6
   0 -21   0 159.691 181.718   8
   0  21   0 190.301 210.446   2
   0  21   0 313.912 253.714   7
   0 -21   0 442.570 190.889   5
   0 -21   0 125.632 109.385   9
   0 -21   0 281.087 153.223   3
   0  21   0 349.459 214.378   4
   0  21   1 8182.39 816.115   2
   0 -21   1 9473.30 634.922   9
   0 -21   1 7933.48 717.616   5
   0 -21   1 9895.93 794.186   6
   0 -21   1 8048.81 834.026   8
   0 -21   2-115.988 239.637   5
   0  21   2 306.397 247.667   2
   0 -21   2 56.9351 137.346   9
   0 -21   2-94.1031 232.781   8
   0 -21   2 42.4945 151.850   6
   0 -21   3 9596.59 924.849   5
   0 -21   3 11384.0 757.616   6
   0  21   3 10358.2 950.562   2
   0  21   4-254.796 198.367   2
   0 -21   4-12.5909 104.138   6
   0 -21   4 3.90254 242.491   5
   0 -21   5 5887.73 791.598   5
   0  21   5 5553.13 747.085   2
   0  22  -6 863.799 259.611   7
   0  22  -6 807.741 253.709   4
   0  22  -5-74.4927 150.150   4
   0  22  -5 9.57944 197.850   7
   0 -22  -5-176.108 213.817   8
   0  22  -4 2630.47 426.672   4
   0 -22  -4 3347.82 503.982   8
   0  22  -4 3528.34 513.325   7
   0 -22  -4 4240.55 625.287   6
   0  22  -3 23.0309 168.435   7
   0 -22  -3 19.8604 195.094   8
   0 -22  -3 28.4109 240.974   6
   0  22  -3 43.3378 181.600   4
   0  22  -2 263.445 211.670   7
   0 -22  -2 467.455 261.920   6
   0  22  -2 274.815 209.874   4
   0  22  -2 283.209 214.624   2
   0 -22  -2 251.560 118.451   5
   0 -22  -2 500.524 251.146   8
   0  22  -1 184.990 212.813   4
   0 -22  -1 574.374 150.156   3
   0 -22  -1 256.954 188.481   6
   0 -22  -1-88.0685 140.461   5
   0  22  -1 79.4907 176.150   2
   0  22  -1 278.102 256.041   7
   0 -22  -1 26.0962 198.539   8
   0 -22   0 4572.18 604.409   6
   0 -22   0 4528.41 399.905   3
   0 -22   0 4519.38 647.741   8
   0  22   0 3835.18 532.110   4
   0 -22   0 4828.16 423.575   9
   0 -22   0 4548.31 501.584   5
   0  22   0 4448.98 615.621   7
   0  22   0 4138.93 584.032   2
   0 -22   1 176.235 220.111   8
   0  22   1-149.040 235.927   7
   0 -22   1 51.5778 169.278   5
   0  22   1 325.411 257.182   2
   0 -22   1 238.517 212.581   6
   0 -22   1 85.0785 146.940   9
   0  22   2 87.5159 188.458   2
   0 -22   2 541.710 233.274   6
   0 -22   2 202.456 239.324   8
   0 -22   2 481.492 256.618   5
   0  22   3-7.25885 166.629   2
   0 -22   3-87.6858 268.148   8
   0 -22   3-105.232 126.532   6
   0 -22   3-139.081 261.074   5
   0 -22   4 3808.46 630.427   5
   0  22   4 4128.98 625.227   2
   0 -22   5 92.2315 223.361   5
   0  23  -6 267.529 181.698   7
   0  23  -6-221.555 211.323   4
   0  23  -5 5215.92 604.672   7
   0  23  -5 4980.87 565.735   4
   0 -23  -5 6485.78 644.885   8
   0 -23  -4 68.2679 176.722   8
   0  23  -4-440.814 239.300   7
   0  23  -4-86.0092 165.790   4
   0  23  -3 2709.33 439.131   4
   0  23  -3 2043.63 419.668   7
   0 -23  -3 3042.80 534.654   6
   0 -23  -3 3885.13 560.811   8
   0  23  -2 201.538 189.748   7
   0 -23  -2 12.2620 195.258   8
   0 -23  -2 42.4178 213.650   6
   0  23  -2 79.5925 201.651   4
   0  23  -2 334.136 235.118   2
   0 -23  -1 5012.63 457.341   5
   0  23  -1 5528.82 631.354   4
   0 -23  -1 5447.05 673.295   6
   0  23  -1 4962.01 636.534   2
   0  23  -1 4929.89 644.468   7
   0 -23  -1 4852.56 663.421   8
   0 -23   0-77.3657 221.253   8
   0 -23   0-17.0628 174.979   5
   0  23   0 540.114 265.151   7
   0 -23   0 172.250 220.009   6
   0  23   0-52.1621 191.774   2
   0  23   0-183.964 230.571   4
   0  23   1 6070.22 733.950   2
   0 -23   1 5674.19 632.307   6
   0  23   1 5100.07 675.251   7
   0 -23   1 4640.60 581.076   5
   0 -23   1 4652.83 678.009   8
   0 -23   2-455.528 273.238   5
   0 -23   2 47.2740 151.848   6
   0  23   2 142.837 180.437   2
   0 -23   2-265.361 257.523   8
   0 -23   3 2958.89 413.576   6
   0  23   3 3999.58 622.317   2
   0 -23   3 3088.76 549.365   5
   0 -23   3 2442.05 529.269   8
   0 -23   4-338.869 270.897   8
   0  23   4 74.2108 208.713   2
   0 -23   4 9.23261 227.667   5
   0 -24  -5 226.076 197.669   8
   0  24  -5 60.1029 170.037   7
   0  24  -4 2551.81 426.665   4
   0  24  -4 1685.61 360.716   7
   0 -24  -4 2133.13 416.627   8
   0 -24  -3 292.203 276.820   6
   0  24  -3-103.309 197.435   4
   0  24  -3 510.778 209.862   7
   0 -24  -3 59.0693 180.847   8
   0 -24  -2 7053.98 768.569   8
   0 -24  -2 8962.95 885.903   6
   0  24  -2 6806.02 742.548   2
   0  24  -2 6263.71 716.902   7
   0  24  -2 6588.28 681.674   4
   0  24  -1-37.1549 192.231   7
   0 -24  -1 298.320 277.375   8
   0  24  -1-80.1525 157.741   4
   0 -24  -1 28.4899 185.401   6
   0  24  -1 154.426 176.651   2
   0  24   0 4036.52 555.491   4
   0  24   0 3859.60 583.285   2
   0  24   0 4155.33 619.476   7
   0 -24   0 4148.98 481.728   5
   0 -24   0 3372.96 575.326   8
   0 -24   0 4444.11 592.065   6
   0 -24   1 33.9344 202.148   8
   0 -24   1 195.365 199.358   5
   0 -24   1-240.829 212.115   6
   0  24   1-88.5909 211.185   7
   0  24   1 87.1376 164.822   2
   0 -24   2 5577.00 663.632   5
   0 -24   2 6740.72 639.433   6
   0 -24   2 7446.48 854.082   8
   0  24   2 7012.81 782.719   7
   0  24   2 7233.07 816.456   2
   0 -24   3-146.797 251.888   5
   0 -24   3-196.297 173.564   6
   0  24   3-178.746 274.193   2
   0 -24   4 2431.37 497.701   5
   0  25  -5 2147.26 372.864   4
   0 -25  -5 1432.27 346.555   8
   0 -25  -4 58.7379 174.476   8
   0  25  -4-350.249 206.891   4
   0 -25  -3 3457.30 537.944   8
   0  25  -3 2876.31 459.281   4
   0  25  -2 293.761 198.776   4
   0 -25  -2 198.631 227.519   8
   0  25  -2-58.5426 173.005   7
   0 -25  -2 270.349 186.663   6
   0 -25  -1 817.953 330.064   8
   0 -25  -1 939.776 317.039   6
   0  25  -1 21.0098 165.699   4
   0  25  -1 337.019 214.489   2
   0  25  -1 704.588 306.095   7
   0 -25   0-95.8109 208.678   6
   0 -25   0-117.934 180.412   5
   0  25   0-202.859 204.536   7
   0  25   0 0.55304 182.473   4
   0  25   0 26.7022 192.829   2
   0 -25   0-72.6181 195.994   8
   0 -25   1 584.306 298.495   8
   0  25   1-85.5624 234.609   4
   0 -25   1-187.586 185.362   5
   0  25   1 616.995 276.358   2
   0 -25   1 414.107 225.999   6
   0  25   1 483.412 256.368   7
   0 -25   2-47.5195 198.626   5
   0  25   2 184.865 194.924   2
   0 -25   2-203.538 162.327   6
   0 -25   3 3233.74 555.771   5
   0  26  -4 2386.70 407.756   4
   0  26  -3 356.966 238.854   4
   0  26  -2 4532.02 571.374   4
   0 -26  -1 42.9425 204.361   6
   0  26  -1-290.224 223.438   4
   0  26  -1-72.0825 193.815   2
   0  26   0 1541.64 398.697   2
   0 -26   0 1184.43 338.039   6
   0  26   0 779.926 264.980   4
   0 -26   1-51.8975 186.860   5
   0  26   1 219.060 230.830   2
   0 -26   1 424.138 228.561   6
   0  26   1 40.2635 170.204   4
   0 -26   2 3675.18 526.115   5
   0 -26   2 3847.61 499.379   6
   0 -26   3-183.759 204.443   5
   0  27  -3 789.043 274.596   4
   0  27  -2 148.631 181.103   4
   0  27  -1 1321.78 323.935   4
   0  27   0-46.5880 152.277   4
   0 -27   0 158.956 193.364   6
   0 -27   1 1065.88 319.746   6
   0 -27   2 78.6983 165.537   6
   0 -27   2-505.790 244.524   5
   0 -28   2-525.292 242.647   5
   1   0  -9-106.844 188.771   4
   1   0  -9 506.338 261.161   9
   1   0  -8-104.151 193.906   9
   1   0  -8-61.9664 195.182   4
   1   0  -7 229.044 233.273   9
   1   0  -7 161.750 133.939   5
   1   0  -7 40.1890 84.7402   6
   1   0  -7 49.4587 227.865   4
   1   0  -6 17.0552 158.317   9
   1   0  -6-110.197 167.271   4
   1   0  -6 116.337 95.1469   5
  -1   0  -6 4.32636 130.497   4
   1   0  -6 144.470 102.911   6
   1   0  -5 36.0374 68.5990   6
   1   0  -5-56.9047 133.986   9
   1   0  -5-78.8519 153.178   4
  -1   0  -5-242.262 167.030   7
  -1   0  -5-103.748 122.376   4
   1   0  -4-21.0213 84.4136   5
   1   0  -4 2.90667 116.410   4
  -1   0  -4-104.716 115.008   7
  -1   0  -4 30.7404 99.3642   4
   1   0  -4 102.450 72.5012   6
  -1   0  -3-18.3700 109.314   8
  -1   0  -3 12.0528 87.3638   4
   1   0  -3 145.161 130.707   9
   1   0  -3 166.890 80.4206   6
   1   0  -3 10.3966 121.812   4
  -1   0  -3-36.5073 115.943   7
   1   0  -3 245.031 124.854   5
  -1   0  -3 243.435 134.186   3
   1   0  -2 86.1144 57.9380   6
  -1   0  -2 22.3215 81.7866   1
   1   0  -2 28.0634 100.516   4
  -1   0  -2 18.6343 89.8162   7
   1   0  -2 80.8909 85.4431   5
  -1   0  -2-54.5887 96.5006   8
  -1   0  -2 20.3119 78.5214   3
   1   0  -1 33.2948 44.3297   1
  -1   0  -1 48.9604 68.8278   3
   1   0  -1 41.0365 64.0120   5
  -1   0  -1 12.4640 36.3870   2
   1   0  -1-1.09689 68.2063   4
  -1   0  -1-2.56238 72.7315   8
  -1   0   1 28.3299 44.1901   1
  -1   0   1-2.28700 70.2898   5
   1   0   1-22.8592 59.5232   3
   1   0   1 18.0903 71.2365   1
   1   0   1 39.3852 39.4635   2
   1   0   1-23.0686 70.1231   7
  -1   0   2 43.7587 45.1386   1
   1   0   2-30.7075 79.3781   8
   1   0   2 39.8633 72.3528   3
   1   0   2 19.6223 61.6034   6
   1   0   2-2.70085 80.2633   1
   1   0   2-28.3152 77.9998   7
   1   0   2 47.4770 71.1124   9
  -1   0   2 16.6101 87.9024   5
  -1   0   2 84.3644 60.6426   6
   1   0   2 31.5355 58.0166   4
  -1   0   2 67.8381 96.2045   9
   1   0   2 14.1165 69.3588   2
  -1   0   3 31.8346 43.6361   8
   1   0   3 3.08531 93.9762   2
   1   0   3-2.04645 72.4461   1
  -1   0   3 108.599 65.8699   6
   1   0   3 32.8826 95.4425   9
   1   0   3 21.1435 65.9311   6
   1   0   3 117.617 98.8024   3
   1   0   3 119.689 78.1798   4
  -1   0   3 48.1854 121.122   9
   1   0   3-109.637 110.926   7
  -1   0   3 88.8745 113.470   5
   1   0   3 178.122 124.021   5
   1   0   3-71.6316 104.240   8
   1   0   4 56.3821 109.990   2
   1   0   4 56.0513 93.9545   3
   1   0   4-19.4159 78.0569   8
  -1   0   4 92.9666 122.022   5
   1   0   4 54.3239 86.7833   4
  -1   0   4-46.0801 51.7390   7
   1   0   4-192.321 132.619   7
   1   0   4 246.554 149.957   9
  -1   0   4 30.4398 50.0082   8
   1   0   4 100.315 104.202   6
  -1   0   4-41.0684 68.1468   6
   1   0   4-27.7765 95.9962   1
   1   0   4 217.894 159.974   5
  -1   0   4-50.9100 117.226   9
  -1   0   5-67.3114 68.0185   8
   1   0   5 81.6503 100.039   9
   1   0   5 37.9333 87.4554   3
  -1   0   5-42.1023 118.570   5
   1   0   5-106.703 130.232   7
  -1   0   5 20.2743 61.2050   1
   1   0   5-79.2641 110.423   2
   1   0   5-88.0866 112.261   4
   1   0   5 59.1955 95.6376   5
  -1   0   5 8.96796 57.7419   6
  -1   0   5-99.5516 112.478   9
  -1   0   5 22.1966 108.610   4
  -1   0   5 8.20411 43.5982   7
   1   0   5-54.1554 108.278   8
   1   0   5 27.1849 86.9987   1
   1   0   5-7.60695 67.0146   6
  -1   0   6 56.2964 134.631   5
   1   0   6-116.819 118.758   4
  -1   0   6 18.6015 62.4961   8
   1   0   6 116.771 130.852   1
   1   0   6-73.0343 137.440   2
   1   0   6 130.051 138.500   9
   1   0   6-143.102 137.162   7
  -1   0   6 49.0114 137.341   9
   1   0   6-90.6107 113.344   8
  -1   0   6 121.723 114.787   3
  -1   0   6 74.0628 124.509   4
  -1   0   6-40.9587 67.0253   6
   1   0   6-14.1956 83.7044   3
   1   0   6 175.150 146.376   5
  -1   0   6-101.044 76.6734   7
   1   0   6 19.0258 99.0365   6
  -1   0   6 47.4740 72.8912   1
  -1   0   7 145.801 89.1271   8
   1   0   7 225.721 149.665   3
   1   0   7 143.810 167.911   5
   1   0   7 152.695 180.731   2
  -1   0   7 34.5957 69.9147   6
  -1   0   7 135.156 89.1462   1
   1   0   7-192.662 112.780   7
   1   0   7-13.1919 121.705   8
   1   0   7-74.4336 108.262   6
   1   0   7 202.688 112.995   4
  -1   0   7-84.3328 157.863   2
  -1   0   7 262.434 193.632   5
  -1   0   7 113.518 112.698   3
  -1   0   7-113.453 79.2097   7
   1   0   7 157.142 113.909   1
   1   0   8-93.0741 153.142   2
  -1   0   8 15.6156 147.694   5
  -1   0   8-11.6758 85.8276   1
   1   0   8-222.306 115.984   3
  -1   0   8 14.2641 191.825   2
   1   0   8-148.358 144.776   1
   1   0   8-272.177 166.183   7
   1   0   8-130.216 98.5253   6
   1   0   8-10.5298 121.892   8
   1   0   8-152.529 175.638   5
  -1   0   8-79.1907 106.224   3
   1   0   9 66.4165 135.914   5
  -1   0   9 70.1522 186.840   2
   1   0   9-139.888 147.755   2
  -1   0   9 59.0031 142.795   5
   1   0  10-223.158 170.218   2
   1   1  -9 1935.61 425.116   4
   1   1  -9 2258.22 467.333   9
   1  -1  -9 2413.41 467.658   9
   1  -1  -9 2248.33 456.034   4
   1  -1  -8 792.982 286.696   9
   1  -1  -8 884.895 299.939   4
   1   1  -8 1310.55 373.099   9
   1   1  -8 1260.20 346.723   4
   1   1  -7 8661.26 759.763   4
   1  -1  -7 8929.30 778.314   4
   1  -1  -7 9084.59 576.783   5
   1  -1  -7 9676.47 527.501   6
   1   1  -7 8706.05 799.316   9
   1   1  -7 10073.6 635.907   5
  -1   1  -7 8443.73 681.264   4
   1  -1  -7 8534.16 778.907   9
   1  -1  -6 4526.85 348.588   6
  -1   1  -6 4277.11 450.621   4
   1  -1  -6 3815.82 485.687   4
   1   1  -6 4182.32 539.300   9
   1   1  -6 5097.37 448.804   5
   1   1  -6 4305.21 507.578   4
   1   1  -6 4553.95 297.285   6
   1  -1  -6 4174.15 519.389   9
   1   1  -5 854.186 123.109   6
   1  -1  -5 1500.70 214.305   5
   1   1  -5 1084.95 283.716   9
   1  -1  -5 1748.76 319.600   9
  -1   1  -5 1389.21 238.085   7
  -1   1  -5 1508.59 253.805   4
   1  -1  -5 1587.48 201.919   6
   1   1  -5 1715.34 310.611   4
   1  -1  -5 1283.53 267.310   4
   1  -1  -4 6975.12 424.556   5
  -1   1  -4 6123.85 439.560   4
   1  -1  -4 5854.01 498.585   4
  -1  -1  -4 6536.76 474.931   7
   1   1  -4 6304.92 447.033   5
   1  -1  -4 6600.08 368.656   6
  -1  -1  -4 5694.87 400.797   3
  -1   1  -4 6091.18 455.164   7
  -1   1  -4 6311.06 455.764   3
   1   1  -4 6060.58 505.148   4
  -1  -1  -4 5765.79 417.167   8
   1   1  -4 6146.19 285.899   6
  -1   1  -3 33218.1 910.592   1
   1   1  -3 29885.6 1004.00   4
  -1   1  -3 30313.6 867.317   4
  -1  -1  -3 29271.9 892.055   8
  -1  -1  -3 30816.0 982.942   7
   1  -1  -3 29425.3 1054.80   9
   1   1  -3 29103.7 606.088   6
  -1  -1  -3 30240.6 894.071   6
  -1   1  -3 28527.3 915.339   3
  -1   1  -3 30366.1 961.221   7
   1   1  -3 32387.7 956.813   5
   1  -1  -3 30650.5 864.750   5
   1  -1  -3 29841.1 749.233   6
   1  -1  -3 30092.4 1026.05   4
  -1  -1  -3 29189.5 833.953   3
  -1  -1  -2 2727.24 240.482   6
   1   1  -2 2726.72 140.651   6
  -1  -1  -2 2974.34 276.963   7
   1  -1  -2 2815.83 197.984   6
  -1   1  -2 2627.34 192.852   4
   1   1  -2 2796.35 254.442   5
  -1   1  -2 2651.02 252.879   7
   1  -1  -2 2841.81 266.373   4
  -1  -1  -2 2949.61 233.150   2
  -1   1  -2 2840.75 238.532   1
  -1  -1  -2 2863.58 252.129   8
   1   1  -2 2866.29 272.207   4
  -1   1  -2 2785.12 248.728   3
  -1  -1  -2 2926.02 223.523   3
   1  -1  -2 2993.86 229.827   5
  -1   1  -1 23701.9 646.691   8
  -1   1  -1 24692.6 627.607   1
  -1   1  -1 24570.0 636.805   3
  -1  -1  -1 24212.5 656.614   8
   1   1  -1 25186.9 464.945   1
   1   1  -1 24467.2 487.783   8
   1  -1  -1 24552.2 596.688   5
   1  -1  -1 24559.6 568.693   6
  -1  -1  -1 24740.7 589.975   3
   1  -1  -1 25492.9 573.441   1
   1  -1  -1 24309.6 621.449   4
   1   1  -1 24672.5 640.313   4
   1  -1  -1 25403.1 471.647   7
  -1  -1  -1 25303.9 547.996   2
   1   1   0 78216.5 1222.12   7
  -1   1   0 75361.8 1154.40   8
   1  -1   0 77980.8 1229.47   1
   1  -1   0 76852.7 1212.46   7
  -1  -1   0 75723.2 1229.14   5
  -1  -1   0 74016.4 1182.20   8
  -1   1   0 75708.7 1201.75   3
  -1  -1   0 77160.9 1224.45   3
   1   1   0 78696.6 1224.87   1
   1   1   1 25303.7 686.404   7
  -1   1   1 22643.3 592.859   5
  -1   1   1 25824.7 564.016   1
   1  -1   1 24683.3 678.233   7
   1  -1   1 24243.9 648.173   1
   1   1   1 25032.8 584.868   3
  -1  -1   1 24046.9 490.105   8
  -1  -1   1 24750.6 465.434   1
   1   1   1 24255.2 676.689   1
   1   1   1 23975.7 547.154   2
  -1  -1   1 24777.7 678.392   5
  -1   1   1 25541.7 480.446   7
   1   1   2 2701.37 213.543   4
   1   1   2 2566.10 245.767   7
   1   1   2 2836.77 254.647   1
   1   1   2 2614.26 229.949   2
   1   1   2 3087.61 236.204   9
   1   1   2 2973.70 237.649   8
   1  -1   2 2646.82 231.043   1
  -1  -1   2 2680.98 266.918   5
  -1   1   2 2511.83 228.949   5
   1  -1   2 2941.89 243.572   8
   1  -1   2 2600.02 191.176   4
  -1  -1   2 2840.60 282.050   9
   1  -1   2 2863.69 251.851   7
   1   1   2 2770.92 229.106   6
  -1   1   2 3061.18 202.931   6
   1  -1   2 2984.75 243.285   3
   1   1   2 3070.79 218.267   3
   1   1   3 27716.1 906.453   1
   1   1   3 29605.9 925.300   9
   1  -1   3 30791.4 937.413   7
  -1   1   3 27290.4 560.255   7
   1   1   3 29149.4 922.429   7
   1   1   3 29314.6 855.180   8
   1   1   3 30871.9 825.773   3
   1  -1   3 27696.4 854.993   1
  -1  -1   3 29113.6 964.355   5
   1   1   3 28655.9 859.443   5
  -1   1   3 28832.7 883.413   5
  -1   1   3 30116.1 741.345   6
   1  -1   3 29081.0 952.170   5
   1   1   3 30385.6 840.239   6
   1  -1   3 29958.0 887.418   8
   1  -1   3 29300.0 988.345   9
   1  -1   3 28564.3 774.977   6
  -1  -1   3 29530.7 607.462   6
   1  -1   3 30192.3 891.557   3
   1   1   3 28430.9 921.057   2
  -1  -1   3 32850.9 996.430   4
   1  -1   3 29715.2 821.952   4
   1   1   3 30326.5 862.375   4
  -1  -1   3 31453.3 1061.97   9
  -1   1   4 6378.36 274.066   7
   1  -1   4 7055.53 523.964   9
  -1  -1   4 6151.75 291.800   8
   1  -1   4 5980.30 407.116   8
   1  -1   4 5974.65 473.549   5
  -1  -1   4 5500.80 265.076   1
   1   1   4 6185.65 447.566   1
   1   1   4 6896.40 442.709   4
   1   1   4 6291.57 468.677   9
   1  -1   4 6772.02 454.740   7
   1  -1   4 6126.38 469.219   2
  -1  -1   4 6299.25 490.235   5
   1   1   4 6069.29 424.681   5
  -1   1   4 5802.59 236.077   8
   1  -1   4 6943.25 439.057   4
   1   1   4 6256.91 482.670   2
   1   1   4 6716.97 456.665   7
  -1   1   4 5933.60 437.169   5
   1  -1   4 6112.32 365.188   6
  -1   1   4 6593.75 355.067   6
   1   1   4 6745.69 411.639   6
  -1  -1   4 6808.67 549.050   9
  -1   1   4 6398.71 509.718   9
  -1  -1   4 6241.81 238.551   7
   1  -1   4 6992.54 451.335   3
   1   1   4 6686.91 405.597   3
  -1  -1   4 5958.96 280.074   6
   1  -1   4 6559.74 434.417   1
   1   1   4 6055.23 398.770   8
   1   1   5 1100.37 220.821   9
   1   1   5 1427.72 208.465   3
  -1  -1   5 1356.84 147.809   6
   1   1   5 1474.63 228.849   7
  -1  -1   5 1285.90 147.413   1
   1  -1   5 1506.27 279.962   5
  -1   1   5 1616.65 217.377   3
   1  -1   5 1357.02 222.224   1
  -1   1   5 1488.35 272.790   4
  -1  -1   5 1462.18 132.815   7
  -1  -1   5 1860.95 296.145   4
   1  -1   5 1361.12 215.050   8
   1  -1   5 1437.13 219.350   7
  -1  -1   5 1548.65 295.140   9
  -1  -1   5 1599.83 167.396   8
   1  -1   5 1362.87 224.229   3
   1  -1   5 1692.40 247.844   4
  -1   1   5 1396.31 276.062   9
   1   1   5 1353.87 235.293   1
   1  -1   5 1249.47 257.371   2
   1   1   5 1235.90 222.626   5
  -1  -1   5 1827.98 296.530   5
  -1   1   5 1449.93 137.025   8
  -1   1   5 1390.93 240.454   5
  -1   1   5 1628.19 154.286   7
  -1   1   5 1343.10 169.861   6
   1  -1   5 1735.18 301.013   9
   1   1   5 1770.21 228.249   6
   1  -1   5 1642.01 209.042   6
   1   1   5 1384.04 233.383   4
   1   1   5 1283.18 204.276   8
   1   1   5 1238.05 256.684   2
   1  -1   6 4375.37 390.959   8
   1   1   6 4183.20 415.326   1
  -1  -1   6 4551.07 296.154   8
  -1   1   6 4529.67 266.210   7
   1   1   6 5044.72 502.724   9
  -1  -1   6 4813.08 431.249   3
  -1   1   6 4473.68 381.790   3
  -1   1   6 4974.35 477.806   4
   1  -1   6 4767.09 368.098   6
  -1   1   6 5734.91 568.415   9
  -1  -1   6 5283.54 499.558   4
   1   1   6 5134.12 474.609   5
   1  -1   6 4487.61 412.313   7
   1   1   6 5203.51 465.173   4
   1   1   6 4992.05 409.116   3
   1   1   6 3732.53 470.745   2
   1  -1   6 4330.70 484.177   5
   1  -1   6 5191.34 530.868   9
  -1   1   6 4920.54 351.032   6
   1   1   6 4678.08 393.164   8
   1  -1   6 4356.66 401.377   1
  -1  -1   6 4094.75 275.003   1
  -1  -1   6 4319.62 479.276   5
  -1   1   6 3464.06 486.004   2
  -1  -1   6 4154.77 277.591   6
   1  -1   6 4268.06 480.712   2
  -1   1   6 4026.82 331.764   1
   1   1   6 5182.46 438.334   7
   1  -1   6 4983.96 454.622   4
  -1   1   6 4532.72 451.102   5
   1  -1   6 4789.58 424.821   3
  -1  -1   6 4399.85 245.411   7
   1   1   6 4793.67 391.335   6
  -1   1   6 4283.75 251.839   8
  -1  -1   6 4487.00 507.315   9
  -1  -1   7 7767.39 395.453   8
   1   1   7 8114.26 642.660   5
  -1   1   7 9538.46 570.332   3
   1  -1   7 9608.60 606.254   3
  -1   1   7 10054.3 508.045   6
   1   1   7 9656.87 646.810   4
   1  -1   7 7667.83 697.239   2
   1  -1   7 9087.28 586.783   1
   1  -1   7 9290.90 514.728   6
  -1   1   7 7785.91 351.071   8
   1   1   7 8309.91 742.467   2
  -1   1   7 8153.86 789.784   2
  -1  -1   7 8023.83 692.353   5
  -1  -1   7 8446.08 347.396   7
  -1   1   7 8860.54 500.044   1
  -1   1   7 9188.08 379.138   7
   1   1   7 9369.69 630.794   1
  -1   1   7 8468.13 662.633   5
   1   1   7 9913.33 608.024   7
   1  -1   7 10530.3 669.121   4
   1   1   7 9446.15 573.183   3
   1  -1   7 8999.94 566.651   7
  -1  -1   7 8411.21 406.457   1
  -1  -1   7 9111.77 593.826   3
   1   1   7 9039.97 543.686   8
   1  -1   7 8821.39 558.311   8
   1  -1   7 8782.47 705.514   5
   1   1   7 9760.03 553.582   6
  -1  -1   7 9073.42 421.082   6
  -1   1   8 1187.72 192.024   1
   1   1   8 885.094 178.349   7
   1  -1   8 565.106 238.225   2
   1   1   8 1024.53 194.530   8
  -1  -1   8 1126.10 221.079   3
   1  -1   8 772.664 203.316   3
   1   1   8 1103.53 234.086   1
   1   1   8 995.927 317.049   2
  -1   1   8 1060.90 296.506   5
   1  -1   8 1231.82 318.545   5
   1   1   8 1175.30 268.494   5
   1  -1   8 885.047 167.442   7
   1   1   8 1053.45 202.324   3
  -1   1   8 1075.24 211.578   3
   1  -1   8 1175.28 209.206   8
   1   1   8 1322.43 211.419   6
  -1   1   8 1054.96 347.176   2
   1  -1   8 1089.12 223.049   1
  -1  -1   8 1195.72 343.345   2
  -1  -1   8 1199.77 308.520   5
  -1   1   9 1627.57 411.208   2
   1   1   9 1948.26 408.433   2
  -1   1   9 2628.65 407.682   5
   1  -1   9 1901.48 417.162   2
   1  -1   9 2582.36 419.504   5
  -1  -1   9 1307.89 321.827   5
  -1  -1   9 2180.48 466.614   2
   1   1   9 1995.21 342.078   5
   1  -1  10 664.796 259.412   2
   1   1  10 760.329 255.152   2
   1   2  -9 1158.27 367.750   9
   1   2  -9 676.646 286.030   4
   1  -2  -9 560.113 254.006   9
   1   2  -8 3269.26 495.126   4
   1   2  -8 3184.75 536.307   9
   1  -2  -8 3298.70 511.237   9
  -1   2  -8 3258.37 460.381   4
   1  -2  -8 3080.56 497.456   4
   1  -2  -8 2734.92 317.769   6
   1   2  -7 397.390 148.600   5
   1  -2  -7 754.865 283.108   9
   1  -2  -7 779.504 288.447   4
   1   2  -7 935.982 306.532   9
   1  -2  -7 1073.15 208.562   6
   1   2  -7 443.201 227.733   4
  -1   2  -7 505.096 188.681   4
   1   2  -6 751.130 259.432   9
   1  -2  -6 1106.13 282.255   4
  -1   2  -6 674.248 207.642   4
   1   2  -6 1059.97 231.184   5
   1   2  -6 631.879 237.986   4
   1  -2  -6 958.937 184.629   6
   1  -2  -6 505.227 206.348   9
   1   2  -5 2575.42 413.090   9
   1  -2  -5 2837.65 287.545   6
   1   2  -5 2616.93 380.999   4
  -1  -2  -5 2697.59 316.522   6
   1  -2  -5 2533.30 379.884   4
  -1  -2  -5 2765.87 307.689   8
  -1   2  -5 2886.70 340.870   7
   1  -2  -5 2721.58 383.037   9
  -1   2  -5 2757.76 338.600   4
   1  -2  -5 2958.08 291.663   5
   1   2  -4 6167.34 268.771   7
  -1  -2  -4 6755.70 449.344   8
   1   2  -4 6856.83 255.095   6
  -1   2  -4 7006.84 465.542   4
   1   2  -4 7547.06 500.535   5
  -1  -2  -4 7015.95 418.332   3
  -1   2  -4 7081.53 502.042   3
  -1  -2  -4 6521.02 488.611   9
   1   2  -4 6278.94 516.260   4
   1  -2  -4 7054.08 412.634   6
  -1   2  -4 6981.25 480.838   7
  -1   2  -4 7986.10 451.710   1
   1  -2  -4 7012.62 415.895   5
   1  -2  -4 7079.80 559.267   4
  -1  -2  -4 7289.74 481.914   6
  -1   2  -3 74528.9 1649.01   3
  -1  -2  -3 76017.5 1425.12   3
   1  -2  -3 78906.5 1801.31   9
   1   2  -3 73234.5 1092.38   7
  -1  -2  -3 79821.2 1636.30   6
   1  -2  -3 76583.9 1446.05   6
   1  -2  -3 79327.0 1784.53   4
  -1  -2  -3 79405.0 1608.20   8
  -1   2  -3 76478.2 1490.78   4
  -1   2  -3 78474.4 1659.93   7
  -1   2  -3 85035.1 1547.00   1
   1  -2  -3 81951.5 1471.94   5
   1   2  -3 75982.6 1710.31   4
   1   2  -3 83376.7 1703.33   5
   1   2  -3 74213.4 1041.56   6
  -1   2  -2 13213.8 494.605   1
  -1  -2  -2 12808.5 435.244   3
   1   2  -2 13842.2 572.170   5
   1   2  -2 12787.2 562.817   4
   1  -2  -2 13197.3 454.862   5
  -1   2  -2 12445.7 548.714   7
  -1  -2  -2 13543.3 550.655   6
   1  -2  -2 12267.0 568.946   9
  -1  -2  -2 13365.4 537.383   8
   1  -2  -2 12403.5 565.387   4
  -1   2  -2 12569.5 416.321   4
  -1  -2  -2 13793.5 519.094   2
   1  -2  -2 13114.4 479.898   6
  -1   2  -2 12802.5 552.817   3
  -1  -2  -1 108288. 1738.45   8
   1  -2  -1 108387. 1579.02   5
   1  -2  -1 106584. 1647.89   6
  -1   2  -1 110053. 1658.81   1
   1   2  -1 110356. 1552.03   8
  -1  -2  -1 108523. 1585.29   3
   1   2  -1 109048. 1720.46   4
  -1  -2  -1 108478. 1736.95   6
   1   2  -1 106374. 1413.38   1
  -1   2  -1 106548. 1724.73   3
   1   2  -1 103188. 1741.25   9
  -1  -2  -1 111105. 1627.28   2
   1  -2  -1 104766. 1667.22   4
   1  -2   0 21.5583 32.1565   2
   1  -2   0 48.5284 55.4193   7
   1  -2   0 14.2578 61.8542   1
  -1  -2   0 20.9997 62.7952   8
   1   2   0 25.2174 63.5643   1
  -1  -2   0-21.2698 67.6051   5
  -1  -2   0 29.1861 49.6786   2
   1   2   0 46.0261 47.6694   6
  -1   2   0 17.8500 35.7098   2
   1   2   0 62.9979 64.7555   4
   1  -2   0 28.6385 49.9304   3
  -1   2   0 8.67267 56.2083   3
   1   2   0 30.3555 59.7756   2
  -1   2   0 16.5616 32.6241   4
   1   2   0 28.5084 53.4227   5
  -1  -2   1 112462. 1741.14   9
  -1   2   1 110189. 1531.09   7
   1   2   1 108963. 1569.37   3
  -1   2   1 103924. 1523.01   3
   1  -2   1 106637. 1752.98   7
   1  -2   1 101890. 1672.68   1
  -1   2   1 110701. 1625.32   6
   1   2   1 103030. 1759.33   1
  -1   2   1 113951. 1639.08   1
   1   2   1 106468. 1629.98   2
  -1  -2   1 101687. 1396.93   1
   1   2   1 106354. 1763.99   7
  -1   2   1 107897. 1703.08   2
  -1   2   1 109308. 1640.90   4
  -1  -2   1 105939. 1773.34   5
  -1  -2   1 104970. 1545.85   8
   1   2   2 13027.5 465.113   9
  -1  -2   2 12959.7 584.342   5
   1  -2   2 14070.9 545.655   3
  -1   2   2 12637.1 462.200   5
   1   2   2 13427.5 439.247   3
   1   2   2 12800.9 558.325   7
   1   2   2 13237.7 578.162   1
  -1   2   2 14073.1 484.594   6
   1  -2   2 12985.1 417.077   4
  -1  -2   2 13970.1 609.904   9
   1   2   2 13382.4 532.591   2
   1   2   2 13507.6 527.777   6
   1  -2   2 12795.1 533.615   8
   1  -2   2 12546.1 538.901   7
   1   2   2 13204.6 508.470   8
   1  -2   2 12487.0 498.229   1
   1   2   3 76412.7 1673.84   2
  -1   2   3 73991.1 1495.55   5
   1  -2   3 79585.3 1484.72   4
   1   2   3 81191.6 1572.86   6
   1  -2   3 74955.1 1387.73   6
   1   2   3 78478.5 1657.17   7
   1   2   3 77147.5 1405.35   3
   1  -2   3 78970.7 1616.76   3
   1   2   3 78925.0 1562.97   4
   1   2   3 72293.8 1648.10   1
   1   2   3 77162.3 1529.25   8
  -1   2   3 79147.6 1438.76   6
  -1  -2   3 81904.2 1843.34   9
  -1  -2   3 74384.0 1733.95   5
   1  -2   3 77374.1 1587.78   8
   1   2   3 75461.0 1573.18   9
   1  -2   3 79396.0 1645.45   7
  -1  -2   3 83657.8 1719.46   4
   1  -2   3 73779.0 1722.84   5
   1  -2   3 73848.4 1520.08   1
   1  -2   3 77265.8 1779.79   9
  -1  -2   4 7453.15 583.732   9
   1  -2   4 6624.68 445.534   8
  -1   2   4 6698.40 439.615   5
  -1  -2   4 6398.11 247.186   6
  -1   2   4 6062.34 229.815   8
   1   2   4 7004.45 445.888   6
   1   2   4 6599.55 505.456   2
   1   2   4 6989.51 480.939   9
   1  -2   4 7059.72 466.201   7
   1   2   4 6823.37 389.243   3
   1  -2   4 7545.12 478.018   3
   1   2   4 7746.87 481.500   4
   1   2   4 7070.92 475.303   7
  -1  -2   4 7668.08 519.471   4
  -1  -2   4 6418.17 516.308   5
   1  -2   4 6752.76 538.233   9
  -1  -2   4 6449.18 257.448   7
  -1   2   4 6225.74 543.081   2
  -1   2   4 6439.26 309.448   7
   1  -2   4 7279.44 446.025   4
   1  -2   4 6807.92 521.772   5
   1   2   4 6602.23 414.437   8
  -1  -2   4 5927.01 217.103   1
   1   2   4 6480.35 421.544   5
   1   2   4 6172.68 464.404   1
   1  -2   4 6273.33 364.739   6
   1  -2   4 6181.31 410.571   1
  -1   2   4 7044.58 392.471   6
   1   2   5 2578.43 300.888   5
   1  -2   5 2699.18 293.750   1
  -1  -2   5 3002.39 408.145   9
  -1  -2   5 2778.34 235.514   8
   1  -2   5 2658.32 376.654   5
  -1   2   5 2652.48 399.622   2
   1  -2   5 3152.72 345.445   3
  -1   2   5 2255.96 161.119   8
   1   2   5 2661.22 289.874   8
  -1  -2   5 2405.41 163.587   1
   1   2   5 3160.17 342.813   4
   1   2   5 2693.71 373.629   2
  -1  -2   5 2599.79 178.708   6
  -1  -2   5 3216.75 376.750   4
  -1   2   5 2960.08 222.820   7
   1   2   5 2786.70 297.277   6
  -1  -2   5 2488.53 177.378   7
   1   2   5 2770.43 314.382   7
   1  -2   5 2671.28 306.114   7
  -1   2   5 3254.62 376.235   4
   1  -2   5 2412.30 297.525   8
  -1   2   5 2976.64 276.686   6
   1   2   5 2493.32 318.449   1
   1   2   5 2666.21 335.344   9
   1   2   5 2735.24 275.540   3
   1  -2   5 2835.21 266.690   6
   1  -2   5 3090.17 402.140   9
  -1  -2   5 2515.43 358.252   5
   1  -2   5 3107.00 336.926   4
  -1   2   5 2411.93 298.508   5
  -1   2   5 2555.66 265.825   3
  -1  -2   6 683.886 137.581   8
   1  -2   6 717.599 218.602   2
  -1   2   6 816.703 125.701   7
  -1   2   6 901.987 167.966   6
   1   2   6 757.165 202.617   4
   1   2   6 867.610 194.632   7
   1   2   6 473.609 211.014   2
   1   2   6 769.693 186.733   8
   1  -2   6 736.054 197.291   4
  -1  -2   6 1273.38 238.805   3
   1   2   6 768.708 202.917   1
  -1  -2   6 792.609 109.144   1
   1  -2   6 695.708 164.239   7
   1   2   6 1119.15 246.047   9
  -1   2   6 841.339 211.819   4
   1  -2   6 718.311 163.844   8
   1   2   6 757.872 172.251   6
  -1  -2   6 978.786 274.512   5
   1  -2   6 753.565 195.897   3
   1  -2   6 773.129 169.419   1
  -1  -2   6 769.446 112.265   7
  -1   2   6 860.165 199.332   5
   1   2   6 802.433 169.149   3
  -1  -2   6 639.724 243.962   9
   1  -2   6 748.405 221.024   5
  -1  -2   6 768.277 109.362   6
  -1   2   6 653.123 102.114   8
  -1  -2   6 1032.32 245.362   4
   1   2   6 902.797 191.432   5
   1  -2   6 853.024 164.585   6
  -1   2   6 1044.11 191.367   3
  -1   2   6 523.389 219.219   2
   1  -2   6 1031.64 260.022   9
   1   2   7 554.037 197.866   1
   1   2   7 564.346 202.583   5
  -1  -2   7 818.736 269.571   5
   1   2   7 663.885 159.661   6
   1   2   7 792.651 180.031   3
  -1   2   7 510.779 99.2992   7
   1   2   7 685.964 230.746   9
   1  -2   7 402.495 177.142   2
  -1   2   7 869.258 181.056   6
   1  -2   7 943.224 211.019   3
  -1  -2   7 64.8121 83.5679   7
   1   2   7 555.276 164.838   7
  -1   2   7 770.748 175.780   1
  -1   2   7 496.153 267.477   2
   1  -2   7 478.703 139.459   7
   1  -2   7 562.253 226.360   5
   1  -2   7 811.742 185.572   8
  -1  -2   7 606.447 94.9775   1
  -1   2   7 557.670 99.8273   8
   1   2   7 1142.03 311.084   2
  -1   2   7 719.983 222.014   5
  -1   2   7 827.291 181.646   3
   1  -2   7 719.012 201.064   4
  -1  -2   7 761.388 193.939   3
  -1  -2   7 588.896 101.680   6
   1   2   7 435.964 127.093   8
   1  -2   7 872.227 166.957   6
   1  -2   7 595.305 164.199   1
  -1  -2   7 485.999 119.681   8
   1   2   8 3158.17 316.951   3
   1   2   8 3048.78 323.470   6
  -1   2   8 3003.27 317.396   1
  -1   2   8 2845.77 528.982   2
   1  -2   8 2712.32 305.628   7
  -1  -2   8 2427.97 471.807   2
  -1   2   8 2912.31 394.571   5
   1   2   8 3113.02 408.980   5
   1   2   8 2778.66 478.140   2
   1  -2   8 3344.88 351.955   8
   1  -2   8 3296.03 503.682   2
   1   2   8 3163.62 344.150   7
  -1   2   8 3403.95 326.183   3
   1  -2   8 3439.79 358.489   1
   1  -2   8 2644.10 449.167   5
   1   2   8 3187.66 310.516   8
  -1  -2   8 2551.92 428.276   5
   1   2   8 2980.35 386.143   1
   1   2   9 580.443 213.152   5
   1  -2   9 615.339 261.488   5
  -1  -2   9 427.001 192.123   5
  -1   2   9 706.540 238.579   5
   1   2   9 902.637 291.214   2
  -1   2   9 578.069 312.949   2
   1  -2   9 442.948 263.420   2
  -1  -2   9 80.3286 224.113   2
  -1  -2  10 42.8764 146.422   5
   1  -2  10 101.057 150.698   2
   1   2  10 382.819 227.028   2
   1  -3 -10 1466.98 376.987   9
   1   3  -9 2504.43 468.025   4
   1   3  -9 2613.53 521.925   9
   1  -3  -9 2165.15 413.963   9
   1  -3  -8 3367.66 364.558   6
   1   3  -8 2930.46 477.852   4
   1  -3  -8 3352.99 519.796   9
  -1   3  -8 2265.51 386.834   4
   1   3  -8 2980.54 543.490   9
   1   3  -7 133.213 147.239   5
   1   3  -7 416.325 250.337   9
   1  -3  -7 396.786 221.379   9
  -1   3  -7 135.480 142.456   4
   1  -3  -7 232.570 123.726   6
   1   3  -7 282.843 219.236   4
   1  -3  -7 81.9024 220.049   4
   1  -3  -6 236.308 113.038   5
  -1   3  -6 51.5288 126.938   4
  -1  -3  -6-58.4955 146.178   6
   1  -3  -6 45.2511 107.793   6
   1  -3  -6 188.208 160.498   4
   1   3  -6 385.301 149.289   5
   1   3  -6 136.233 165.256   4
   1   3  -6 188.780 183.366   9
   1  -3  -6 162.742 161.035   9
  -1   3  -5 15987.1 776.233   7
   1   3  -5 15399.5 868.102   4
  -1  -3  -5 16519.3 800.708   6
   1   3  -5 14905.2 932.386   9
   1  -3  -5 16439.3 662.288   5
   1  -3  -5 16485.7 722.335   6
  -1   3  -5 15762.6 778.433   4
   1  -3  -5 15148.7 903.574   4
   1   3  -5 16695.6 817.166   5
   1  -3  -5 15909.3 898.119   9
   1   3  -5 14760.2 495.317   7
  -1  -3  -5 15356.8 734.307   8
  -1  -3  -4 16564.2 753.242   9
  -1   3  -4 16563.2 746.159   7
   1  -3  -4 16506.5 675.064   6
  -1  -3  -4 16763.8 759.185   6
  -1   3  -4 17605.8 674.911   1
   1  -3  -4 15796.9 832.663   4
  -1  -3  -4 15511.0 593.997   3
  -1  -3  -4 15679.7 699.290   8
   1   3  -4 15590.3 471.958   7
   1   3  -4 16622.2 818.410   4
  -1   3  -4 17200.8 715.715   4
   1  -3  -4 17324.3 626.149   5
  -1   3  -3 9915.56 457.191   4
  -1   3  -3 9688.56 534.525   7
   1  -3  -3 10176.5 594.170   4
   1   3  -3 9525.05 325.108   7
  -1   3  -3 10206.5 462.889   1
   1  -3  -3 10790.4 500.627   6
   1   3  -3 10618.2 572.959   5
  -1   3  -3 9285.17 544.434   3
   1   3  -3 9448.29 559.567   4
   1  -3  -3 9954.60 579.956   9
  -1  -3  -3 10286.2 529.416   8
  -1  -3  -3 10535.2 555.721   6
  -1  -3  -3 10784.2 550.095   2
   1  -3  -3 10699.6 433.619   5
   1  -3  -3 10231.2 273.008   8
  -1  -3  -3 10048.2 500.127   9
  -1  -3  -3 9863.59 412.937   3
   1  -3  -2 68936.8 1488.43   4
   1   3  -2 68596.3 1089.42   7
   1  -3  -2 69083.8 1350.94   6
   1   3  -2 67772.1 1530.53   9
  -1  -3  -2 71831.8 1475.06   6
  -1   3  -2 69597.4 1470.87   7
  -1  -3  -2 69948.4 1173.81   3
  -1   3  -2 68786.6 1168.11   4
   1  -3  -2 71795.8 1198.37   5
   1  -3  -2 68160.5 980.495   8
  -1   3  -2 71068.3 1304.36   1
   1   3  -2 69217.6 1464.95   4
  -1  -3  -2 71102.8 1438.90   8
  -1  -3  -2 74856.5 1427.38   2
  -1   3  -2 67886.9 1482.55   3
  -1  -3  -1 60619.1 1217.31   6
  -1  -3  -1 64549.1 1174.28   2
   1   3  -1 58352.7 1197.58   4
   1  -3  -1 57742.2 1133.15   4
  -1   3  -1 60261.6 856.145   4
  -1   3  -1 61546.4 1140.71   1
   1  -3  -1 60407.1 1173.18   6
   1   3  -1 58854.2 911.971   6
   1  -3  -1 61131.9 979.469   3
  -1  -3  -1 60440.1 1047.64   3
   1  -3  -1 64566.4 1184.10   2
   1   3  -1 59441.3 1197.70   9
   1   3  -1 60136.5 959.402   1
  -1  -3  -1 61080.5 1221.01   8
  -1   3  -1 59182.3 1213.09   3
  -1   3   0 112146. 1577.55   2
   1  -3   0 118861. 1801.74   7
   1  -3   0 122784. 1706.09   3
  -1  -3   0 116199. 1755.44   5
   1   3   0 114515. 1531.46   9
   1   3   0 120892. 1838.21   2
   1   3   0 116305. 1794.94   4
  -1  -3   0 111966. 1714.48   6
  -1   3   0 112644. 1692.26   3
   1   3   0 121980. 1709.49   6
   1   3   0 119235. 1764.27   5
   1  -3   0 116475. 1827.62   1
  -1  -3   0 112611. 1790.12   8
   1  -3   0 114011. 1574.10   2
   1  -3   1 58368.9 1218.04   7
  -1   3   1 57703.2 959.747   3
   1   3   1 58875.0 1162.16   2
  -1   3   1 61931.4 1116.68   4
   1  -3   1 56531.3 1142.55   1
   1  -3   1 58452.8 917.418   2
  -1   3   1 61476.4 1091.57   7
  -1  -3   1 61022.8 1268.18   5
  -1  -3   1 61763.4 1189.46   9
  -1  -3   1 56761.2 1087.23   8
  -1   3   1 63283.0 1152.84   6
   1   3   1 59479.2 1028.22   3
  -1   3   1 64417.8 1175.10   1
   1  -3   1 56213.1 850.953   4
   1   3   1 58389.0 996.331   5
  -1   3   1 62041.3 1183.01   2
  -1   3   2 67219.8 1203.69   5
   1   3   2 68882.8 1457.04   2
   1   3   2 68265.9 1201.40   9
   1   3   2 71812.0 1400.78   8
   1  -3   2 69491.7 1456.40   7
  -1   3   2 73243.5 1355.85   6
  -1  -3   2 67038.6 1521.16   5
   1  -3   2 70808.7 1177.77   4
  -1  -3   2 71768.3 1539.65   9
   1  -3   2 67995.3 1352.20   1
   1   3   2 69699.6 1471.36   7
   1  -3   2 71333.7 1434.07   3
   1   3   2 69540.5 1177.19   3
   1   3   2 73089.3 1427.15   6
  -1   3   2 70496.8 1533.44   2
   1   3   3 10253.5 411.802   3
   1  -3   3 9887.57 593.712   9
   1   3   3 10417.7 510.220   4
  -1   3   3 10315.1 471.552   6
   1   3   3 9664.22 564.099   1
   1   3   3 10537.6 556.638   7
   1   3   3 10088.9 570.518   2
   1   3   3 9983.07 486.411   8
   1   3   3 10407.6 493.053   9
  -1   3   3 9937.77 605.419   2
   1   3   3 10806.8 530.913   6
   1  -3   3 9511.26 580.046   5
  -1  -3   3 9513.24 598.337   5
  -1  -3   3 10362.0 613.930   9
   1  -3   3 10523.9 536.822   3
  -1  -3   3 11146.3 567.862   4
   1  -3   3 10316.1 459.327   4
   1  -3   3 9422.42 470.943   1
  -1   3   3 9688.79 439.698   5
   1  -3   3 10243.8 536.332   7
   1  -3   3 10393.6 531.652   8
   1  -3   4 16954.8 747.566   3
   1  -3   4 17775.6 888.865   9
   1  -3   4 15591.0 822.217   5
   1  -3   4 15956.4 655.820   1
   1   3   4 16105.2 821.844   2
   1  -3   4 17037.2 694.394   4
   1   3   4 17440.6 761.729   7
   1   3   4 16957.0 597.531   3
  -1  -3   4 18557.0 818.461   4
   1   3   4 16090.7 661.867   8
   1   3   4 17108.1 746.920   9
   1   3   4 15141.1 761.749   1
   1  -3   4 15734.1 716.475   8
   1   3   4 17431.4 744.736   4
  -1   3   4 15669.6 860.943   2
  -1   3   4 15515.3 539.177   7
   1   3   4 15840.7 626.102   5
   1  -3   4 16455.0 728.885   7
  -1   3   4 17735.9 663.640   6
   1   3   4 18508.6 744.919   6
  -1   3   4 16559.1 666.096   5
   1  -3   4 15805.2 575.504   6
  -1  -3   4 14724.8 807.549   5
  -1  -3   4 18479.1 912.512   9
  -1   3   4 15147.7 393.754   8
  -1  -3   5 18674.9 881.874   4
   1   3   5 15458.0 686.674   8
  -1   3   5 16562.9 580.232   7
   1  -3   5 17436.1 814.492   3
   1   3   5 17479.0 811.600   4
   1   3   5 14048.4 776.968   1
  -1   3   5 16426.9 676.266   6
   1   3   5 16853.3 796.285   7
   1   3   5 14693.8 685.842   5
  -1   3   5 14104.2 897.487   2
   1  -3   5 16095.0 899.896   9
   1   3   5 14695.4 860.286   2
   1  -3   5 17159.0 776.304   4
   1  -3   5 15737.2 748.975   8
   1   3   5 15774.8 638.211   3
   1   3   5 17430.4 759.032   6
   1  -3   5 15403.6 681.459   1
  -1   3   5 15092.1 604.857   3
   1  -3   5 14884.8 581.367   6
   1   3   5 16568.4 813.261   9
  -1   3   5 14640.7 422.919   8
  -1   3   5 14106.9 680.267   5
  -1   3   5 18804.2 881.989   4
  -1  -3   5 14207.9 859.820   5
  -1  -3   5 17637.7 966.911   9
   1  -3   5 16863.4 764.039   7
   1  -3   5 13615.8 842.904   5
  -1  -3   6 141.616 162.529   4
   1   3   6 216.784 129.729   5
   1   3   6 173.380 120.817   9
   1  -3   6 242.541 152.088   3
  -1   3   6 143.732 115.197   6
  -1  -3   6 156.260 189.724   5
  -1   3   6 100.159 127.185   5
   1   3   6-140.976 140.522   8
   1  -3   6-11.1006 119.593   7
  -1   3   6-19.3816 74.1997   8
  -1   3   6 26.6455 81.7278   3
  -1   3   6 153.301 84.5247   7
   1   3   6-24.3584 98.1559   7
  -1   3   6 309.213 149.274   4
   1   3   6 153.453 120.332   6
   1  -3   6 335.032 149.961   4
   1  -3   6 168.604 187.374   5
   1  -3   6 61.6915 104.574   8
   1   3   6 25.6454 91.9137   3
  -1  -3   6 225.511 152.246   9
  -1  -3   6 322.623 168.670   3
   1   3   6 123.793 117.061   4
   1   3   6 111.521 115.618   1
  -1  -3   6 108.826 95.1489   8
   1  -3   6 166.122 100.406   6
  -1   3   6-19.2393 178.372   2
   1   3   6 173.011 174.813   2
   1  -3   6 279.453 208.738   9
   1  -3   6 149.825 100.411   1
  -1   3   7 170.465 81.3911   7
   1  -3   7 181.312 111.875   8
   1  -3   7 245.757 189.295   2
   1  -3   7 142.271 169.552   5
   1   3   7 12.2700 134.133   1
   1  -3   7 318.520 152.516   3
   1   3   7-30.2484 112.208   7
   1  -3   7-95.8049 137.623   7
   1   3   7 256.291 138.329   5
  -1  -3   7 171.170 107.397   8
   1   3   7 63.5105 91.4947   3
  -1  -3   7 270.621 225.533   5
  -1   3   7 212.114 133.308   1
   1  -3   7 417.825 161.192   4
   1   3   7 87.9046 95.8407   8
  -1  -3   7 209.396 155.644   3
  -1   3   7 180.248 203.163   2
   1   3   7 213.252 148.765   9
   1   3   7 151.313 186.372   2
  -1   3   7 11.5090 61.9585   8
  -1   3   7 283.671 126.062   6
   1  -3   7 41.9559 85.2544   6
  -1   3   7 343.005 173.627   5
   1  -3   7 216.895 114.901   1
  -1   3   7 359.665 127.796   3
   1   3   7-159.430 136.594   6
   1   3   8 2966.18 386.808   1
   1   3   8 2730.45 471.339   2
  -1   3   8 2602.74 320.722   1
   1  -3   8 3225.47 340.916   8
  -1  -3   8 2611.11 454.420   5
   1  -3   8 2469.92 427.196   2
  -1   3   8 2756.76 513.111   2
   1   3   8 3208.00 324.905   3
   1  -3   8 3388.02 335.414   1
   1  -3   8 3394.28 495.944   5
   1   3   8 3685.17 356.813   6
   1   3   8 3525.79 361.924   7
  -1   3   8 2896.75 371.854   5
   1   3   8 3114.08 389.626   5
  -1  -3   9 1559.52 409.143   2
  -1  -3   9 2247.30 400.095   5
   1   3   9 2475.40 354.717   1
   1  -3   9 2055.16 405.737   5
  -1   3   9 1691.47 430.177   2
   1   3   9 2015.64 435.494   2
   1  -3   9 1698.49 375.311   2
   1  -3  10 1511.27 350.766   2
   1  -3  10 1123.86 324.959   5
  -1  -3  10 344.237 209.244   5
   1  -4 -10 1283.96 336.981   9
  -1   4  -9 77.4598 170.802   4
   1  -4  -9 52.6983 186.475   9
   1   4  -9 254.005 258.430   4
  -1   4  -8 400.844 219.606   4
  -1   4  -8 918.681 234.709   7
   1   4  -8 636.078 267.741   9
   1  -4  -8 564.457 187.968   6
   1   4  -8 242.509 194.049   4
   1  -4  -8 654.371 290.869   9
   1   4  -7 5726.13 613.659   4
   1  -4  -7 5714.68 634.336   9
  -1   4  -7 5498.04 542.377   4
   1   4  -7 5174.51 644.423   9
  -1   4  -7 5192.77 478.907   7
  -1  -4  -7 5539.85 526.304   6
   1  -4  -7 5519.52 476.161   6
   1   4  -6 11136.1 708.525   5
   1   4  -6 8882.06 412.939   7
   1   4  -6 9735.05 821.049   9
  -1  -4  -6 9645.04 665.712   6
  -1  -4  -6 9228.15 669.484   9
   1   4  -6 8887.83 726.656   4
  -1  -4  -6 9018.42 577.621   8
   1  -4  -6 10235.1 615.173   6
  -1   4  -6 9208.07 650.779   4
   1  -4  -6 10593.4 542.973   5
   1  -4  -6 9049.06 759.902   4
   1  -4  -6 9274.84 733.040   9
   1  -4  -5 12600.6 548.587   5
   1   4  -5 12923.9 740.489   5
   1   4  -5 11497.2 751.466   4
   1   4  -5 11907.4 861.431   9
   1  -4  -5 12280.3 655.409   6
   1   4  -5 11290.4 455.754   7
  -1   4  -5 13800.5 606.487   1
   1  -4  -5 11511.8 792.341   4
  -1  -4  -5 12359.8 657.968   8
  -1   4  -5 11908.9 667.549   7
   1  -4  -5 11781.4 771.159   9
  -1  -4  -5 12192.3 711.148   6
  -1   4  -5 12190.6 676.231   4
   1  -4  -4 12406.0 752.016   4
  -1   4  -4 11903.7 633.417   7
  -1  -4  -4 12555.8 631.345   8
  -1  -4  -4 11980.1 617.132   9
   1  -4  -4 11846.0 601.789   6
  -1  -4  -4 11860.8 669.452   6
   1   4  -4 11080.0 419.858   7
   1   4  -4 11719.0 689.517   4
  -1  -4  -4 12277.6 492.941   3
   1  -4  -4 11498.2 364.227   8
  -1   4  -4 12459.6 546.489   1
  -1   4  -4 12118.8 595.359   4
   1  -4  -4 12877.0 501.743   5
  -1  -4  -3 2141.70 251.002   8
   1   4  -3 2394.73 184.462   7
  -1   4  -3 1900.57 270.108   3
  -1   4  -3 1980.23 256.639   7
   1   4  -3 2191.26 284.849   4
  -1  -4  -3 2125.45 267.688   6
  -1  -4  -3 2076.91 220.815   9
  -1  -4  -3 2425.33 270.612   2
   1  -4  -3 2715.98 202.283   5
   1  -4  -3 2341.80 259.964   6
  -1   4  -3 2287.67 218.214   1
  -1   4  -3 2266.47 219.889   4
  -1  -4  -3 2176.24 184.152   3
   1  -4  -3 2064.05 143.287   8
   1  -4  -3 2133.00 280.528   9
   1   4  -3 2489.70 295.545   5
   1  -4  -3 2118.85 284.802   4
   1  -4  -2 3716.67 314.554   2
  -1  -4  -2 3780.60 214.207   9
  -1   4  -2 3362.31 251.025   1
   1   4  -2 3412.25 312.333   4
   1  -4  -2 3433.02 187.754   8
  -1   4  -2 3378.53 216.169   4
  -1   4  -2 3453.01 309.245   7
  -1   4  -2 3479.74 325.016   3
   1   4  -2 3183.77 321.572   9
  -1  -4  -2 3665.38 317.039   6
  -1  -4  -2 3551.47 301.371   8
   1  -4  -2 3555.71 206.278   5
  -1  -4  -2 3489.11 205.843   3
   1  -4  -2 3663.19 297.847   6
  -1  -4  -2 3632.65 292.988   2
  -1   4  -1 44224.2 961.887   1
   1  -4  -1 40038.8 978.647   6
  -1  -4  -1 44873.5 1012.44   2
  -1   4  -1 40677.5 725.567   4
   1   4  -1 40051.2 957.976   9
  -1  -4  -1 41638.0 1016.06   8
   1   4  -1 42181.9 1018.39   4
   1   4  -1 42235.7 758.194   6
   1  -4  -1 43065.2 765.872   3
  -1   4  -1 39168.9 994.759   3
  -1   4  -1 42094.4 796.824   2
  -1  -4  -1 41507.8 1019.77   6
  -1  -4  -1 40877.2 833.301   3
   1  -4  -1 42556.7 970.829   2
   1  -4   0 28764.0 789.971   1
  -1  -4   0 27414.4 548.904   9
   1   4   0 28954.0 806.932   2
  -1  -4   0 28850.4 730.934   5
   1   4   0 26746.7 540.106   9
  -1   4   0 28071.1 683.849   3
  -1  -4   0 27396.9 698.300   6
   1  -4   0 29381.8 781.110   7
   1  -4   0 29562.2 683.783   3
   1   4   0 28087.9 707.085   5
   1  -4   0 28517.6 641.174   2
   1   4   0 30793.5 712.595   6
   1  -4   0 27540.0 749.091   6
  -1   4   0 28369.6 646.312   2
  -1  -4   0 27973.6 777.538   8
  -1   4   1 41463.5 972.960   2
  -1   4   1 39461.9 734.354   3
   1   4   1 43180.1 992.443   8
   1  -4   1 40016.3 1008.17   7
   1  -4   1 38638.6 944.112   1
  -1  -4   1 39447.4 745.843   6
  -1  -4   1 41192.8 943.843   9
   1  -4   1 40819.0 792.829   2
   1   4   1 40672.0 995.439   2
  -1   4   1 41892.9 936.586   7
  -1  -4   1 39684.5 1041.34   5
  -1  -4   1 38998.6 939.941   8
   1   4   1 40989.2 784.765   5
  -1   4   1 41399.5 906.647   4
  -1   4   2 3224.26 174.601   3
  -1  -4   2 3410.57 290.461   4
   1  -4   2 2829.11 249.277   1
  -1   4   2 3460.28 275.409   6
   1   4   2 3079.30 288.413   2
   1  -4   2 2998.32 286.028   7
   1   4   2 3258.62 198.773   3
  -1   4   2 3372.52 285.176   4
  -1  -4   2 3112.46 299.041   9
   1   4   2 3408.32 275.807   8
   1   4   2 3618.49 295.174   6
   1   4   2 3091.28 194.285   9
   1  -4   2 2979.42 201.954   4
  -1   4   2 3125.31 310.389   2
  -1  -4   2 3341.36 330.090   5
   1   4   3 2243.07 265.277   7
   1  -4   3 2202.39 235.914   1
   1  -4   3 2383.35 223.967   4
   1   4   3 2319.95 184.544   3
   1  -4   3 2075.80 294.505   5
   1   4   3 2478.71 260.398   4
  -1   4   3 2163.85 198.346   5
   1   4   3 2268.22 236.806   8
   1  -4   3 2532.45 281.399   7
  -1   4   3 2279.43 308.431   2
   1   4   3 2765.15 246.694   9
   1  -4   3 2327.88 267.493   3
  -1  -4   3 2941.17 311.339   4
  -1  -4   3 2750.64 334.391   9
   1  -4   3 2453.82 312.789   9
   1   4   3 2598.08 266.329   6
  -1   4   3 2551.02 251.096   6
   1   4   3 2393.69 294.394   2
  -1  -4   3 2453.14 323.359   5
   1  -4   4 11712.2 738.876   5
   1   4   4 11731.5 473.674   3
   1   4   4 12698.3 625.216   9
   1  -4   4 12350.5 639.190   8
   1   4   4 13213.2 655.768   4
   1   4   4 12676.2 661.355   7
  -1   4   4 11644.3 359.838   8
   1   4   4 12329.1 733.941   2
   1  -4   4 12532.2 640.689   7
  -1   4   4 11513.4 749.621   2
  -1   4   4 12379.6 580.557   6
  -1  -4   4 11864.1 744.434   5
   1  -4   4 11160.5 465.849   6
  -1  -4   4 14078.0 717.952   4
   1   4   4 12345.2 586.538   8
  -1  -4   4 13175.4 778.114   9
   1  -4   4 12611.8 765.647   9
  -1   4   4 12197.0 534.970   5
   1   4   4 11425.1 498.525   5
   1  -4   4 12663.5 669.257   3
   1   4   4 13084.4 638.835   6
   1  -4   4 11305.8 546.601   1
   1  -4   4 12623.6 591.888   4
   1   4   5 10692.3 705.675   1
  -1   4   5 11552.2 581.508   5
  -1   4   5 12559.9 616.772   6
   1   4   5 11385.4 590.440   8
   1   4   5 12273.1 693.606   4
  -1  -4   5 11224.4 790.398   5
   1  -4   5 12341.8 656.084   4
   1  -4   5 11088.7 626.934   7
   1   4   5 12241.4 675.414   7
   1  -4   5 12226.5 693.888   3
   1  -4   5 11587.7 661.715   8
   1  -4   5 11079.9 778.118   5
   1   4   5 11419.6 565.997   5
   1   4   5 12526.0 661.086   6
   1   4   5 11843.2 791.152   2
   1  -4   5 10985.4 566.382   1
   1  -4   5 10689.3 474.243   6
  -1   4   5 10935.3 798.263   2
  -1  -4   5 13201.6 847.669   9
  -1   4   5 11580.0 492.582   3
   1  -4   5 12368.0 812.136   9
   1   4   5 11233.5 511.025   3
  -1   4   5 10998.1 368.700   8
  -1   4   5 11492.0 509.530   7
  -1  -4   5 13974.8 776.813   4
  -1   4   5 12670.1 733.777   4
   1   4   5 12087.1 678.018   9
  -1   4   6 9344.61 568.168   5
  -1  -4   6 11661.4 743.269   4
   1  -4   6 10132.7 638.580   4
  -1   4   6 10326.0 495.603   7
  -1   4   6 10576.8 691.456   4
   1   4   6 9769.97 577.574   5
   1   4   6 11154.8 692.281   4
   1  -4   6 8873.93 591.046   8
  -1  -4   6 9021.72 498.482   8
  -1   4   6 8746.93 340.152   8
   1   4   6 8284.07 641.599   1
   1  -4   6 9236.93 763.329   5
   1   4   6 10025.7 673.624   9
   1   4   6 10830.2 630.650   6
  -1  -4   6 10266.3 671.140   3
   1  -4   6 11166.5 686.697   3
  -1   4   6 8769.52 763.368   2
   1  -4   6 9409.67 537.203   1
  -1   4   6 10224.9 577.857   6
   1   4   6 9155.65 754.765   2
  -1   4   6 9627.55 491.521   3
   1   4   6 10322.0 646.784   7
   1  -4   6 10448.5 622.902   7
   1  -4   6 10776.1 785.893   9
   1  -4   6 9615.38 469.978   6
   1   4   6 9767.57 561.717   8
  -1  -4   6 8327.17 726.409   5
   1   4   6 10292.7 525.862   3
   1  -4   7 5312.27 606.694   5
   1  -4   7 6028.14 368.121   6
   1   4   7 5570.63 460.582   5
  -1   4   7 5638.77 433.166   6
   1   4   7 6269.69 498.984   7
  -1   4   7 5355.53 665.023   2
   1   4   7 6615.62 556.411   9
   1  -4   7 5345.92 452.789   8
   1  -4   7 5437.46 413.196   1
   1   4   7 5328.72 525.490   1
   1   4   7 5624.62 630.401   2
   1   4   7 5483.72 417.254   8
   1  -4   7 5790.62 499.879   3
  -1   4   7 5584.02 472.253   5
  -1  -4   7 5949.78 512.760   3
   1   4   7 6025.71 466.196   6
  -1   4   7 4773.42 242.895   8
   1  -4   7 5677.82 494.039   4
  -1   4   7 5931.00 397.910   3
  -1   4   7 5783.67 367.233   7
   1   4   7 5578.23 402.559   3
  -1  -4   7 4970.49 368.314   8
   1  -4   7 5884.28 458.750   7
  -1  -4   7 5086.63 598.899   5
   1   4   8 403.918 178.722   1
   1   4   8 407.391 260.618   2
   1   4   8 359.477 151.762   5
   1  -4   8 1099.95 329.680   5
   1  -4   8 488.925 192.467   2
  -1   4   8 767.352 214.944   5
  -1   4   8 657.319 164.878   6
   1  -4   8 679.854 164.481   8
   1   4   8 838.784 193.106   6
   1  -4   8 361.964 113.954   1
  -1   4   8 417.576 165.789   1
  -1   4   8 603.391 278.254   2
   1   4   8 337.738 157.167   7
  -1  -4   8 327.287 224.958   5
  -1  -4   9-138.075 264.659   2
   1  -4   9-59.5349 207.825   5
   1  -4   9 144.142 117.914   2
   1   4   9 523.233 194.201   1
  -1   4   9-5.72836 198.812   2
   1   4   9 63.7798 201.969   2
  -1  -4   9 192.851 221.201   5
   1  -4  10 1707.53 376.038   5
   1  -4  10 1334.78 315.974   2
  -1  -4  10 1720.35 344.886   5
   1  -5 -10 269.424 205.998   9
   1  -5  -9-31.6767 235.936   9
   1   5  -9 2.70576 175.754   4
  -1   5  -9 83.0372 160.150   4
   1   5  -8 1024.27 318.101   4
  -1   5  -8 659.382 249.098   4
   1  -5  -8 1443.71 279.199   6
  -1   5  -8 806.854 213.478   7
   1  -5  -8 1330.77 341.717   9
   1   5  -8 1172.12 369.291   9
  -1  -5  -7 2393.21 371.552   6
  -1   5  -7 1988.25 307.575   7
   1   5  -7 1803.63 358.518   4
   1   5  -7 1853.24 424.412   9
  -1   5  -7 2267.91 358.810   4
   1  -5  -7 2721.78 347.738   6
   1  -5  -7 2375.60 402.061   9
   1   5  -6 11131.6 806.805   4
  -1  -5  -6 11130.8 655.285   8
   1  -5  -6 11730.7 825.932   9
   1   5  -6 10376.7 468.939   7
   1  -5  -6 13272.9 580.352   5
  -1   5  -6 10609.6 689.475   4
  -1  -5  -6 12230.0 771.851   6
   1   5  -6 14030.8 807.079   5
   1  -5  -6 11666.2 693.247   6
  -1  -5  -6 11469.5 733.565   9
   1   5  -6 11591.8 902.905   9
   1   5  -5 10300.0 713.488   4
  -1  -5  -5 11053.4 629.965   8
   1   5  -5 9975.57 445.746   7
   1  -5  -5 11398.8 661.829   6
  -1   5  -5 10344.9 620.845   4
   1   5  -5 10151.3 790.563   9
  -1  -5  -5 10998.8 697.847   6
   1  -5  -5 10295.0 386.792   8
  -1   5  -5 11917.3 552.725   1
   1  -5  -5 11701.3 495.923   5
   1   5  -5 11042.9 690.476   5
   1  -5  -5 11326.6 740.453   9
   1  -5  -4 5763.04 441.357   6
  -1   5  -4 4841.93 412.391   7
   1  -5  -4 5204.59 264.113   8
  -1   5  -4 5248.40 392.652   4
  -1  -5  -4 4914.54 382.781   9
   1  -5  -4 5700.97 309.261   5
  -1  -5  -4 5146.56 291.356   3
   1   5  -4 4929.81 455.538   4
  -1  -5  -4 5308.05 417.625   8
  -1  -5  -4 5621.70 471.209   6
  -1   5  -4 5434.41 348.746   1
   1   5  -4 5078.06 305.709   7
   1  -5  -3 119.435 107.921   6
  -1   5  -3 154.239 88.5272   4
  -1  -5  -3 141.402 90.8737   9
   1  -5  -3 83.6566 55.5743   5
  -1   5  -3 45.4935 64.9386   1
   1   5  -3-73.0668 126.012   4
  -1  -5  -3 45.1875 99.4769   8
  -1  -5  -3 10.4029 52.1522   3
   1   5  -3 116.062 72.7839   7
  -1  -5  -3 30.9631 94.8760   6
  -1   5  -3 30.9797 99.5429   7
  -1   5  -3-13.7796 109.499   3
   1  -5  -3-1.38566 52.9263   8
   1  -5  -3 85.3372 101.298   9
  -1  -5  -3 99.3614 98.5753   2
  -1  -5  -2 20848.6 784.330   6
   1   5  -2 19507.8 388.112   6
   1   5  -2 18945.4 781.645   9
  -1   5  -2 21492.2 667.022   1
   1  -5  -2 20095.5 742.009   6
   1   5  -2 19853.6 770.519   4
  -1  -5  -2 20836.2 499.571   9
  -1  -5  -2 20309.9 520.545   3
   1  -5  -2 20731.7 505.706   5
   1  -5  -2 22141.3 792.149   2
  -1   5  -2 19790.2 570.704   4
  -1   5  -2 20473.5 782.282   7
  -1   5  -2 19648.4 799.592   3
  -1  -5  -2 20518.8 746.436   8
   1  -5  -2 20290.4 561.262   8
  -1  -5  -2 22408.3 778.171   2
  -1   5  -1 21290.0 666.396   1
   1   5  -1 19951.3 662.852   9
  -1   5  -1 21065.2 540.984   4
  -1  -5  -1 23099.3 742.811   2
   1  -5  -1 21880.2 514.535   3
  -1   5  -1 20364.0 720.149   3
   1  -5  -1 20833.0 713.400   6
  -1  -5  -1 20955.5 722.332   6
   1   5  -1 22648.8 750.632   5
   1  -5  -1 22052.0 692.494   2
   1   5  -1 21207.5 532.405   6
  -1   5  -1 20950.1 583.134   2
  -1  -5  -1 21388.1 733.600   8
   1   5  -1 20958.8 730.439   4
  -1  -5  -1 20601.0 535.861   5
   1   5   0 99336.1 1594.10   6
  -1  -5   0 91079.1 1718.88   8
   1  -5   0 90054.4 1658.77   6
  -1  -5   0 92512.2 1334.44   9
   1  -5   0 98290.3 1540.37   3
  -1  -5   0 92221.0 1607.74   5
  -1  -5   0 92879.9 1604.99   6
   1  -5   0 91950.1 1497.45   2
   1   5   0 94975.6 1774.88   2
   1   5   0 94847.8 1585.28   5
   1  -5   0 95413.9 1720.08   7
  -1   5   0 91562.7 1550.37   3
   1   5   0 91186.1 1340.75   9
  -1   5   0 87796.7 1513.22   2
  -1   5   1 20924.7 690.998   7
   1   5   1 22262.5 720.390   8
   1  -5   1 21515.2 685.947   3
  -1   5   1 21204.2 707.890   2
  -1  -5   1 19639.1 533.789   6
   1   5   1 20937.1 538.516   5
  -1  -5   1 20636.8 747.795   5
  -1  -5   1 19721.2 698.005   8
  -1   5   1 20997.9 508.531   3
   1  -5   1 21505.5 588.945   2
  -1  -5   1 20439.2 655.536   9
   1  -5   1 19752.9 692.053   1
   1  -5   1 20238.6 729.877   7
   1   5   1 20856.7 733.304   2
  -1  -5   2 21618.1 803.354   9
   1  -5   2 19394.5 675.862   1
  -1  -5   2 18912.1 401.000   6
  -1  -5   2 19709.4 838.423   5
   1   5   2 20271.7 799.691   2
   1  -5   2 20827.5 777.491   7
  -1  -5   2 21627.0 749.167   4
  -1   5   2 19730.3 432.300   3
   1   5   2 19643.2 477.942   5
  -1   5   2 22026.4 740.844   6
   1  -5   2 20010.8 578.063   4
   1   5   2 21723.5 732.173   8
  -1   5   2 22200.3 748.688   4
   1   5   2 22516.6 775.327   6
   1  -5   2 20872.2 638.705   2
  -1   5   2 21362.2 817.093   2
   1  -5   2 19838.3 833.391   5
  -1  -5   3 122.428 136.793   5
  -1  -5   3 244.586 146.824   9
   1  -5   3 29.2147 104.877   7
  -1   5   3 84.0836 54.1312   3
   1  -5   3 12.4010 60.6194   4
   1  -5   3-69.7934 123.941   9
   1   5   3 66.8191 82.5622   9
   1  -5   3 23.8788 116.552   5
  -1   5   3 22.2027 59.2598   5
  -1   5   3 110.486 132.589   2
  -1   5   3 135.933 94.7198   6
   1   5   3 162.384 103.355   6
   1   5   3 68.2344 86.2299   8
   1   5   3 2.20446 54.0628   3
  -1  -5   3-64.7726 99.4380   4
   1   5   3 15.6672 108.896   2
   1  -5   3 96.1904 91.5034   1
  -1  -5   4 6427.79 489.442   4
   1   5   4 6051.13 462.492   7
  -1   5   4 5542.85 406.274   6
   1   5   4 5760.81 405.821   8
   1   5   4 5288.30 295.834   3
   1  -5   4 5200.15 369.020   1
   1  -5   4 5509.28 434.169   7
   1   5   4 6208.65 455.866   4
  -1  -5   4 5019.14 503.653   5
   1  -5   4 5434.13 388.613   4
   1   5   4 5949.23 442.231   6
   1   5   4 5247.29 303.960   5
   1  -5   4 5904.45 532.235   9
  -1   5   4 5130.74 510.858   2
   1  -5   4 5938.51 463.313   3
   1  -5   4 5121.08 508.757   5
   1   5   4 5780.05 407.635   9
  -1  -5   4 6104.58 532.263   9
   1   5   4 5798.77 514.202   2
  -1   5   4 5418.11 333.662   5
  -1  -5   5 12286.8 738.366   4
   1  -5   5 10977.1 652.622   8
   1  -5   5 11810.9 656.617   7
   1   5   5 10430.9 712.425   1
  -1   5   5 10767.4 806.582   2
  -1  -5   5 11820.1 826.472   9
   1  -5   5 12708.1 831.179   9
  -1   5   5 11090.4 440.825   3
   1   5   5 10971.5 583.601   8
   1   5   5 10542.8 469.153   3
   1   5   5 13401.6 730.442   4
   1   5   5 10765.3 760.389   2
   1  -5   5 10511.4 545.513   1
   1  -5   5 11753.0 698.496   3
  -1   5   5 13277.2 752.819   4
  -1   5   5 10451.0 522.134   5
  -1   5   5 12109.5 628.635   6
  -1   5   5 11124.9 532.555   7
   1   5   5 10743.9 510.157   5
   1  -5   5 9873.89 448.962   6
   1   5   5 12087.4 684.035   7
   1   5   5 12238.1 669.031   6
  -1  -5   5 10051.1 768.608   5
   1   5   5 10924.5 633.780   9
   1  -5   5 11478.6 635.582   4
   1  -5   5 10903.8 798.045   5
  -1  -5   6 12689.7 748.512   3
   1   5   6 11687.4 778.901   1
  -1   5   6 12637.0 667.967   6
   1  -5   6 11230.3 575.170   1
  -1   5   6 11084.6 593.546   5
   1   5   6 11058.7 831.492   2
  -1  -5   6 10316.0 827.177   5
   1   5   6 12810.8 724.287   7
   1   5   6 11033.2 601.583   8
   1  -5   6 11888.9 694.036   4
  -1  -5   6 12838.7 785.720   4
   1  -5   6 12786.9 746.292   3
   1   5   6 11409.8 582.408   5
   1   5   6 11432.8 531.210   3
  -1   5   6 11638.6 509.604   3
  -1   5   6 11678.7 405.305   8
   1  -5   6 11755.4 503.334   6
   1   5   6 12524.5 733.951   9
   1  -5   6 11359.7 860.080   5
  -1   5   6 11795.9 561.268   7
   1  -5   6 11660.9 686.698   8
   1   5   6 12902.9 747.669   4
   1  -5   6 11910.1 682.097   7
   1   5   6 12511.7 694.334   6
  -1   5   6 11047.2 883.228   2
   1  -5   7 1683.28 358.054   5
   1   5   7 2118.89 266.194   8
   1   5   7 2267.97 355.764   1
   1  -5   7 2088.50 250.243   1
   1  -5   7 1946.59 294.571   4
  -1   5   7 2563.44 301.390   6
   1  -5   7 2111.05 295.422   8
  -1   5   7 2141.18 284.830   5
  -1   5   7 2046.16 226.087   3
   1   5   7 1939.99 307.822   9
   1  -5   7 2025.21 280.049   7
   1   5   7 2746.75 464.940   2
   1   5   7 2278.75 305.614   6
   1  -5   7 1902.74 201.214   6
   1   5   7 2516.98 317.279   7
  -1  -5   7 2020.13 406.836   5
  -1  -5   7 1850.64 242.951   8
   1   5   7 2155.31 240.722   3
  -1   5   7 2332.55 244.983   7
  -1   5   7 2309.42 452.174   2
   1   5   7 2394.78 289.912   5
   1   5   8 1127.46 205.093   5
   1  -5   8 1149.42 210.478   8
   1  -5   8 1270.66 335.397   5
   1   5   8 1265.73 226.069   7
   1   5   8 904.775 247.363   1
  -1  -5   8 1212.21 342.211   5
   1  -5   8 1095.08 314.262   2
  -1   5   8 1180.10 213.805   6
  -1   5   8 1121.18 236.512   1
  -1   5   8 1388.37 245.326   5
   1   5   8 1301.10 342.894   2
  -1   5   8 625.928 279.051   2
   1   5   8 1259.45 224.274   6
  -1   5   9-384.810 270.465   2
   1  -5   9 27.8315 178.093   5
  -1  -5   9 535.984 288.877   5
   1   5   9 76.7939 181.319   2
   1  -5   9 112.273 149.125   2
   1   5   9-49.9731 144.619   1
  -1  -5  10 122.307 220.697   5
   1  -5  10-220.994 182.141   2
  -1   6 -10-15.8900 195.362   4
   1  -6 -10-43.8664 223.540   9
   1   6  -9 954.350 310.014   4
  -1   6  -9 836.936 266.501   4
   1  -6  -9 785.087 234.486   6
   1  -6  -9 815.575 264.145   9
  -1  -6  -8 1375.53 303.410   6
  -1   6  -8 1581.12 325.176   4
   1   6  -8 1659.93 371.593   4
  -1   6  -8 1458.14 274.643   7
   1  -6  -8 1780.21 385.203   9
   1  -6  -8 1471.92 288.711   6
  -1  -6  -7 568.474 226.359   6
   1  -6  -7 407.495 198.365   9
  -1   6  -7 311.490 168.480   4
   1  -6  -7 677.010 211.502   6
  -1  -6  -7 618.828 195.232   8
   1   6  -7 412.523 118.139   7
  -1   6  -7 893.652 228.038   7
   1   6  -7 384.807 217.298   4
   1   6  -7 654.046 286.173   9
   1   6  -6 5363.42 351.131   7
   1   6  -6 5669.74 651.989   9
  -1   6  -6 5061.74 481.014   4
  -1  -6  -6 5572.91 472.534   8
   1   6  -6 6273.65 548.538   5
  -1  -6  -6 5455.55 498.908   9
  -1  -6  -6 5738.45 548.317   6
   1   6  -6 4998.39 540.693   4
   1  -6  -6 5942.95 518.772   6
   1  -6  -6 5902.98 579.296   9
  -1   6  -5 4386.99 405.105   4
   1  -6  -5 4616.09 476.141   9
   1   6  -5 4370.95 479.531   4
  -1  -6  -5 4784.49 473.345   6
  -1  -6  -5 4825.19 425.004   8
   1   6  -5 4225.30 532.478   9
   1   6  -5 5170.21 489.031   5
   1   6  -5 4007.23 298.524   7
   1  -6  -5 5121.12 301.265   5
   1  -6  -5 4661.65 441.143   6
  -1  -6  -5 4393.60 405.308   9
  -1   6  -5 4914.44 346.541   1
   1  -6  -5 3731.83 246.012   8
  -1  -6  -4 2788.07 311.217   8
  -1  -6  -4 2989.66 356.240   6
  -1  -6  -4 2959.02 290.488   9
  -1  -6  -4 3065.99 211.591   3
  -1   6  -4 2717.28 320.753   7
   1  -6  -4 2915.97 217.116   8
   1  -6  -4 3462.89 222.814   5
  -1   6  -4 3073.91 300.279   4
   1   6  -4 2896.86 253.139   7
   1   6  -4 2837.48 358.897   4
   1  -6  -4 3241.48 351.307   6
   1   6  -4 3216.89 373.576   5
  -1   6  -4 3169.18 267.808   1
  -1  -6  -3 6788.49 357.609   9
  -1  -6  -3 7265.66 476.848   8
  -1   6  -3 6780.58 378.553   1
  -1   6  -3 6811.39 392.457   4
   1  -6  -3 6471.85 323.764   8
  -1  -6  -3 6500.26 275.856   3
   1   6  -3 6633.90 379.757   7
   1   6  -3 6122.79 523.056   9
   1  -6  -3 7235.14 490.475   6
  -1  -6  -3 6715.73 499.619   6
   1   6  -3 6618.05 490.160   4
  -1   6  -3 6474.65 473.069   7
  -1  -6  -3 7601.50 507.989   2
   1  -6  -3 7240.90 286.394   5
   1  -6  -2 14780.6 412.850   5
  -1   6  -2 13853.0 660.964   7
  -1  -6  -2 14398.3 680.479   6
   1   6  -2 14027.0 367.696   6
  -1   6  -2 14031.6 690.585   3
  -1  -6  -2 14775.2 385.360   9
  -1  -6  -2 14596.4 437.238   3
  -1  -6  -2 14709.6 653.438   8
  -1   6  -2 15044.5 568.868   1
   1   6  -2 14773.4 679.029   4
  -1  -6  -2 16884.2 700.144   2
   1   6  -2 13835.3 682.754   9
   1  -6  -2 15146.4 673.694   2
   1  -6  -2 14750.5 668.076   6
  -1   6  -2 13853.3 499.197   4
   1  -6  -2 14422.7 516.265   8
   1  -6  -1 18449.3 664.262   2
   1   6  -1 17363.9 695.195   4
   1   6  -1 17952.4 744.215   2
  -1   6  -1 16844.6 679.427   3
   1   6  -1 16754.8 619.816   9
   1  -6  -1 17173.0 679.203   6
   1   6  -1 18452.5 525.266   6
  -1  -6  -1 17358.0 697.657   8
  -1  -6  -1 17584.6 691.392   6
   1  -6  -1 18481.9 485.162   3
  -1   6  -1 18798.0 647.099   1
  -1   6  -1 17537.0 589.807   2
   1   6  -1 17966.2 697.633   5
  -1  -6  -1 18055.4 514.623   5
  -1   6  -1 17315.7 541.893   4
   1   6   0 0.22152 67.6907   6
  -1   6   0 14.4186 73.6284   2
   1  -6   0-11.2726 66.9786   3
  -1  -6   0 6.98229 84.1178   5
   1   6   0-49.4114 78.1651   5
   1  -6   0-1.49866 79.9793   6
  -1  -6   0-8.43073 82.2805   6
  -1  -6   0-74.0807 103.920   8
  -1   6   0 1.72242 79.2828   3
   1   6   0 199.346 155.700   2
   1  -6   0 73.2375 81.7778   2
  -1  -6   0-13.8246 51.8272   9
  -1   6   0 21.2112 85.8489   6
   1  -6   1 18017.6 715.725   7
   1  -6   1 17271.2 666.167   1
   1  -6   1 18900.7 660.547   3
   1   6   1 18544.6 521.771   5
   1  -6   1 18656.6 595.440   2
   1  -6   1 16785.0 632.078   6
   1   6   1 19768.7 708.934   8
  -1   6   1 18221.6 689.909   2
   1   6   1 18057.6 725.342   2
  -1  -6   1 16796.1 531.592   6
  -1  -6   1 18205.6 733.337   5
  -1   6   1 18345.6 500.393   3
  -1  -6   1 17025.8 689.401   8
  -1  -6   1 17707.7 627.036   9
   1  -6   2 14183.6 514.303   4
  -1  -6   2 15151.2 649.800   4
  -1  -6   2 15766.2 697.631   2
   1  -6   2 13507.1 715.082   5
  -1  -6   2 13544.2 379.777   6
   1   6   2 15121.7 713.081   2
  -1   6   2 15442.6 642.128   6
  -1   6   2 14219.8 344.292   3
   1  -6   2 14918.4 567.539   2
  -1  -6   2 14494.2 738.120   5
  -1  -6   2 14623.6 679.061   9
  -1   6   2 15343.9 636.535   4
  -1   6   2 14585.1 698.977   2
   1  -6   2 14702.9 674.491   7
   1   6   2 15043.8 635.333   8
   1   6   2 13754.5 381.195   5
   1  -6   2 14267.3 600.104   1
   1  -6   3 6866.57 415.928   1
  -1  -6   3 7603.25 494.301   4
   1  -6   3 6089.17 523.189   5
  -1   6   3 6585.52 210.679   3
  -1  -6   3 7248.12 539.824   9
  -1  -6   3 6719.63 554.779   5
  -1   6   3 7622.22 468.528   6
   1   6   3 6409.82 507.102   2
   1   6   3 6704.38 289.814   3
   1   6   3 7715.67 492.810   6
  -1   6   3 7202.60 548.478   2
   1  -6   3 7145.30 481.707   7
   1  -6   3 7801.43 571.312   9
   1  -6   3 7175.91 398.234   4
   1   6   3 7736.76 462.366   8
   1  -6   4 3074.61 391.433   9
  -1  -6   4 2781.06 405.739   5
   1   6   4 3183.53 352.027   7
   1   6   4 3099.29 307.813   8
  -1   6   4 3028.05 167.636   3
   1  -6   4 3106.86 353.002   3
   1   6   4 2723.43 202.853   3
   1   6   4 2798.97 198.525   5
   1   6   4 2789.64 376.372   2
   1   6   4 3220.38 333.523   6
  -1   6   4 3105.58 319.594   6
  -1  -6   4 3313.23 358.830   4
   1   6   4 3120.03 292.878   9
   1  -6   4 2999.20 284.701   1
  -1   6   4 3079.26 399.134   2
   1  -6   4 2851.83 400.238   5
   1  -6   4 3273.13 310.580   4
   1  -6   4 2919.68 324.120   7
   1   6   4 3186.90 337.641   4
  -1   6   4 2856.32 229.186   5
  -1  -6   4 3197.35 392.676   9
  -1   6   5 5137.34 470.725   4
  -1   6   5 4689.35 256.955   3
  -1   6   5 5201.00 430.829   6
   1   6   5 5919.45 492.012   4
   1   6   5 4986.45 413.482   9
   1   6   5 5047.06 403.918   8
   1   6   5 5133.88 455.788   7
   1  -6   5 4964.42 467.992   3
   1  -6   5 4058.77 282.722   6
   1  -6   5 5381.95 552.220   9
   1   6   5 4399.80 281.542   3
  -1  -6   5 3895.91 506.524   5
   1   6   5 5282.77 451.272   6
  -1   6   5 4149.72 311.074   5
   1   6   5 4592.60 513.670   2
  -1  -6   5 4858.74 530.593   9
  -1  -6   5 5419.35 495.527   4
   1  -6   5 4174.65 508.652   5
   1  -6   5 4965.90 416.328   4
  -1   6   5 4650.59 542.035   2
   1   6   5 4563.75 302.008   5
   1  -6   5 4638.99 357.671   1
   1  -6   5 4868.77 430.863   7
  -1  -6   6 5794.19 510.938   3
   1   6   6 5429.71 369.198   5
  -1  -6   6 6657.41 567.118   4
   1  -6   6 5618.29 482.498   4
   1  -6   6 6143.65 506.091   8
   1   6   6 5137.04 580.515   2
   1  -6   6 5505.51 329.146   6
   1  -6   6 5308.67 461.740   7
   1   6   6 5808.63 495.655   7
   1   6   6 5688.76 575.154   1
   1   6   6 6284.77 512.699   9
  -1   6   6 6852.03 505.014   6
  -1   6   6 5348.67 399.173   7
   1  -6   6 4967.92 593.953   5
  -1   6   6 5068.49 600.638   2
   1   6   6 5120.39 329.705   3
   1  -6   6 5527.54 396.274   1
   1   6   6 7395.98 573.829   4
  -1   6   6 5128.62 301.603   3
   1  -6   6 6235.51 530.380   3
   1   6   6 6232.23 500.156   6
  -1  -6   6 4650.29 570.310   5
   1   6   6 6069.76 450.262   8
  -1   6   6 5346.64 387.961   5
   1   6   7 583.367 281.288   2
  -1   6   7 587.515 115.140   3
   1  -6   7 733.023 264.605   5
   1   6   7 692.152 176.790   7
  -1   6   7 395.454 239.740   2
   1  -6   7 699.398 175.193   7
  -1  -6   7 679.287 238.239   5
   1   6   7 663.815 172.061   6
  -1   6   7 871.699 167.080   7
   1  -6   7 641.983 152.128   1
   1   6   7 818.363 165.185   5
  -1  -6   7 518.596 158.884   8
   1   6   7 509.473 146.475   8
   1  -6   7 718.051 192.525   8
   1  -6   7 492.982 175.963   4
   1  -6   7 745.761 131.080   6
  -1   6   7 642.089 179.177   5
  -1   6   7 667.568 179.360   6
   1   6   7 461.200 173.777   1
   1   6   7 753.860 152.002   3
  -1   6   8 1588.80 242.875   5
  -1   6   8 1258.42 375.246   2
   1   6   8 2040.88 290.631   7
  -1   6   8 1967.80 269.166   6
  -1   6   8 1925.76 320.651   1
   1   6   8 1654.06 408.586   2
   1   6   8 1665.71 230.724   5
  -1  -6   8 963.624 321.880   5
   1  -6   8 928.040 305.119   5
   1   6   8 1793.47 337.420   1
   1  -6   8 2224.33 300.117   8
   1   6   9 597.060 297.678   2
  -1   6   9 684.498 337.950   2
   1  -6   9 1379.03 366.378   5
  -1  -6   9 940.154 278.318   5
   1   6   9 727.306 239.086   1
   1  -6   9 782.880 260.542   2
   1  -6  10 420.215 206.246   2
  -1  -6  10 339.386 190.406   5
   1  -6  10 443.084 255.761   5
   1  -7 -10-131.449 202.293   9
  -1   7 -10-113.155 166.162   4
   1  -7  -9 2074.87 423.765   9
   1   7  -9 2047.42 407.405   4
  -1   7  -9 1474.86 321.058   4
   1  -7  -9 1466.83 289.805   6
   1  -7  -8 1934.75 387.279   9
   1  -7  -8 2034.73 328.435   6
  -1   7  -8 1547.34 315.617   4
  -1  -7  -8 1805.02 355.849   6
  -1   7  -8 1610.83 292.032   7
   1   7  -8 1539.62 353.317   4
  -1   7  -7 1663.40 306.941   4
   1   7  -7 1885.53 380.630   4
   1  -7  -7 2144.12 346.871   6
   1  -7  -7 1748.96 341.151   9
  -1  -7  -7 1603.07 269.704   8
   1   7  -7 1506.68 198.180   7
  -1   7  -7 1926.59 310.189   7
  -1  -7  -7 1989.09 367.039   6
   1  -7  -6 9830.82 688.478   6
  -1   7  -6 10384.3 519.820   1
   1  -7  -6 10278.3 427.864   8
   1   7  -6 9285.60 731.997   4
  -1   7  -6 9173.37 631.629   7
   1  -7  -6 9674.74 726.430   9
   1   7  -6 8765.31 468.144   7
  -1   7  -6 8822.73 620.070   4
  -1  -7  -6 10711.8 762.335   6
   1   7  -6 9518.56 851.142   9
  -1  -7  -6 10194.8 631.142   8
  -1   7  -5 14874.9 748.002   4
  -1  -7  -5 15123.0 863.105   6
   1  -7  -5 15231.2 547.387   8
   1   7  -5 14156.0 600.427   7
   1   7  -5 13266.8 818.729   4
   1  -7  -5 15508.4 494.658   5
   1   7  -5 16638.7 891.352   5
  -1  -7  -5 14641.5 717.848   9
   1  -7  -5 14469.0 809.222   6
  -1  -7  -5 14909.8 756.501   8
  -1  -7  -5 17688.7 913.436   2
   1  -7  -5 14415.7 831.264   9
  -1   7  -5 15080.4 612.139   1
   1   7  -5 13814.2 946.913   9
  -1  -7  -4 21663.2 985.503   6
  -1   7  -4 21592.9 717.714   1
   1  -7  -4 21462.6 941.647   6
   1   7  -4 20235.9 1049.93   9
  -1  -7  -4 21920.7 898.366   8
  -1   7  -4 20630.0 800.700   4
   1  -7  -4 21475.2 658.099   8
   1   7  -4 20805.9 738.684   7
   1  -7  -4 21440.3 529.867   5
  -1  -7  -4 22035.5 543.526   3
  -1  -7  -4 25185.0 1024.08   2
   1   7  -4 20011.4 942.455   4
  -1  -7  -4 21302.8 771.834   9
  -1   7  -3 21441.0 911.655   7
   1   7  -3 20713.6 968.716   9
  -1   7  -3 22478.5 756.044   4
   1   7  -3 23538.8 505.286   1
   1  -7  -3 22172.6 915.706   6
   1  -7  -3 23383.7 697.890   8
  -1   7  -3 23839.7 752.093   1
   1   7  -3 22482.1 772.022   7
  -1  -7  -3 22259.0 527.239   3
  -1  -7  -3 23041.4 971.553   6
  -1  -7  -3 22334.1 876.931   8
   1   7  -3 21951.5 920.085   4
   1  -7  -3 23566.5 514.549   5
  -1  -7  -3 21983.0 653.142   9
   1   7  -2 12957.5 664.167   4
  -1   7  -2 13409.6 521.372   4
  -1  -7  -2 13527.7 688.390   6
  -1  -7  -2 13380.9 428.746   3
   1  -7  -2 13366.8 667.132   6
   1   7  -2 12639.6 664.893   9
  -1   7  -2 13314.0 700.440   3
  -1   7  -2 14203.6 577.559   1
   1  -7  -2 14466.3 679.614   2
   1   7  -2 13514.4 399.875   6
  -1  -7  -2 12989.3 348.560   9
  -1   7  -2 13184.3 672.844   7
   1  -7  -2 13750.1 546.393   8
  -1  -7  -2 13344.4 651.797   8
   1  -7  -2 14042.3 405.339   5
   1  -7  -2 13589.8 345.962   3
   1  -7  -1 20484.5 545.212   3
   1  -7  -1 20941.0 745.473   2
   1   7  -1 19950.0 753.843   5
  -1   7  -1 19453.3 628.678   4
  -1   7  -1 21095.1 728.745   1
   1  -7  -1 18934.1 766.409   6
  -1  -7  -1 19767.8 787.936   8
   1   7  -1 19331.4 788.672   4
  -1  -7  -1 19841.9 782.818   6
   1   7  -1 21550.8 614.324   6
  -1  -7  -1 20479.3 587.548   5
   1   7  -1 19682.8 823.352   2
  -1   7  -1 19715.6 682.115   2
  -1   7  -1 18933.4 751.840   3
  -1  -7   0 62235.7 1508.48   8
  -1   7   0 65603.1 1340.20   3
   1   7   0 64705.6 1566.93   2
   1   7   0 67566.2 1350.55   6
  -1  -7   0 64663.6 1377.17   5
  -1   7   0 68403.9 1421.23   6
  -1   7   0 62371.6 1354.96   2
   1   7   0 64354.5 1337.53   5
  -1  -7   0 63323.2 1381.90   6
   1  -7   0 68957.5 1297.38   3
  -1  -7   0 64775.5 1123.67   9
  -1   7   0 71896.6 1498.17   1
   1  -7   0 66039.5 1349.25   2
   1  -7   0 62707.6 1439.56   6
  -1   7   1 19817.8 560.261   3
   1  -7   1 19136.8 776.725   7
   1   7   1 22272.2 788.946   8
   1   7   1 20046.4 814.906   2
   1   7   1 21867.5 759.933   6
   1  -7   1 19323.3 709.197   6
  -1   7   1 20833.2 784.242   2
   1  -7   1 20288.1 709.361   3
   1  -7   1 18975.4 783.011   5
   1  -7   1 19911.6 667.125   2
  -1  -7   1 20131.3 633.543   6
  -1  -7   1 20403.4 694.270   9
  -1  -7   1 18493.3 776.337   8
  -1  -7   1 19586.7 787.849   5
   1   7   1 20153.1 577.302   5
   1  -7   2 12683.9 718.359   5
   1   7   2 13277.6 374.502   5
  -1   7   2 13947.4 711.319   2
   1  -7   2 13762.3 679.960   7
   1   7   2 14564.5 645.492   8
  -1  -7   2 13861.3 661.789   9
   1  -7   2 14175.2 587.604   2
   1  -7   2 13567.0 531.251   4
  -1  -7   2 12713.4 418.583   6
   1   7   2 13450.4 705.743   2
  -1   7   2 14201.8 351.006   3
  -1  -7   2 14865.8 670.820   4
   1  -7   2 13053.8 553.834   6
   1  -7   2 12668.0 587.760   1
  -1  -7   2 12927.2 732.816   5
  -1   7   2 14144.7 628.117   4
   1  -7   3 20807.1 771.434   1
   1  -7   3 25051.1 1055.36   9
   1  -7   3 22378.4 751.584   4
  -1   7   3 23153.4 1019.51   2
   1   7   3 21623.9 451.223   5
   1  -7   3 22364.4 899.040   7
  -1   7   3 24686.0 897.286   6
  -1  -7   3 22029.8 1038.54   5
  -1  -7   3 25322.5 1024.90   9
   1   7   3 24226.9 874.986   8
   1  -7   3 20108.7 986.410   5
   1   7   3 22526.3 992.656   2
   1  -7   3 22423.5 811.793   2
  -1  -7   3 24326.0 916.476   4
  -1  -7   4 23277.4 1074.04   9
   1  -7   4 19465.3 741.082   1
   1   7   4 20712.3 1032.37   2
   1  -7   4 19441.9 1044.50   5
  -1   7   4 21041.9 1062.64   2
   1   7   4 22607.0 857.484   8
   1  -7   4 21917.8 1045.00   9
   1   7   4 20566.5 494.151   5
   1   7   4 19225.1 528.697   3
   1  -7   4 21393.9 936.975   3
   1   7   4 24246.4 956.058   6
  -1  -7   4 22377.1 946.903   4
  -1   7   4 22532.6 890.893   6
   1   7   4 23437.5 933.013   4
   1  -7   4 20888.4 797.157   4
  -1  -7   4 18474.7 1040.80   5
   1  -7   4 21581.3 908.873   7
  -1  -7   5 15810.6 952.594   9
   1   7   5 15528.7 722.755   8
   1  -7   5 13849.7 620.022   1
   1  -7   5 16295.7 962.876   9
   1  -7   5 13781.1 742.756   7
  -1  -7   5 16188.9 866.123   3
  -1   7   5 12476.9 366.764   3
   1   7   5 14170.5 475.714   5
   1  -7   5 13269.1 516.186   6
   1  -7   5 13118.1 923.774   5
  -1   7   5 15702.1 772.505   6
  -1   7   5 13554.5 361.061   3
  -1   7   5 14425.3 945.291   2
   1   7   5 17782.8 844.129   6
   1  -7   5 15917.0 836.727   3
   1  -7   5 14450.2 723.935   4
   1   7   5 15988.4 819.745   7
  -1  -7   5 16380.0 854.000   4
   1   7   5 13502.7 469.535   3
  -1   7   5 13207.5 504.992   5
   1   7   5 16308.8 826.431   4
   1   7   5 14677.4 928.019   2
  -1  -7   5 12941.9 917.580   5
  -1   7   5 16304.7 844.179   4
  -1  -7   6 10357.3 702.551   3
  -1  -7   6 11008.6 732.681   4
   1   7   6 8977.50 737.874   1
   1   7   6 9664.77 447.223   5
   1  -7   6 9730.31 638.261   7
   1  -7   6 10098.6 647.667   4
   1   7   6 10676.8 678.470   7
  -1   7   6 9591.59 468.476   5
   1   7   6 9374.41 414.724   3
   1  -7   6 10130.1 686.776   3
   1   7   6 10911.9 669.651   6
  -1   7   6 10001.1 563.422   7
   1  -7   6 9388.99 508.726   1
   1   7   6 10541.5 598.858   8
  -1   7   6 10784.7 650.771   6
  -1   7   6 9206.87 345.124   3
   1   7   6 9344.50 800.470   2
  -1  -7   6 8132.62 787.689   5
   1  -7   6 9519.14 423.741   6
   1  -7   6 9010.69 815.292   5
   1  -7   6 9423.77 639.804   8
  -1   7   6 9044.51 819.860   2
   1   7   7 2047.76 291.902   7
   1   7   7 1511.46 357.682   2
   1   7   7 1994.83 198.415   3
   1  -7   7 1596.36 215.005   1
  -1  -7   7 1742.98 405.956   5
  -1   7   7 2000.27 284.545   6
  -1   7   7 2078.77 250.342   7
   1  -7   7 1837.83 286.998   8
   1  -7   7 1527.16 366.675   5
  -1   7   7 1854.58 167.664   3
   1   7   7 2367.08 325.498   6
   1   7   7 1846.73 216.585   5
  -1   7   7 2188.32 431.943   2
   1  -7   7 2071.89 290.656   7
   1  -7   7 1731.49 276.358   4
   1   7   7 1728.78 329.269   1
   1  -7   7 1811.46 179.083   6
  -1   7   7 2034.17 247.153   5
   1   7   7 2148.79 267.132   8
   1   7   8 2032.37 416.815   2
  -1  -7   8 1417.32 395.348   5
   1   7   8 1297.79 296.930   1
  -1   7   8 1742.67 401.035   2
   1  -7   8 1640.43 417.594   5
   1   7   9 1334.45 369.284   2
  -1  -7   9 2652.39 490.913   5
   1  -7   9 1259.53 343.301   2
  -1   7   9 1495.00 412.847   2
   1  -7   9 1660.65 402.053   5
   1   7   9 1438.57 292.081   1
   1  -7  10 224.406 141.469   2
   1  -8 -10 104.428 157.869   9
  -1   8 -10-136.349 161.699   4
   1   8  -9 132.992 205.639   4
  -1   8  -9 743.229 244.576   4
   1  -8  -9 533.917 232.008   9
   1  -8  -9 511.724 186.646   6
  -1  -8  -9 201.953 135.905   6
   1  -8  -8 1030.15 305.106   9
  -1   8  -8 1261.33 263.727   7
  -1   8  -8 1201.92 278.323   4
  -1  -8  -8 1389.14 329.680   6
   1   8  -8 1055.27 323.137   4
  -1  -8  -8 1479.72 253.294   8
   1  -8  -8 1603.06 325.436   6
  -1  -8  -7 1897.50 287.131   8
   1   8  -7 1425.23 356.423   4
   1  -8  -7 1028.62 275.762   9
  -1   8  -7 1838.93 306.023   7
  -1  -8  -7 1373.59 316.247   6
   1  -8  -7 1753.89 317.460   6
   1   8  -7 1644.74 218.338   7
  -1  -8  -7 1786.56 316.463   9
  -1   8  -7 1329.10 287.317   4
  -1  -8  -6 1173.06 247.217   8
   1   8  -6 818.455 162.878   7
  -1   8  -6 963.084 237.067   7
  -1   8  -6 1098.67 247.599   4
   1  -8  -6 1096.99 262.710   6
  -1   8  -6 1086.62 174.262   1
  -1  -8  -6 954.448 281.379   6
   1   8  -6 840.894 270.364   4
   1  -8  -6 711.381 245.189   9
   1  -8  -6 869.367 142.198   8
   1  -8  -5 8210.65 622.684   9
   1   8  -5 9663.58 689.882   5
   1  -8  -5 8858.34 431.817   8
  -1  -8  -5 9845.26 681.694   2
  -1  -8  -5 9047.13 688.056   6
  -1   8  -5 8708.34 457.717   1
   1   8  -5 8235.24 480.329   7
  -1  -8  -5 9096.79 599.865   8
  -1   8  -5 7919.86 542.693   4
  -1  -8  -5 9006.12 544.576   9
   1   8  -5 7261.80 704.035   9
   1  -8  -5 8390.73 636.503   6
   1   8  -5 7730.59 636.802   4
  -1  -8  -4 5430.28 365.533   9
  -1  -8  -4 5587.77 518.647   6
  -1   8  -4 4885.81 389.562   4
   1   8  -4 5271.20 494.721   4
   1  -8  -4 5356.22 341.126   8
  -1   8  -4 5136.14 343.499   1
  -1  -8  -4 5415.97 219.837   3
  -1  -8  -4 6524.76 527.096   2
  -1  -8  -4 5110.37 437.351   8
   1   8  -4 4287.78 163.715   1
   1  -8  -4 5377.85 483.985   6
   1  -8  -4 5450.67 209.636   5
   1   8  -4 5002.11 377.957   7
   1   8  -4 4956.53 548.244   9
   1  -8  -3 11775.6 530.249   8
  -1   8  -3 11109.4 662.958   7
  -1  -8  -3 11368.9 437.068   9
   1   8  -3 11268.7 566.661   7
   1  -8  -3 12025.6 694.488   6
   1   8  -3 11005.2 721.360   9
  -1  -8  -3 11552.0 347.127   3
  -1   8  -3 11053.9 536.175   4
   1  -8  -3 12315.2 325.062   5
   1   8  -3 10843.9 659.869   4
  -1   8  -3 11812.1 539.415   1
  -1  -8  -3 11615.9 647.231   8
  -1  -8  -3 12091.2 719.073   6
   1   8  -3 12585.1 399.977   1
  -1  -8  -2 11636.3 633.741   8
  -1  -8  -2 11271.4 313.978   9
  -1   8  -2 11079.6 647.479   7
   1  -8  -2 12083.8 557.278   8
  -1  -8  -2 11377.0 410.602   3
   1  -8  -2 12627.7 654.910   2
  -1   8  -2 11839.9 519.150   4
  -1   8  -2 12609.3 563.606   1
   1   8  -2 12321.5 417.180   6
   1   8  -2 11319.1 642.678   4
   1  -8  -2 11999.2 660.581   6
   1  -8  -2 12077.3 337.290   3
  -1  -8  -2 12086.4 679.768   6
  -1  -8  -1 2959.11 319.246   6
   1   8  -1 3589.40 363.577   4
  -1  -8  -1 2872.55 326.093   8
  -1   8  -1 3162.50 297.753   2
   1  -8  -1 3270.74 311.912   2
   1   8  -1 3033.04 349.987   2
  -1   8  -1 3086.53 319.543   3
   1   8  -1 3341.68 320.108   5
  -1   8  -1 2730.05 260.821   4
   1  -8  -1 3322.81 339.206   6
  -1   8  -1 3392.13 295.906   1
   1   8  -1 3231.39 245.229   6
  -1  -8  -1 3121.74 237.985   5
   1  -8  -1 3251.22 219.562   3
  -1  -8   0 144.457 109.810   5
  -1   8   0 131.816 107.064   2
   1   8   0 95.6713 86.3375   5
  -1   8   0 141.338 103.590   1
  -1   8   0 120.282 91.4666   6
  -1  -8   0 48.5630 66.8443   9
   1   8   0 348.152 170.549   2
   1  -8   0 189.304 102.384   2
   1   8   0 98.2205 87.6077   6
  -1  -8   0 36.5887 104.832   6
   1  -8   0 116.653 107.489   6
  -1   8   0 88.2446 95.4957   3
   1  -8   0 113.319 85.2365   3
  -1  -8   0 153.322 154.444   8
   1   8   1 2952.38 341.103   2
  -1  -8   1 2959.71 339.697   8
   1  -8   1 2876.29 271.744   2
  -1   8   1 3306.47 327.633   2
   1   8   1 3085.42 228.673   5
   1   8   1 3713.72 324.616   6
   1  -8   1 3093.04 295.131   6
   1  -8   1 3079.62 330.979   5
  -1  -8   1 3046.48 266.814   6
   1   8   1 3330.41 319.676   8
  -1   8   1 3425.36 235.625   3
  -1  -8   1 3416.50 290.190   9
   1  -8   1 3191.96 289.475   3
  -1  -8   1 3507.72 352.856   5
   1  -8   2 10817.8 685.651   5
  -1  -8   2 11161.3 434.834   6
  -1  -8   2 12431.1 633.986   4
  -1  -8   2 12301.3 641.760   9
   1   8   2 12857.1 629.446   8
   1   8   2 11248.4 673.388   2
   1   8   2 11721.8 354.861   5
   1  -8   2 12505.6 584.372   2
  -1   8   2 11918.8 687.190   2
  -1   8   2 12330.6 345.298   3
   1  -8   2 11217.2 539.224   6
   1  -8   2 11576.3 641.936   7
  -1  -8   2 12127.0 721.358   5
   1  -8   3 10311.8 724.510   5
  -1  -8   3 10430.4 317.251   6
  -1  -8   3 12223.4 715.759   9
   1  -8   3 10812.6 564.941   1
   1  -8   3 11761.5 601.201   2
   1  -8   3 11061.7 544.358   4
  -1  -8   3 11587.4 771.792   5
   1   8   3 11961.7 626.312   8
   1   8   3 11419.2 721.318   2
   1  -8   3 13509.4 787.363   9
  -1  -8   3 12768.4 711.050   2
  -1  -8   3 11545.8 648.376   4
   1  -8   3 12086.8 676.003   7
  -1   8   3 11031.4 716.258   2
   1  -8   3 11466.5 520.295   6
  -1   8   3 12757.1 657.308   6
   1   8   4 5777.14 438.631   8
  -1   8   4 6497.90 491.573   6
   1  -8   4 4723.70 505.603   9
  -1  -8   4 6167.98 503.132   4
   1  -8   4 5647.69 477.841   3
   1   8   4 6492.96 497.308   6
   1  -8   4 4607.22 528.022   5
   1   8   4 4846.50 510.076   2
   1  -8   4 5180.63 400.797   4
   1  -8   4 4730.31 373.199   1
  -1  -8   4 5941.77 549.740   9
   1  -8   4 5296.55 462.003   7
  -1  -8   4 5489.06 571.932   5
  -1   8   4 5597.20 559.954   2
   1   8   5 9431.31 578.422   8
   1  -8   5 9019.25 651.051   3
   1  -8   5 8782.54 603.241   7
   1  -8   5 7287.18 709.923   5
  -1  -8   5 8860.59 732.199   9
   1  -8   5 7558.97 466.163   1
  -1  -8   5 8100.69 762.329   5
   1   8   5 9484.25 637.631   4
  -1  -8   5 9841.65 665.238   4
   1   8   5 7665.77 689.300   2
   1  -8   5 9241.17 577.955   4
  -1   8   5 10033.3 660.119   4
   1   8   5 9779.80 633.656   6
   1  -8   5 9424.13 752.689   9
   1   8   5 9268.80 639.458   7
  -1  -8   5 9718.52 678.010   3
   1   8   5 7718.57 272.314   5
  -1   8   5 9543.70 620.815   6
  -1   8   5 8232.59 734.335   2
  -1   8   6 1154.18 320.413   2
   1   8   6 887.714 118.261   5
   1  -8   6 939.814 224.519   7
   1  -8   6 1150.51 328.007   5
   1  -8   6 1182.19 242.030   4
   1   8   6 1178.84 219.525   8
  -1   8   6 1247.65 217.100   7
   1   8   6 1146.48 236.924   7
   1   8   6 1139.55 128.772   3
   1  -8   6 763.563 160.382   1
   1   8   6 1261.00 246.997   6
   1   8   6 1482.28 342.859   2
   1  -8   6 854.379 132.376   6
  -1   8   6 1306.66 248.742   6
  -1  -8   6 682.977 261.207   5
  -1  -8   6 1459.92 294.398   4
   1   8   7 1985.18 409.198   2
   1  -8   7 1715.28 413.877   5
  -1   8   7 1064.23 95.3995   3
   1  -8   7 1259.22 264.993   8
   1  -8   7 1412.57 260.146   4
   1   8   7 2008.41 292.476   7
   1  -8   7 1655.97 210.235   1
  -1   8   7 1258.79 171.672   5
   1   8   7 1579.56 344.182   1
   1   8   7 1377.87 222.365   8
   1   8   7 1539.36 170.193   5
  -1   8   7 2145.27 302.700   6
  -1   8   7 1702.65 406.839   2
   1  -8   7 1620.94 270.340   7
  -1  -8   7 1300.70 375.675   5
  -1   8   7 1865.39 255.380   7
  -1   8   8 1387.42 381.253   2
   1   8   8 1626.65 342.246   1
   1   8   8 1227.96 376.304   2
  -1  -8   8 792.250 331.790   5
   1  -8   8 601.909 259.929   5
  -1  -8   9 505.120 242.639   5
   1  -8   9 1036.39 327.173   5
   1   8   9 758.219 310.588   2
   1   8   9 482.415 204.708   1
   1  -8  10 1079.83 275.535   2
   1  -9 -10 5.29182 140.310   9
   1  -9  -9 339.481 184.215   6
   1  -9  -9 466.624 267.441   9
   1   9  -9 438.964 268.676   4
  -1  -9  -9 130.024 168.168   6
  -1   9  -9 119.025 165.772   4
   1  -9  -8 252.564 209.047   9
  -1   9  -8 294.832 138.617   7
  -1   9  -8-247.171 176.788   4
   1  -9  -8-71.5583 158.300   6
  -1  -9  -8 21.2829 116.131   8
  -1  -9  -8 126.778 167.450   6
   1   9  -8 372.141 230.053   4
  -1  -9  -7 9110.44 631.300   8
  -1  -9  -7 10019.1 684.288   9
  -1   9  -7 8115.45 644.372   4
   1  -9  -7 9426.45 426.542   8
  -1  -9  -7 10352.5 807.919   6
   1   9  -7 8491.34 490.394   7
   1   9  -7 8288.14 746.359   4
   1  -9  -7 9952.10 755.711   9
   1  -9  -7 9283.60 724.089   6
  -1   9  -7 8892.62 648.944   7
  -1   9  -6 19517.0 938.069   4
  -1  -9  -6 22985.9 995.101   8
   1  -9  -6 20870.8 1071.24   6
   1  -9  -6 21529.5 1060.54   9
  -1   9  -6 21809.6 750.027   1
  -1  -9  -6 22574.5 1156.03   6
   1   9  -6 20734.2 800.821   7
  -1   9  -6 19514.0 959.271   7
   1  -9  -6 23304.1 732.049   8
   1   9  -6 18509.0 1044.96   4
   1   9  -5 4308.74 366.576   7
  -1   9  -5 4277.11 445.480   7
  -1  -9  -5 4621.11 384.671   9
  -1  -9  -5 5652.58 524.121   2
  -1  -9  -5 4453.85 431.898   8
   1  -9  -5 3802.30 300.313   8
   1   9  -5 3832.07 450.880   5
  -1  -9  -5 4159.23 488.496   6
   1  -9  -5 4399.17 485.270   6
  -1   9  -5 4269.30 326.677   1
   1  -9  -5 4314.38 448.781   9
   1   9  -5 3481.76 443.054   4
  -1   9  -5 3765.47 382.901   4
   1  -9  -4 3035.64 388.537   2
   1  -9  -4 2453.16 253.215   8
  -1   9  -4 2389.97 247.824   1
  -1   9  -4 2330.47 284.358   4
   1   9  -4 2509.23 152.639   1
   1  -9  -4 2608.73 357.293   6
  -1  -9  -4 2504.25 363.643   6
  -1  -9  -4 3689.00 413.675   2
   1   9  -4 2393.15 281.001   7
  -1  -9  -4 2571.74 245.529   9
  -1  -9  -4 2550.53 336.513   8
   1   9  -4 2561.67 356.842   5
   1   9  -4 2212.80 332.698   4
   1   9  -3 38315.2 1156.13   7
  -1   9  -3 37360.2 1077.77   4
   1  -9  -3 38382.9 1327.45   6
   1   9  -3 40562.3 866.762   1
  -1   9  -3 42147.9 1095.21   1
   1   9  -3 36946.1 1283.42   4
  -1  -9  -3 39057.3 1376.55   6
  -1  -9  -3 37926.9 853.382   9
  -1  -9  -3 38486.9 1265.15   8
   1  -9  -3 38020.2 1068.21   8
   1  -9  -3 40234.1 648.668   5
  -1  -9  -3 38663.6 722.774   3
   1   9  -2 76979.6 1333.82   6
   1  -9  -2 73364.2 1847.16   6
   1  -9  -2 75311.3 1149.93   3
   1   9  -2 71888.4 1791.53   4
  -1   9  -2 81581.0 1636.44   1
   1  -9  -2 78833.3 1814.06   2
  -1  -9  -2 71747.5 1297.43   3
  -1  -9  -2 72821.9 1786.77   8
   1   9  -2 75748.4 1812.39   5
  -1  -9  -2 70435.1 1079.86   9
  -1   9  -2 72345.1 1528.94   4
   1  -9  -2 73639.5 1623.46   8
  -1  -9  -2 73270.5 1877.63   6
  -1   9  -1 39006.3 1074.68   4
   1  -9  -1 39270.3 1247.59   6
   1   9  -1 39417.3 1308.71   2
  -1  -9  -1 41083.4 1267.21   6
   1  -9  -1 43113.3 921.765   3
   1  -9  -1 42740.8 1210.46   2
  -1  -9  -1 38168.9 1247.24   8
  -1   9  -1 44665.0 1186.32   1
  -1  -9  -1 40353.1 966.396   5
   1   9  -1 40769.0 1185.27   5
  -1   9  -1 39678.6 1142.26   2
   1   9  -1 43471.6 1023.55   6
   1   9  -1 41314.0 1275.49   4
   1  -9   0 10771.6 563.618   5
   1   9   0 11037.1 532.090   5
  -1   9   0 10804.7 580.853   2
   1   9   0 12024.9 558.799   6
  -1  -9   0 11309.7 565.859   5
   1  -9   0 10597.8 598.626   6
   1   9   0 10797.7 653.808   2
  -1  -9   0 11544.7 448.121   9
  -1   9   0 11520.6 550.305   3
  -1   9   0 12272.0 585.668   6
  -1  -9   0 11573.7 604.968   6
  -1   9   0 12972.0 636.124   1
   1  -9   0 11535.1 505.636   3
   1  -9   0 11578.5 569.743   2
  -1  -9   0 11283.8 653.298   8
  -1  -9   1 40956.9 1086.95   6
  -1  -9   1 38087.1 1259.67   8
   1  -9   1 38160.2 1126.67   6
   1   9   1 39063.8 1292.25   2
  -1   9   1 40364.0 1231.73   2
   1  -9   1 42483.9 1134.17   3
   1  -9   1 39191.4 1245.63   5
   1   9   1 39744.5 944.365   5
  -1  -9   1 40801.6 1086.94   9
   1  -9   1 43931.6 1151.76   2
  -1  -9   1 40632.8 1260.00   5
  -1   9   2 74065.2 1883.16   2
   1   9   2 70847.4 1892.73   2
  -1  -9   2 80233.0 1878.60   2
   1  -9   2 73903.4 1822.32   7
  -1  -9   2 71602.9 1385.17   6
   1  -9   2 76237.4 1669.58   2
   1   9   2 72870.4 1173.60   5
   1  -9   2 68062.4 1547.84   6
   1  -9   2 70282.5 1901.93   5
  -1  -9   2 69666.4 1905.03   5
  -1  -9   2 79185.8 1803.67   4
  -1  -9   2 77365.9 1792.75   9
   1   9   2 81178.8 1782.75   8
   1  -9   3 42175.5 1437.42   9
   1  -9   3 39821.2 1194.60   2
   1  -9   3 34656.3 999.668   6
   1  -9   3 37704.6 1088.44   4
   1  -9   3 38193.6 1276.47   7
  -1   9   3 43225.0 1286.73   6
   1  -9   3 36126.6 1411.74   5
   1   9   3 37594.4 1392.96   2
   1   9   3 42161.4 1243.22   8
  -1  -9   3 34491.8 752.445   6
  -1   9   3 38826.5 1410.10   2
  -1  -9   3 42064.6 1287.68   4
  -1  -9   3 35500.8 1415.12   5
  -1  -9   3 40793.4 1335.70   2
  -1  -9   3 42797.2 1387.61   9
  -1  -9   4 2513.95 369.892   9
  -1   9   4 3043.15 367.213   4
   1  -9   4 2203.09 300.346   2
  -1  -9   4 2259.40 393.352   5
   1  -9   4 2063.99 308.292   7
  -1  -9   4 2377.38 334.912   4
   1  -9   4 2284.97 234.511   6
   1  -9   4 2098.01 259.661   1
   1   9   4 2859.00 346.295   6
  -1  -9   4 2819.89 377.364   2
   1  -9   4 2219.10 281.770   4
   1   9   4 2764.52 321.471   8
   1  -9   4 2208.01 309.054   3
  -1   9   4 2928.22 350.436   6
   1   9   4 2545.67 395.160   2
  -1   9   4 2521.55 396.478   2
   1  -9   4 2250.28 369.427   9
   1  -9   4 2251.55 400.711   5
   1  -9   5 3944.89 294.460   6
   1  -9   5 3989.33 423.743   7
  -1   9   5 4485.03 447.626   4
  -1   9   5 4256.30 541.757   2
  -1  -9   5 3873.23 549.831   5
   1   9   5 5115.96 488.628   7
   1   9   5 3944.50 514.882   2
  -1  -9   5 4715.35 471.852   4
   1   9   5 4844.90 419.036   8
  -1   9   5 4906.25 449.759   6
   1  -9   5 4139.45 354.187   1
   1  -9   5 4114.68 496.448   9
  -1  -9   5 4615.97 488.435   3
   1  -9   5 4537.10 465.899   3
  -1  -9   5 4375.48 509.571   9
   1   9   5 4670.82 448.902   4
   1  -9   5 4340.97 406.591   4
   1   9   5 5215.45 473.633   6
   1  -9   5 4218.16 560.909   5
   1  -9   6 19985.3 765.122   1
   1  -9   6 19559.5 610.404   6
   1  -9   6 21712.2 937.376   4
   1  -9   6 20172.1 939.298   7
  -1   9   6 21069.9 1260.08   2
   1   9   6 23509.3 1034.19   7
   1  -9   6 19311.8 633.107   6
   1   9   6 20434.3 1211.51   2
   1  -9   6 18178.9 1213.16   5
   1   9   6 24907.7 1040.30   6
  -1   9   6 26359.3 1038.02   6
  -1  -9   6 19193.2 1228.72   5
   1   9   6 23420.5 912.405   8
   1  -9   7 9168.45 597.760   7
   1  -9   7 8433.97 348.747   6
   1  -9   7 8706.89 591.733   4
   1   9   7 8294.48 750.208   1
  -1   9   7 9136.59 542.838   7
   1   9   7 9601.34 628.143   7
   1   9   7 9291.65 848.131   2
   1  -9   7 7745.28 836.452   5
   1  -9   7 8290.33 459.007   1
  -1   9   7 8785.41 848.919   2
   1   9   7 9780.66 566.682   8
  -1  -9   7 8069.02 839.175   5
  -1  -9   8 415.955 305.593   5
   1   9   8 186.708 196.574   2
   1  -9   8 425.127 285.408   5
   1   9   8 15.3593 131.925   1
  -1   9   8 659.718 307.257   2
   1   9   9 343.609 246.143   2
  -1  -9   9 114.527 219.299   5
   1   9   9 322.290 165.824   1
  -1 -10  -9 2522.27 401.203   6
  -1  10  -9 1474.45 307.758   4
   1 -10  -9 1731.03 329.297   9
   1  10  -9 1556.86 351.206   4
   1 -10  -9 1589.43 322.682   6
   1 -10  -8 774.758 258.433   9
   1  10  -8 1079.59 319.718   4
  -1  10  -8 1357.81 273.457   7
  -1  10  -8 1074.17 267.632   4
  -1 -10  -8 1101.70 263.965   6
   1 -10  -8 1501.49 333.309   6
  -1 -10  -8 1243.41 239.118   8
   1 -10  -7 337.868 110.075   8
  -1 -10  -7 479.996 192.716   8
   1 -10  -7 442.023 209.846   6
  -1  10  -7 518.810 226.236   4
  -1 -10  -7 571.250 182.840   9
   1 -10  -7 432.736 214.440   9
  -1  10  -7 189.643 145.334   7
   1  10  -7 532.691 240.073   4
  -1 -10  -7 427.370 213.523   6
  -1 -10  -6 463.396 193.993   8
   1 -10  -6 550.255 138.737   8
  -1 -10  -6 466.151 245.675   6
   1  10  -6 431.414 229.833   4
  -1  10  -6 325.225 119.249   1
  -1  10  -6 393.086 188.035   7
   1 -10  -6 774.616 230.260   9
   1 -10  -6 1024.12 285.686   6
  -1  10  -6 599.477 205.762   4
  -1 -10  -5 4592.56 373.025   9
  -1 -10  -5 4358.19 510.198   6
  -1 -10  -5 5143.14 515.034   2
  -1  10  -5 3995.43 446.209   7
  -1 -10  -5 5099.15 464.432   8
  -1  10  -5 4580.22 339.968   1
   1 -10  -5 5389.50 498.446   9
   1 -10  -5 4755.18 353.762   8
   1 -10  -5 4832.65 517.495   6
  -1  10  -5 4397.71 421.776   4
   1  10  -5 3814.62 465.957   4
   1  10  -4 10182.7 365.997   1
  -1 -10  -4 10743.4 671.392   8
   1  10  -4 10258.2 598.701   7
  -1  10  -4 9976.49 589.017   4
  -1  10  -4 10062.7 686.466   7
   1 -10  -4 10051.0 532.894   8
  -1 -10  -4 11632.2 734.509   2
   1 -10  -4 11587.6 747.408   2
  -1 -10  -4 10617.3 746.640   6
   1 -10  -4 10650.5 737.152   6
   1  10  -4 9718.05 690.872   4
   1  10  -4 10897.0 729.903   5
  -1 -10  -4 10315.5 475.846   9
  -1  10  -4 10996.0 529.690   1
   1 -10  -3 8040.29 591.862   2
   1  10  -3 7439.81 577.801   4
   1  10  -3 7385.68 514.592   7
   1 -10  -3 7651.56 221.406   5
   1 -10  -3 6954.80 214.387   5
  -1  10  -3 8392.16 476.235   1
  -1  10  -3 8014.54 495.432   4
   1 -10  -3 7502.08 478.760   8
  -1 -10  -3 7963.45 630.414   6
   1 -10  -3 7610.25 602.949   6
  -1 -10  -3 7192.50 271.561   3
   1  10  -3 7898.31 376.695   1
  -1 -10  -3 7302.04 547.810   8
  -1 -10  -3 7709.77 336.202   9
  -1 -10  -2 4174.81 237.078   5
   1 -10  -2 4337.30 448.063   6
  -1 -10  -2 4577.10 461.921   6
   1 -10  -2 4945.48 434.006   2
  -1 -10  -2 4561.59 437.935   8
   1  10  -2 4415.90 433.857   4
  -1 -10  -2 3824.78 185.159   9
  -1  10  -2 5189.63 385.304   1
  -1  10  -2 4555.11 365.848   4
   1 -10  -2 4304.88 261.730   5
   1  10  -2 4574.59 425.496   5
   1  10  -2 4591.99 286.266   6
   1 -10  -2 4435.16 223.967   3
   1 -10  -2 4827.72 402.334   8
  -1  10  -1 5160.74 393.760   4
  -1 -10  -1 5558.06 473.859   6
   1 -10  -1 6051.04 452.402   2
  -1 -10  -1 5293.93 475.556   8
   1 -10  -1 5333.44 463.117   6
   1  10  -1 5366.86 492.209   2
  -1  10  -1 5198.04 429.975   2
   1  10  -1 5390.46 427.293   5
   1 -10  -1 5766.03 320.775   3
   1  10  -1 5855.77 370.152   6
   1 -10  -1 5820.80 366.993   5
   1  10  -1 5274.46 468.647   4
  -1 -10  -1 5850.95 356.189   5
  -1  10  -1 6521.29 447.733   1
   1 -10   0 43.3338 79.4607   3
   1 -10   0 39.0690 104.282   6
  -1 -10   0 120.982 102.193   5
   1 -10   0 25.0960 92.6007   2
  -1 -10   0 23.9342 67.2632   9
  -1 -10   0 32.8517 114.691   6
   1 -10   0 27.5309 86.3111   5
  -1  10   0-19.0260 102.976   2
   1  10   0 52.3575 118.552   2
  -1  10   0 0.19300 86.0638   6
  -1 -10   0 93.3972 134.826   8
   1  10   0 78.2258 81.6908   6
  -1  10   0 36.5778 102.763   1
   1  10   0 92.5121 91.1539   5
  -1  10   1 5169.85 447.258   2
  -1 -10   1 5599.83 408.005   6
  -1 -10   1 5117.67 483.185   8
   1 -10   1 5180.51 455.684   5
   1  10   1 5496.57 501.054   2
   1 -10   1 5171.67 419.897   6
   1 -10   1 5662.24 404.348   3
  -1 -10   1 5756.56 397.154   9
   1 -10   1 5539.77 415.335   2
  -1 -10   1 5535.06 480.264   5
   1  10   1 5461.96 333.662   5
   1  10   2 5315.13 436.953   8
  -1 -10   2 5217.85 436.074   9
  -1  10   2 4217.07 456.643   2
  -1 -10   2 4605.10 409.693   4
   1 -10   2 4709.54 395.933   2
  -1 -10   2 4614.31 325.954   6
   1 -10   2 3917.07 349.701   6
  -1 -10   2 4837.33 449.648   2
   1 -10   2 4363.33 468.959   5
  -1 -10   2 4333.83 469.439   5
   1  10   2 4339.15 464.797   2
   1  10   2 4369.13 232.166   5
   1 -10   3 7163.49 647.316   5
  -1 -10   3 8062.45 563.045   4
   1  10   3 8557.77 554.980   8
   1 -10   3 7271.61 564.668   7
   1 -10   3 8362.40 646.546   9
  -1 -10   3 8140.57 610.443   9
  -1 -10   3 8187.45 602.251   2
  -1 -10   3 7465.30 662.902   5
  -1  10   3 7482.02 630.787   2
  -1  10   3 9047.01 575.656   4
   1 -10   3 8128.42 536.497   2
   1 -10   3 6812.40 436.777   6
  -1 -10   3 6641.26 324.005   6
  -1  10   3 8790.75 577.604   6
   1  10   3 7236.51 617.390   2
   1 -10   3 8122.60 498.281   4
   1  10   4 11536.3 655.352   8
   1 -10   4 9160.93 483.341   6
  -1  10   4 12409.1 723.134   4
   1 -10   4 9528.80 788.188   5
  -1 -10   4 11231.0 737.776   2
   1 -10   4 10638.3 694.777   3
   1 -10   4 11333.0 793.668   9
  -1 -10   4 10431.3 691.439   4
   1 -10   4 10816.1 660.323   2
  -1  10   4 9687.48 767.072   2
  -1  10   4 11130.7 675.440   6
   1  10   4 12227.0 712.908   6
  -1 -10   4 9599.80 795.170   5
   1 -10   4 10410.6 674.353   7
   1  10   4 9494.31 750.930   2
   1 -10   4 9936.24 588.488   4
  -1 -10   4 11026.2 760.937   9
   1 -10   5 3918.56 302.455   6
   1 -10   5 4439.94 450.551   7
  -1  10   5 5209.63 611.058   2
   1 -10   5 4618.04 452.571   2
   1  10   5 3924.26 511.914   2
  -1 -10   5 4876.60 526.421   2
  -1  10   5 5994.49 505.120   6
   1  10   5 6050.55 514.102   6
  -1 -10   5 5336.94 497.705   4
   1  10   5 5531.46 509.073   4
   1  10   5 5647.86 454.703   8
  -1 -10   5 5945.42 590.069   9
   1 -10   5 4635.64 420.421   4
  -1 -10   5 4249.97 570.767   5
   1 -10   5 4002.64 557.728   5
  -1 -10   6 223.503 239.793   5
   1  10   6 569.385 187.123   7
   1 -10   6 783.015 212.615   7
   1  10   6 705.454 277.687   2
   1  10   6 584.223 171.188   8
   1 -10   6 381.034 106.666   6
   1 -10   6 692.347 287.128   5
  -1  10   6 704.154 276.414   2
   1 -10   6 444.604 161.340   4
   1 -10   6 349.921 94.2498   6
   1 -10   7 608.953 187.090   7
   1  10   7 929.672 205.858   8
   1 -10   7 457.219 274.241   5
   1  10   7 182.078 174.384   1
  -1  10   7 306.569 126.199   7
   1  10   7 522.088 231.508   2
   1 -10   7 1101.07 237.525   4
  -1 -10   7 570.155 303.719   5
  -1  10   7 379.106 221.290   2
   1  10   8 992.939 261.615   1
   1 -10   8 515.918 264.390   5
  -1 -10   8 581.275 296.167   5
   1  10   8 1193.99 335.484   2
  -1 -10   9 1565.03 419.745   5
   1 -10   9 1285.44 409.624   5
   1  10   9 1699.26 332.501   1
   1 -11  -9-196.887 166.133   6
  -1 -11  -9 572.863 250.573   6
  -1  11  -9 592.541 242.502   4
   1  11  -9 514.684 282.835   4
   1 -11  -9 579.389 225.871   9
  -1  11  -8 600.286 218.939   4
  -1 -11  -8 821.273 198.019   8
  -1 -11  -8 675.891 245.815   6
  -1  11  -8 675.409 210.525   7
   1  11  -8 830.687 308.407   4
   1 -11  -8 966.146 263.445   9
   1 -11  -8 726.630 251.323   6
  -1 -11  -7 307.464 137.192   9
   1 -11  -7 529.389 241.367   6
  -1  11  -7 367.383 199.802   4
   1 -11  -7 413.469 155.265   9
  -1  11  -7 647.407 220.630   7
   1  11  -7 456.763 237.889   4
  -1 -11  -7 420.986 173.570   8
   1 -11  -7 335.606 120.552   8
  -1 -11  -7 310.387 204.826   6
   1 -11  -6 520.064 145.691   8
  -1  11  -6 677.512 208.234   4
   1  11  -6 530.394 249.364   4
   1 -11  -6 684.141 258.985   6
  -1  11  -6 707.025 229.566   7
  -1  11  -6 649.431 144.284   1
  -1 -11  -6 587.094 239.266   6
   1 -11  -6 711.652 201.313   9
  -1 -11  -6 675.590 198.767   8
   1 -11  -5 8082.99 483.052   8
   1 -11  -5 7732.37 668.585   6
  -1 -11  -5 8028.89 598.118   8
  -1  11  -5 7226.14 432.933   1
   1 -11  -5 8603.46 613.020   9
  -1  11  -5 6888.10 526.497   4
  -1 -11  -5 8229.38 478.339   9
  -1 -11  -5 8184.40 702.635   6
   1  11  -5 6933.26 632.582   4
   1  11  -5 5937.43 219.006   1
  -1  11  -5 7268.79 602.833   7
   1  11  -4 5644.74 543.522   4
   1  11  -4 6691.45 582.545   5
   1 -11  -4 7990.42 633.702   2
  -1 -11  -4 6778.01 371.385   9
  -1 -11  -4 6504.18 541.724   8
   1  11  -4 6965.36 329.841   1
  -1  11  -4 7520.30 452.427   1
  -1  11  -4 6253.98 477.630   4
  -1  11  -4 6752.84 574.288   7
   1 -11  -4 6745.27 461.874   8
  -1 -11  -4 7087.27 632.170   6
   1 -11  -4 6516.35 605.501   6
  -1 -11  -4 8050.08 624.540   2
   1  11  -3 6108.65 541.353   4
  -1  11  -3 6220.15 458.074   4
   1 -11  -3 8014.11 607.224   2
  -1  11  -3 7769.65 475.299   1
   1 -11  -3 6830.51 483.180   8
  -1 -11  -3 7686.45 593.443   2
   1 -11  -3 6863.26 586.137   6
  -1  11  -3 6723.70 567.460   7
  -1 -11  -3 6407.50 537.130   8
   1  11  -3 7482.25 392.286   1
  -1 -11  -3 7270.44 316.664   9
   1  11  -3 7324.95 596.006   5
  -1 -11  -3 6865.36 274.657   3
  -1 -11  -3 7242.71 610.916   6
   1  11  -3 7028.58 337.015   6
   1 -11  -2 1478.64 162.149   5
   1  11  -2 1717.36 194.158   6
  -1  11  -2 1426.59 245.609   2
  -1 -11  -2 1690.13 292.378   8
  -1 -11  -2 1337.39 144.137   5
   1 -11  -2 1504.98 140.828   3
   1 -11  -2 2016.89 296.300   2
  -1  11  -2 1926.32 251.344   1
   1 -11  -2 1604.67 258.354   8
   1  11  -2 1382.97 266.871   4
  -1 -11  -2 1762.35 303.173   6
  -1  11  -2 1476.64 226.739   4
   1  11  -2 1470.73 264.690   5
   1 -11  -2 1730.85 300.979   6
   1 -11  -1 13691.6 592.229   5
   1  11  -1 13054.8 789.542   2
  -1  11  -1 13357.7 718.300   2
   1 -11  -1 15653.8 754.232   2
   1  11  -1 13944.5 785.086   4
   1 -11  -1 13897.1 781.826   6
  -1  11  -1 13034.5 647.298   4
  -1  11  -1 15318.8 672.703   6
   1  11  -1 15286.9 626.204   6
  -1 -11  -1 14366.3 796.569   6
   1  11  -1 13706.7 702.361   5
  -1 -11  -1 13137.5 770.276   8
  -1 -11  -1 13634.0 574.517   5
   1 -11  -1 14672.5 539.878   3
   1 -11   0 14963.8 714.209   5
   1  11   0 15185.9 666.689   5
  -1  11   0 14072.0 743.229   2
   1  11   0 14742.6 838.695   2
   1 -11   0 16904.5 763.614   2
   1  11   0 18704.1 746.828   6
  -1 -11   0 14606.3 820.864   8
  -1 -11   0 16296.4 588.000   9
  -1 -11   0 15572.5 770.639   6
   1 -11   0 16985.7 655.719   3
   1 -11   0 14692.7 772.157   6
  -1 -11   0 15216.0 707.790   5
   1 -11   1 12796.4 739.016   5
   1 -11   1 12999.1 690.432   6
   1  11   1 13122.4 790.055   2
  -1  11   1 12827.5 734.025   2
   1 -11   1 14517.6 708.291   2
  -1 -11   1 12658.5 776.893   8
  -1 -11   1 14325.3 680.294   6
  -1 -11   1 13847.0 765.064   5
   1 -11   1 13639.4 638.609   3
  -1 -11   1 14131.9 645.918   9
   1  11   1 13160.2 539.719   5
  -1 -11   2 1890.29 304.743   2
   1  11   2 1570.58 298.944   2
  -1 -11   2 1690.61 221.961   6
   1 -11   2 1926.42 277.251   2
  -1 -11   2 1679.54 260.800   9
  -1 -11   2 1858.67 321.485   5
   1 -11   2 1533.78 238.644   6
   1  11   2 1464.54 145.308   5
  -1  11   2 1500.30 283.249   2
   1 -11   2 1192.28 268.283   5
   1 -11   3 6766.38 635.062   5
   1  11   3 6638.95 612.897   2
   1  11   3 7898.41 554.613   8
  -1 -11   3 7915.07 602.943   9
  -1  11   3 8944.99 599.095   6
   1 -11   3 7422.23 549.093   3
   1 -11   3 6420.50 436.798   6
  -1  11   3 7846.41 547.365   4
  -1  11   3 7194.38 633.248   2
  -1 -11   3 7742.26 573.190   4
  -1 -11   3 6322.76 348.622   6
  -1 -11   3 6494.38 634.009   5
  -1 -11   3 7841.81 609.155   2
   1 -11   3 7192.34 530.142   2
   1  11   3 8291.54 583.752   6
   1 -11   3 7647.36 626.993   9
   1 -11   4 7078.23 566.239   3
  -1 -11   4 7463.22 633.657   9
   1 -11   4 6779.67 634.809   9
  -1  11   4 6439.50 638.469   2
   1 -11   4 6808.19 502.052   4
  -1  11   4 8369.78 593.725   6
   1 -11   4 6350.46 667.435   5
   1 -11   4 6347.80 524.148   2
   1  11   4 7599.31 543.969   8
  -1 -11   4 5702.04 235.856   6
   1  11   4 6288.83 637.528   2
   1 -11   4 5966.37 399.162   6
   1  11   4 8041.22 591.053   6
  -1 -11   4 7629.44 590.969   4
  -1  11   4 7828.44 578.237   4
  -1 -11   4 7285.64 609.239   2
  -1 -11   4 6370.27 679.612   5
   1 -11   5 7475.67 418.152   6
  -1 -11   5 9883.55 714.414   2
  -1  11   5 7866.36 751.981   2
   1 -11   5 7516.19 774.492   5
   1 -11   5 7909.74 604.679   2
   1 -11   5 9025.30 649.703   7
  -1 -11   5 8463.00 633.549   4
   1  11   5 7044.51 704.659   2
  -1  11   5 9101.63 625.587   6
   1  11   5 9146.42 589.931   8
  -1 -11   5 6530.95 730.071   5
   1 -11   5 7627.27 547.423   4
   1 -11   6 671.265 295.193   5
  -1 -11   6 551.249 283.989   5
   1 -11   6 625.552 189.267   4
   1  11   6 766.171 190.531   8
  -1  11   6 471.073 241.265   2
   1 -11   6 594.879 194.792   2
   1  11   6 848.604 222.866   7
   1  11   6 474.975 246.798   2
   1 -11   6 640.477 181.672   7
   1 -11   6 569.651 113.155   6
   1 -11   6 614.125 116.398   6
  -1  11   7 629.420 282.801   2
   1 -11   7 226.329 207.281   5
  -1 -11   7 221.259 233.525   5
   1 -11   7 614.221 206.890   4
   1  11   7 538.876 242.118   2
  -1  11   7 507.836 146.671   7
   1  11   7 314.584 118.731   8
   1  11   8 965.249 280.453   1
   1 -11   8 768.212 274.844   5
   1  11   8 976.367 322.759   2
  -1  11   8 1030.35 333.707   2
  -1 -11   8 1082.53 345.036   5
   1  11   9 675.458 240.732   1
   1 -12  -9 315.963 191.183   6
   1 -12  -9 168.495 166.829   9
  -1 -12  -9 30.7726 150.566   6
  -1  12  -9 535.032 214.143   4
  -1  12  -8 825.589 216.622   7
   1 -12  -8 649.528 226.704   6
   1  12  -8 703.312 246.580   4
   1 -12  -8 606.359 209.334   9
  -1  12  -8 371.883 213.523   4
  -1 -12  -8 642.581 263.885   6
  -1  12  -7 1500.87 299.312   4
  -1 -12  -7 1425.79 280.832   8
   1  12  -7 1351.70 328.792   4
  -1 -12  -7 1972.59 396.755   6
   1 -12  -7 1207.84 193.729   8
   1 -12  -7 1169.76 307.188   6
   1 -12  -7 1516.39 312.177   9
   1  12  -7 783.213 178.690   7
  -1  12  -7 1235.76 273.705   7
  -1 -12  -7 1253.19 230.168   9
  -1  12  -6 3015.45 386.605   4
   1 -12  -6 4439.08 371.522   8
   1 -12  -6 4345.28 544.553   6
   1 -12  -6 4463.90 472.031   9
   1  12  -6 3865.97 399.199   7
  -1 -12  -6 4338.21 553.132   6
  -1  12  -6 3817.09 454.432   7
  -1  12  -6 4383.96 327.616   1
   1  12  -6 4061.03 517.721   4
  -1 -12  -6 4160.97 443.030   8
  -1 -12  -5 11548.7 737.156   8
  -1 -12  -5 10750.4 534.812   9
  -1 -12  -5 10969.8 831.102   6
   1 -12  -5 11719.4 714.933   9
   1 -12  -5 10733.1 811.610   6
   1  12  -5 8898.86 323.971   1
  -1  12  -5 10496.4 735.536   7
   1 -12  -5 11022.8 595.361   8
  -1  12  -5 9144.74 618.755   4
   1  12  -5 9847.61 748.247   4
  -1  12  -5 10557.6 535.982   1
   1 -12  -4 4196.28 464.343   2
   1  12  -4 3247.78 422.198   4
  -1  12  -4 3607.80 370.353   4
   1  12  -4 3873.07 267.376   1
  -1 -12  -4 3677.52 419.982   8
   1 -12  -4 3444.97 351.493   8
  -1 -12  -4 3402.58 254.274   9
  -1 -12  -4 4285.50 505.030   6
   1 -12  -4 3431.50 444.174   6
   1  12  -4 3230.57 432.711   5
  -1  12  -4 3591.20 438.184   7
  -1 -12  -4 4179.94 471.093   2
   1  12  -3 231.014 127.918   5
  -1 -12  -3 161.101 124.561   2
  -1 -12  -3 76.6679 61.7402   3
  -1  12  -3 208.293 125.347   4
   1 -12  -3 185.688 43.0213   5
   1 -12  -3 255.538 159.564   2
   1  12  -3 57.2483 66.0117   1
  -1  12  -3 181.154 149.847   7
  -1 -12  -3 105.201 144.834   6
   1  12  -3 145.880 70.9706   6
  -1 -12  -3 58.3745 125.632   8
   1 -12  -3 245.166 150.347   8
  -1 -12  -3 160.380 68.5550   9
   1 -12  -3 239.617 168.345   6
   1  12  -3 114.392 141.457   4
   1 -12  -3 96.4767 41.2384   5
   1  12  -2 10155.2 655.279   5
   1  12  -2 11601.8 513.414   6
  -1  12  -2 10242.1 596.725   4
  -1  12  -2 9452.78 622.479   2
   1  12  -2 9733.07 682.501   4
  -1 -12  -2 9700.78 683.641   8
   1 -12  -2 10300.8 388.000   3
   1 -12  -2 10025.9 637.919   8
  -1 -12  -2 10574.4 734.780   6
  -1 -12  -2 9703.35 404.699   5
   1 -12  -2 9548.60 693.348   6
   1 -12  -2 9800.94 428.438   5
   1 -12  -2 11646.9 704.325   2
  -1  12  -2 10478.7 724.986   7
   1  12  -1 19970.6 866.645   5
   1 -12  -1 19610.2 739.549   5
   1  12  -1 18779.6 937.786   4
   1 -12  -1 19893.6 658.527   3
  -1  12  -1 18065.8 870.497   2
  -1  12  -1 18481.8 818.609   4
   1 -12  -1 18062.4 920.002   6
  -1 -12  -1 18885.9 712.388   5
  -1 -12  -1 19624.9 970.085   6
   1  12  -1 22187.9 787.604   6
   1 -12  -1 21790.9 933.652   2
   1  12  -1 17896.3 964.471   2
  -1 -12  -1 18324.8 945.540   8
   1  12   0 27319.3 941.891   5
   1 -12   0 27402.5 1012.31   5
   1 -12   0 30598.8 1085.73   2
   1  12   0 25970.5 1165.00   2
  -1 -12   0 26706.1 1164.46   8
  -1  12   0 27282.0 1087.53   2
   1 -12   0 26749.0 1088.08   6
  -1 -12   0 28793.7 1103.55   6
  -1 -12   0 27180.1 996.521   5
   1 -12   0 29662.8 912.995   3
  -1 -12   0 29545.7 853.392   9
   1  12   1 18197.5 664.991   5
  -1 -12   1 21869.7 974.034   2
  -1  12   1 17091.9 893.644   2
  -1 -12   1 19924.8 790.965   9
   1 -12   1 19998.6 864.306   2
  -1 -12   1 17948.2 972.281   8
   1  12   1 17784.7 964.626   2
  -1 -12   1 19199.0 827.339   6
   1  12   1 21949.1 899.817   6
   1 -12   1 18979.9 927.193   5
   1 -12   1 18303.7 851.931   6
  -1 -12   1 18445.8 908.109   5
   1 -12   2 8842.99 690.233   5
   1  12   2 9023.82 701.918   2
  -1  12   2 9453.34 693.080   2
  -1 -12   2 9791.91 539.715   6
  -1 -12   2 10886.7 711.119   2
   1  12   2 9010.98 376.530   5
  -1 -12   2 9986.72 626.051   9
   1 -12   2 9748.56 601.868   3
   1 -12   2 9048.14 570.506   6
  -1 -12   2 9472.64 714.823   5
   1 -12   2 10875.1 643.375   2
   1 -12   3 407.456 203.033   5
  -1  12   3 39.8573 108.176   6
   1  12   3 131.409 132.240   8
  -1 -12   3 313.751 156.489   9
   1 -12   3 193.042 103.464   6
   1  12   3 126.004 137.523   6
   1 -12   3 304.286 171.826   9
   1 -12   3 59.3660 119.750   2
   1  12   3 85.2358 132.910   2
  -1 -12   3 132.561 133.332   4
  -1 -12   3 434.648 178.673   2
  -1 -12   3 25.5382 70.0538   6
   1 -12   3 162.054 125.951   3
  -1 -12   3 110.967 161.180   5
  -1  12   3 196.104 147.145   2
  -1  12   4 3465.07 488.360   2
   1 -12   4 3447.76 374.639   4
   1 -12   4 3820.95 419.136   2
  -1  12   4 4053.17 422.355   6
   1 -12   4 3851.61 532.155   5
  -1  12   4 4210.04 435.036   4
  -1 -12   4 3463.24 409.121   4
  -1 -12   4 4406.67 480.695   3
  -1 -12   4 2911.82 197.844   6
   1 -12   4 4440.48 450.998   3
   1 -12   4 3097.81 298.881   6
  -1 -12   4 3498.27 461.894   9
   1  12   4 3197.79 456.676   2
   1  12   4 4156.61 433.841   6
   1 -12   4 4419.97 507.163   9
   1  12   4 4196.59 412.563   8
  -1 -12   4 3690.11 446.321   2
  -1 -12   4 3419.19 518.065   5
  -1 -12   5 12442.3 763.357   4
   1 -12   5 10941.1 660.415   4
   1 -12   5 10076.6 498.534   6
  -1 -12   5 10026.3 909.964   5
   1  12   5 10039.9 850.757   2
   1  12   5 12099.8 685.180   8
   1 -12   5 11432.7 730.419   2
  -1  12   5 11534.2 918.268   2
   1 -12   5 10217.6 911.745   5
   1 -12   6 2651.74 512.927   5
   1 -12   6 3646.96 430.093   2
   1  12   6 5309.17 439.911   8
  -1  12   6 4024.07 577.884   2
   1 -12   6 4182.33 425.226   4
   1 -12   6 3574.37 260.180   6
  -1 -12   6 3486.09 563.702   5
   1  12   6 4779.76 628.205   2
  -1  12   7 1957.63 439.439   2
  -1 -12   7 1025.30 338.578   5
   1 -12   7 1332.82 373.859   5
   1  12   7 1035.33 316.740   2
   1 -12   8 568.642 301.321   5
   1  12   8 550.969 256.498   1
  -1 -12   8 727.418 326.832   5
  -1  12   8 1212.35 388.874   2
   1  12   8 847.668 325.851   2
   1  12   9 149.107 177.187   1
  -1 -13  -9 526.913 243.320   6
   1  13  -9-79.1468 208.723   4
   1 -13  -9 20.8791 183.911   6
   1 -13  -8 699.928 223.830   9
  -1  13  -8 457.615 203.767   7
   1  13  -8 200.365 168.072   4
  -1 -13  -8 341.488 261.758   6
  -1  13  -8 489.007 188.920   4
  -1 -13  -7 277.851 169.948   8
  -1 -13  -7 554.676 242.669   6
   1  13  -7 693.961 184.134   7
   1 -13  -7 627.863 218.512   9
  -1  13  -7 882.799 233.766   4
  -1  13  -7 328.507 171.619   7
   1 -13  -7 192.582 218.986   6
   1  13  -7 474.269 244.812   4
   1  13  -6 4310.27 426.271   7
   1 -13  -6 4088.25 452.046   9
  -1  13  -6 4326.93 493.868   7
   1 -13  -6 4250.99 550.550   6
  -1 -13  -6 5163.94 600.854   6
  -1 -13  -6 4231.53 460.460   8
  -1  13  -6 3162.61 400.545   4
   1 -13  -6 4462.15 383.489   8
   1  13  -6 3544.76 489.395   4
   1 -13  -5 61.0142 181.849   6
   1  13  -5-4.04141 172.628   4
  -1  13  -5 12.6007 116.402   7
  -1 -13  -5 44.7562 156.069   8
  -1 -13  -5 70.9551 79.3852   9
   1  13  -5 148.593 133.523   7
  -1  13  -5 91.5387 131.844   4
   1 -13  -5 105.849 135.914   9
  -1 -13  -5 254.154 220.379   6
   1 -13  -5 182.347 131.343   8
   1  13  -5 114.689 64.3954   1
  -1  13  -4 1196.01 238.379   4
  -1 -13  -4 1036.12 140.819   9
   1  13  -4 1373.72 175.600   1
  -1 -13  -4 1110.59 256.117   8
   1  13  -4 1051.42 280.960   4
  -1  13  -4 1328.41 283.322   7
   1 -13  -4 1310.69 238.483   8
   1  13  -4 1395.59 264.858   7
  -1 -13  -4 1219.01 302.416   6
   1 -13  -4 1188.47 289.280   6
  -1  13  -3 334.616 164.150   7
  -1 -13  -3 218.889 133.403   2
   1  13  -3 247.604 102.839   1
  -1 -13  -3 53.9347 137.874   6
   1 -13  -3 166.373 130.278   2
   1 -13  -3 295.509 170.257   6
  -1 -13  -3 149.384 72.1790   3
   1  13  -3 127.169 130.471   7
  -1  13  -3 342.166 148.708   4
  -1 -13  -3 247.267 182.660   8
   1 -13  -3 290.834 157.678   8
  -1 -13  -3 276.447 70.9984   9
   1  13  -3 259.495 85.7644   6
   1  13  -3 289.467 166.399   5
   1  13  -3 137.092 132.516   4
   1 -13  -3 227.378 50.3105   5
   1 -13  -3 199.294 48.3130   5
   1 -13  -2 1376.28 151.170   3
   1 -13  -2 1649.65 288.201   2
  -1  13  -2 1512.24 308.707   7
  -1  13  -2 1313.13 235.302   4
   1  13  -2 1212.32 259.947   5
   1 -13  -2 1490.57 302.667   6
   1  13  -2 1528.08 306.805   4
  -1 -13  -2 1389.11 297.916   8
   1 -13  -2 1247.37 251.037   8
  -1  13  -2 1253.79 261.265   2
   1  13  -2 1674.67 209.795   6
   1 -13  -2 1680.66 186.161   5
  -1 -13  -2 1714.86 331.235   6
  -1 -13  -2 1057.96 145.085   5
  -1 -13  -2 1741.44 303.001   2
   1 -13  -1 199.226 133.368   2
  -1  13  -1 108.262 106.734   2
   1  13  -1 125.605 116.637   5
  -1  13  -1 202.892 138.469   4
   1 -13  -1 105.111 76.0326   3
  -1 -13  -1 176.920 155.735   6
  -1  13  -1 195.186 114.722   1
   1 -13  -1 160.843 146.143   6
   1  13  -1 311.530 173.123   4
   1  13  -1 198.904 162.585   2
   1 -13  -1-24.5195 81.5193   5
  -1 -13  -1 37.9987 84.0679   5
  -1 -13  -1 133.876 167.370   8
   1 -13   0 2635.19 317.786   5
  -1  13   0 3041.79 353.292   1
  -1 -13   0 2685.83 258.873   9
  -1  13   0 3460.72 362.335   6
   1 -13   0 2738.27 368.742   6
   1  13   0 2759.74 401.750   2
   1 -13   0 2976.77 355.092   2
  -1 -13   0 2721.06 356.763   6
   1  13   0 2845.91 312.066   5
  -1  13   0 2460.06 363.579   2
   1 -13   0 2722.28 276.845   3
  -1 -13   0 2793.03 329.587   5
  -1 -13   0 2760.49 402.411   8
   1  13   1 197.600 103.670   5
  -1 -13   1 232.939 117.629   9
  -1 -13   1 196.996 162.311   8
  -1  13   1 29.5569 138.328   2
   1 -13   1 135.055 110.080   2
  -1  13   1 115.879 100.067   6
  -1 -13   1 136.456 134.524   5
  -1 -13   1 158.141 116.591   6
  -1 -13   1 229.301 144.577   2
   1  13   1 131.244 87.3737   6
   1 -13   1 74.5291 103.616   6
   1  13   1 85.4428 156.444   2
   1 -13   1-27.6485 114.068   5
  -1  13   2 2081.04 308.890   6
   1 -13   2 1396.84 258.404   2
  -1  13   2 1334.61 286.697   2
  -1 -13   2 1588.86 318.815   5
   1 -13   2 1453.77 247.945   3
   1  13   2 1537.79 258.438   6
   1  13   2 1201.66 287.357   2
   1 -13   2 1331.57 239.184   6
   1 -13   2 983.416 264.841   5
  -1 -13   2 1863.86 314.392   2
  -1 -13   2 1533.39 259.414   9
   1  13   2 1281.09 151.592   5
  -1 -13   2 1567.49 243.621   6
  -1 -13   3 378.121 215.456   5
   1 -13   3 195.812 114.924   3
  -1 -13   3 268.634 108.445   6
   1 -13   3 90.8013 109.465   2
  -1 -13   3 285.410 147.760   9
  -1  13   3 129.266 94.9094   6
   1 -13   3 452.407 220.553   5
   1  13   3 205.957 114.870   6
  -1 -13   3 287.353 177.780   2
  -1  13   3 198.261 141.632   2
   1 -13   3 298.533 132.367   6
   1 -13   3 238.961 150.054   9
   1  13   3 244.788 168.025   2
  -1 -13   4 939.822 241.808   9
   1  13   4 1292.44 242.750   8
  -1  13   4 1800.95 302.578   6
  -1 -13   4 1455.01 288.004   4
   1 -13   4 1740.23 349.776   9
  -1 -13   4 1199.00 268.843   2
   1 -13   4 1478.94 276.586   2
  -1 -13   4 1228.64 151.454   6
  -1  13   4 1024.78 298.813   2
  -1 -13   4 1237.40 332.769   5
   1 -13   4 1121.78 204.402   6
   1 -13   4 1365.97 347.877   5
   1  13   4 1529.84 341.515   2
  -1 -13   5 216.369 222.814   5
   1 -13   5 167.909 95.4933   6
   1 -13   5-15.5418 252.605   5
   1 -13   5 2.65744 111.077   2
   1  13   5-1.32075 153.851   8
   1  13   5 7.75601 167.911   2
   1 -13   5 262.593 136.225   4
  -1  13   5-63.8914 196.651   2
   1 -13   6 3994.51 435.765   2
   1 -13   6 4457.51 428.994   4
  -1  13   6 4195.21 602.218   2
   1 -13   6 3507.74 264.622   6
   1  13   6 5688.28 455.242   8
   1 -13   6 4444.50 640.731   5
   1  13   6 4659.49 616.769   2
  -1 -13   6 4097.80 642.154   5
   1 -13   7 347.553 235.367   5
  -1 -13   7 376.994 259.327   5
  -1  13   7 408.471 223.596   2
   1  13   7 259.711 215.309   2
  -1 -13   8 466.005 285.146   5
   1 -13   8 241.262 261.720   5
  -1  13   8 39.2134 183.618   2
   1  13   8 496.359 234.878   1
   1  13   9 160.865 186.658   1
   1 -14  -9-227.246 223.476   6
   1 -14  -8 844.395 248.242   9
  -1 -14  -8 662.922 276.911   6
   1 -14  -8 1168.22 344.011   6
  -1  14  -8 554.091 206.726   7
   1  14  -8 357.432 214.548   4
  -1  14  -8 445.270 165.946   4
   1 -14  -7 2577.67 366.902   9
  -1 -14  -7 2400.99 451.421   6
   1  14  -7 2584.85 319.206   7
   1  14  -7 1629.45 365.083   4
  -1  14  -7 2010.11 335.030   4
   1 -14  -7 2185.82 407.969   6
  -1  14  -7 2006.94 347.893   7
  -1 -14  -7 2668.65 374.762   8
  -1 -14  -6 1965.69 399.789   6
   1 -14  -6 1598.33 288.821   9
   1  14  -6 1726.80 289.480   7
  -1  14  -6 1935.91 364.253   7
  -1  14  -6 1193.35 260.025   4
  -1 -14  -6 1971.28 239.829   9
   1  14  -6 1262.93 326.486   4
  -1 -14  -6 1782.29 317.183   8
   1 -14  -6 2185.75 422.135   6
   1 -14  -6 1653.80 245.674   8
   1 -14  -5 5710.25 630.512   6
  -1  14  -5 5016.90 535.540   7
   1  14  -5 5010.31 485.644   7
   1  14  -5 5682.07 306.479   1
   1  14  -5 3900.42 494.018   4
   1 -14  -5 6164.78 521.971   9
  -1 -14  -5 5417.98 352.115   9
   1 -14  -5 5505.17 461.294   8
  -1  14  -5 4865.89 471.732   4
  -1 -14  -5 5826.32 633.849   6
  -1 -14  -5 5202.78 525.818   8
  -1 -14  -4 4348.62 484.964   8
   1  14  -4 4164.97 448.571   7
  -1  14  -4 4152.51 425.329   4
   1  14  -4 4308.10 510.536   4
   1  14  -4 5348.81 350.850   1
   1 -14  -4 4495.64 439.185   8
  -1 -14  -4 4492.34 271.932   9
  -1 -14  -4 4656.27 548.883   6
  -1  14  -4 4446.10 506.008   7
   1 -14  -4 4601.05 540.826   6
   1  14  -3 5292.17 521.039   5
  -1 -14  -3 5250.43 251.215   9
   1 -14  -3 4930.32 208.051   5
   1  14  -3 6404.38 420.791   1
  -1 -14  -3 5755.47 596.573   6
  -1 -14  -3 5937.39 267.535   3
  -1  14  -3 5376.17 562.582   7
   1  14  -3 5804.79 360.147   6
   1  14  -3 4787.77 515.623   4
   1 -14  -3 5286.34 490.803   8
   1 -14  -3 6692.03 572.649   2
  -1 -14  -3 6758.78 591.189   2
   1  14  -3 5607.20 532.756   7
   1 -14  -3 4968.74 564.058   6
  -1  14  -3 6396.43 470.516   1
  -1 -14  -3 4930.63 273.470   3
  -1 -14  -3 5546.88 541.505   8
  -1  14  -3 5026.20 459.573   4
   1 -14  -3 4957.13 201.251   5
   1  14  -2 14560.3 628.202   6
   1  14  -2 12495.1 812.243   4
   1 -14  -2 11757.1 746.053   8
   1 -14  -2 14371.3 817.289   2
  -1 -14  -2 12879.4 864.780   6
  -1 -14  -2 14887.7 865.994   2
  -1 -14  -2 12527.5 505.491   5
   1 -14  -2 11853.1 824.205   6
   1 -14  -2 12980.0 540.319   5
  -1  14  -2 11889.3 761.788   2
   1 -14  -2 13161.6 482.580   3
   1  14  -2 10936.4 803.942   2
  -1  14  -2 11088.7 803.815   7
  -1  14  -2 15074.2 744.867   1
   1  14  -2 13410.5 783.882   5
  -1  14  -2 11706.5 693.828   4
  -1 -14  -2 12286.3 820.087   8
   1  14  -1 996.646 222.888   5
  -1 -14  -1 1112.77 265.421   6
  -1  14  -1 1087.69 225.729   1
  -1  14  -1 1000.45 257.877   7
   1 -14  -1 944.760 244.559   6
   1  14  -1 644.711 211.780   4
  -1  14  -1 705.919 197.393   4
  -1 -14  -1 941.078 184.663   5
   1  14  -1 939.634 269.195   2
   1 -14  -1 1074.47 169.073   3
  -1  14  -1 880.924 227.585   2
   1 -14  -1 1010.30 183.757   5
  -1  14  -1 994.383 204.867   6
  -1 -14  -1 837.113 261.590   8
   1 -14  -1 1179.11 242.198   2
  -1 -14  -1 1399.89 271.274   2
   1  14   0 14094.6 695.931   5
   1 -14   0 17204.6 862.232   2
   1  14   0 14564.1 924.969   2
  -1  14   0 14649.2 908.925   7
  -1  14   0 18037.4 879.390   1
  -1 -14   0 13898.1 897.817   8
  -1  14   0 14626.2 849.314   2
  -1 -14   0 17099.7 919.034   2
   1  14   0 17763.7 803.119   6
  -1 -14   0 15716.3 866.322   6
   1 -14   0 15447.8 803.121   5
  -1  14   0 17280.6 815.291   6
   1 -14   0 15088.3 862.347   6
  -1 -14   0 14983.6 770.933   5
  -1 -14   0 16480.5 660.782   9
   1 -14   1 1156.20 218.775   3
  -1  14   1 922.365 238.014   7
  -1 -14   1 954.051 245.135   5
   1 -14   1 976.532 237.945   5
  -1 -14   1 976.076 194.849   9
  -1 -14   1 862.727 230.901   2
   1  14   1 950.713 257.056   2
  -1 -14   1 941.629 277.430   8
  -1 -14   1 882.912 207.504   6
   1  14   1 839.443 163.731   5
  -1  14   1 926.455 251.269   2
   1 -14   1 1027.05 237.454   6
   1  14   1 1413.17 246.806   6
  -1  14   1 1458.29 255.969   6
   1 -14   1 1344.05 256.009   2
  -1 -14   2 10592.3 822.992   8
  -1 -14   2 12017.5 849.545   5
   1 -14   2 13363.2 725.398   3
  -1  14   2 12057.2 846.474   2
  -1 -14   2 15445.6 896.700   2
   1  14   2 12025.4 861.619   2
   1 -14   2 14104.2 786.722   2
  -1 -14   2 12565.8 678.352   6
   1  14   2 15252.9 810.257   6
   1 -14   2 12216.2 711.238   6
  -1 -14   2 13906.4 771.355   9
  -1  14   2 14758.9 806.356   6
   1 -14   2 11258.7 824.965   5
   1  14   3 6627.43 547.839   6
   1 -14   3 6329.82 593.845   9
  -1 -14   3 4802.78 590.632   5
  -1 -14   3 6257.52 557.363   9
   1 -14   3 5266.20 444.118   6
  -1  14   3 4988.28 572.468   2
   1  14   3 5409.25 597.417   2
  -1 -14   3 5418.31 393.775   6
   1 -14   3 5917.65 511.442   3
  -1  14   3 6835.80 559.546   6
  -1 -14   3 6537.18 594.458   2
   1 -14   3 6069.33 532.172   2
   1 -14   3 4897.13 591.476   5
  -1 -14   4 4198.43 288.070   6
   1 -14   4 5454.52 516.772   2
  -1  14   4 4236.88 540.812   2
  -1 -14   4 5238.65 531.633   2
   1 -14   4 3813.45 353.675   6
  -1 -14   4 5259.25 543.869   9
   1 -14   4 4010.29 571.235   5
   1  14   4 3991.65 540.775   2
  -1 -14   4 4687.48 487.068   4
  -1 -14   4 4113.41 587.102   5
  -1  14   5 5695.69 667.531   2
   1 -14   5 4578.29 630.414   5
   1 -14   5 5615.16 481.697   4
   1 -14   5 5175.83 380.825   6
   1  14   5 5515.19 658.515   2
   1 -14   5 6340.08 545.775   2
  -1 -14   5 5377.42 708.544   5
  -1  14   6 1737.02 396.835   2
  -1 -14   6 1181.76 377.477   5
   1 -14   6 2328.37 330.824   4
   1 -14   6 1781.72 196.899   6
   1 -14   6 1462.37 376.620   5
   1  14   6 1272.56 357.676   2
  -1 -14   7 1907.75 470.482   5
   1  14   7 2926.91 503.905   2
  -1  14   7 2596.93 508.357   2
   1 -14   7 1812.19 471.276   5
   1  14   8 1097.31 340.980   1
  -1  15  -8 1567.84 300.691   4
  -1 -15  -8 2452.30 451.250   6
   1 -15  -8 2133.21 399.787   6
  -1  15  -8 2228.46 344.369   7
   1  15  -8 1939.56 387.103   4
   1 -15  -7 139.247 149.905   9
  -1  15  -7 411.331 165.638   7
   1  15  -7 292.235 219.135   4
   1  15  -7 83.0205 121.613   7
  -1 -15  -7 333.580 231.887   6
   1 -15  -7 263.305 212.846   6
  -1 -15  -7 223.127 152.757   8
  -1  15  -7 469.713 194.003   4
   1 -15  -6 1410.83 255.061   8
  -1 -15  -6 1370.59 197.990   9
   1  15  -6 1368.83 327.194   4
   1 -15  -6 1394.52 263.639   9
  -1  15  -6 1151.77 261.571   4
   1  15  -6 1313.61 288.728   7
  -1 -15  -6 1033.78 291.590   6
   1 -15  -6 1694.62 376.555   6
  -1 -15  -6 1122.68 272.541   8
  -1  15  -6 1140.33 280.968   7
   1 -15  -5 4369.86 435.371   8
  -1  15  -5 3329.00 397.987   4
  -1 -15  -5 4536.65 310.322   9
   1 -15  -5 4799.98 456.858   9
   1  15  -5 4269.79 283.514   1
  -1  15  -5 4046.36 506.980   7
  -1 -15  -5 4489.01 576.706   6
  -1  15  -5 5111.88 386.166   1
   1 -15  -5 4859.66 583.537   6
   1  15  -5 4506.53 473.902   7
   1  15  -5 3840.32 512.442   4
  -1 -15  -5 4557.36 494.498   8
  -1 -15  -4 1125.53 134.620   9
   1  15  -4 999.144 275.388   4
   1  15  -4 1357.67 193.391   1
  -1  15  -4 1566.66 236.410   1
   1  15  -4 1059.00 260.910   7
  -1 -15  -4 1031.81 255.795   8
  -1  15  -4 1143.57 274.528   7
   1 -15  -4 1471.85 341.382   6
  -1  15  -4 906.087 225.516   4
  -1 -15  -4 1275.14 328.063   6
   1 -15  -4 1020.18 218.363   8
  -1 -15  -3 1512.09 143.719   3
   1 -15  -3 1184.81 97.8272   3
   1  15  -3 1700.94 300.566   5
   1  15  -3 1251.83 277.782   7
  -1  15  -3 1218.40 243.991   4
   1  15  -3 1806.77 214.510   6
  -1 -15  -3 1089.43 142.733   3
   1  15  -3 1281.01 288.668   4
  -1  15  -3 1395.91 302.037   7
  -1 -15  -3 1659.32 348.390   6
   1 -15  -3 1467.81 287.053   8
   1 -15  -3 1331.18 110.325   5
   1 -15  -3 1591.65 344.052   6
  -1  15  -3 1845.79 271.634   1
  -1 -15  -3 1644.84 332.714   8
  -1 -15  -3 1435.33 131.987   9
   1 -15  -2 587.525 108.270   3
   1 -15  -2 1016.43 257.162   2
  -1  15  -2 885.908 259.728   7
   1  15  -2 321.964 159.688   5
   1  15  -2 575.007 219.389   7
  -1 -15  -2 725.569 240.982   8
   1 -15  -2 672.149 223.806   8
  -1 -15  -2 647.151 250.814   6
  -1 -15  -2 765.378 144.806   5
  -1  15  -2 722.327 218.697   2
   1  15  -2 723.023 229.345   4
  -1  15  -2 797.764 191.644   1
   1 -15  -2 721.529 242.047   6
  -1  15  -2 628.845 198.164   4
   1 -15  -2 541.669 123.545   5
   1  15  -2 791.941 274.616   2
  -1 -15  -2 1010.19 260.392   2
   1  15  -1 6705.14 537.844   5
  -1 -15  -1 7748.77 397.794   9
   1  15  -1 6598.35 608.098   4
  -1  15  -1 6857.78 595.340   2
   1 -15  -1 8035.51 616.128   2
  -1  15  -1 8518.48 593.633   1
   1 -15  -1 6312.13 456.014   5
  -1  15  -1 6452.14 617.116   7
  -1  15  -1 7690.85 537.873   6
  -1  15  -1 6649.01 543.975   4
  -1 -15  -1 6856.14 469.764   5
   1  15  -1 7865.74 514.344   6
  -1 -15  -1 7014.80 635.861   6
   1 -15  -1 7358.39 433.382   3
   1 -15  -1 6852.38 626.216   6
   1  15  -1 6447.85 632.930   2
  -1 -15  -1 6731.64 641.216   8
  -1 -15  -1 9152.27 689.649   2
   1  15   0 147.784 129.378   6
  -1 -15   0 339.824 162.210   5
  -1 -15   0 178.058 108.148   9
  -1 -15   0-53.8001 126.761   2
  -1 -15   0 196.231 159.701   6
   1 -15   0 155.175 137.538   5
   1  15   0 19.6830 135.361   2
  -1 -15   0-17.1652 149.664   8
   1 -15   0 235.921 149.178   2
   1  15   0 88.5334 131.065   4
   1 -15   0 44.1378 140.228   6
  -1  15   0 45.3418 136.729   2
   1  15   0 181.949 113.330   5
  -1  15   0 80.1728 106.630   6
  -1  15   0 201.162 150.068   7
  -1  15   0 129.594 131.770   1
   1  15   1 6516.04 437.299   5
  -1 -15   1 6462.10 546.450   6
  -1 -15   1 6349.04 645.731   8
  -1  15   1 6563.52 611.051   2
   1 -15   1 6140.91 545.787   6
  -1  15   1 6804.00 640.372   7
   1 -15   1 7647.05 595.616   2
   1 -15   1 7362.63 518.557   3
  -1 -15   1 7070.71 502.680   9
   1  15   1 7656.05 559.186   6
  -1 -15   1 6184.05 573.854   5
   1  15   1 6192.83 633.552   2
  -1  15   1 9150.08 622.121   6
   1 -15   1 6124.01 567.553   5
  -1 -15   1 7657.53 630.040   2
  -1 -15   2 589.726 227.995   5
  -1 -15   2 581.505 238.236   8
   1  15   2 590.126 182.026   6
  -1 -15   2 684.406 201.809   9
   1 -15   2 425.895 173.651   6
  -1  15   2 889.353 263.050   2
  -1 -15   2 851.978 238.709   2
  -1 -15   2 745.089 193.559   6
   1  15   2 816.867 295.759   2
   1 -15   2 517.773 177.265   2
  -1  15   2 1163.07 251.529   6
   1 -15   2 635.322 231.066   5
   1 -15   2 783.586 193.078   3
   1 -15   3 800.364 264.666   5
  -1 -15   3 1360.59 219.977   6
  -1  15   3 1309.37 343.316   2
  -1 -15   3 1430.63 353.067   5
  -1 -15   3 1664.69 308.873   9
   1 -15   3 2258.11 372.044   9
   1 -15   3 1318.45 240.658   6
  -1 -15   3 1373.74 287.424   2
   1 -15   3 1980.13 316.000   2
   1  15   3 1519.12 350.565   2
   1 -15   3 1127.92 251.191   3
  -1 -15   4 1193.45 176.751   6
   1 -15   4 1414.07 232.973   6
  -1 -15   4 1093.43 328.585   5
  -1 -15   4 1551.04 320.342   9
   1 -15   4 1300.58 263.340   2
   1 -15   4 1164.00 341.371   5
  -1  15   4 1113.77 312.417   2
   1  15   4 1064.16 305.914   2
   1 -15   5 5285.29 507.752   2
  -1  15   5 4328.64 602.935   2
   1  15   5 4604.52 605.707   2
   1 -15   5 4014.24 348.184   6
   1 -15   5 4179.06 624.702   5
  -1 -15   5 4682.33 652.773   5
  -1 -15   6 976.000 358.805   5
   1  15   6 1698.84 384.209   2
   1 -15   6 1503.86 426.799   5
  -1  15   6 1074.08 355.234   2
   1 -15   6 2381.18 337.473   4
   1 -15   7 102.389 209.827   5
  -1 -15   7 262.100 251.081   5
   1  15   7-135.881 269.238   2
  -1  15   7 80.4158 195.102   2
   1  16  -8 41.5770 173.807   4
   1 -16  -8 291.826 251.628   6
   1 -16  -7 378.133 178.757   9
  -1 -16  -7 155.358 146.357   8
   1  16  -7-322.632 156.890   7
  -1 -16  -7-68.2908 177.240   6
  -1  16  -7-56.5703 145.262   4
  -1  16  -7-129.112 153.017   7
   1  16  -7 150.356 199.700   4
   1 -16  -7-1.11701 191.255   6
  -1 -16  -6 532.732 208.490   8
  -1  16  -6 454.459 209.212   7
   1  16  -6 816.873 239.722   7
   1 -16  -6 184.465 130.693   9
  -1  16  -6 360.251 178.448   4
   1 -16  -6 797.594 300.705   6
  -1 -16  -6 413.507 243.125   6
   1  16  -6 495.297 254.598   4
   1 -16  -6 691.108 196.981   8
  -1 -16  -5 1865.62 361.073   8
  -1  16  -5 1796.83 243.517   1
  -1 -16  -5 1633.31 178.225   9
   1  16  -5 1571.03 187.922   1
  -1  16  -5 1330.69 268.712   4
  -1 -16  -5 2134.54 422.106   6
  -1  16  -5 1660.19 341.088   7
   1  16  -5 2008.68 336.323   7
   1  16  -5 1609.93 336.230   4
   1 -16  -5 2148.34 418.028   6
   1 -16  -5 2001.21 309.544   8
   1 -16  -5 2151.23 315.644   9
   1  16  -4 1415.91 292.476   7
   1 -16  -4 1193.46 259.835   8
   1  16  -4 1062.92 295.830   4
  -1  16  -4 1235.91 323.080   7
  -1 -16  -4 1534.47 323.326   8
  -1 -16  -4 1577.94 351.294   6
  -1 -16  -4 796.876 105.603   9
   1 -16  -4 1542.58 361.378   6
  -1  16  -4 1561.29 235.883   1
  -1  16  -4 988.886 235.502   4
   1 -16  -3 177.330 59.7927   5
  -1 -16  -3 161.518 152.748   8
  -1 -16  -3 199.217 69.7727   9
  -1 -16  -3 202.340 69.7381   3
   1 -16  -3 142.664 160.801   8
  -1  16  -3 141.056 116.542   1
  -1  16  -3 111.448 154.235   7
  -1  16  -3 193.305 169.830   4
   1  16  -3 88.3438 126.974   7
   1  16  -3 165.785 160.939   4
  -1 -16  -3 191.053 71.4261   3
   1 -16  -3 225.910 60.9039   3
  -1 -16  -3 227.725 167.376   6
   1 -16  -3 338.484 197.141   6
   1  16  -2 8763.06 649.755   5
   1 -16  -2 9349.48 673.862   2
  -1 -16  -2 8001.61 428.014   5
   1 -16  -2 7237.31 698.678   6
   1 -16  -2 7836.69 441.172   5
  -1  16  -2 7882.26 653.794   2
  -1  16  -2 7758.39 601.773   4
   1  16  -2 6712.13 638.394   4
   1  16  -2 7593.17 672.221   7
  -1  16  -2 7249.82 673.264   7
  -1 -16  -2 7576.71 690.140   8
  -1 -16  -2 8562.90 440.304   3
  -1 -16  -2 7646.67 708.808   6
   1 -16  -2 8197.76 404.864   3
   1 -16  -2 7141.01 642.176   8
  -1  16  -2 8930.48 600.742   1
   1  16  -2 6881.52 679.724   2
   1  16  -1 8995.80 628.514   5
  -1 -16  -1 9469.13 457.199   9
   1  16  -1 7916.62 722.596   2
   1 -16  -1 8775.88 724.314   8
  -1 -16  -1 8708.01 537.552   5
  -1  16  -1 11107.5 686.989   1
   1 -16  -1 10838.5 721.158   2
  -1 -16  -1 10109.9 730.380   2
  -1  16  -1 10652.6 637.946   6
  -1 -16  -1 8870.17 731.469   6
  -1 -16  -1 8321.36 731.512   8
  -1  16  -1 7915.48 661.457   2
  -1  16  -1 8315.71 624.925   4
   1  16  -1 10276.3 605.002   6
   1  16  -1 8719.02 729.567   4
   1 -16  -1 8068.84 698.129   6
   1 -16  -1 9625.65 508.304   3
  -1  16  -1 8815.44 739.822   7
   1 -16  -1 9419.84 579.274   5
   1  16   0 7015.80 513.586   5
  -1  16   0 6381.52 606.249   2
   1 -16   0 8784.12 649.888   2
  -1  16   0 9568.15 629.969   6
   1  16   0 6976.43 683.204   2
  -1  16   0 8882.80 635.019   1
   1 -16   0 6904.10 625.240   6
   1  16   0 6987.77 637.206   4
  -1 -16   0 7596.16 658.194   6
  -1  16   0 7668.00 691.798   7
   1  16   0 8876.37 589.875   6
  -1 -16   0 8209.30 493.517   9
  -1 -16   0 7290.17 687.772   8
  -1 -16   0 9662.04 716.895   2
  -1 -16   0 7348.17 568.615   5
   1 -16   0 7414.98 585.941   5
  -1 -16   1 9682.63 599.397   9
   1 -16   1 10390.7 703.040   2
   1 -16   1 9537.05 599.310   3
   1  16   1 8390.97 744.928   2
  -1 -16   1 8013.76 752.384   8
  -1  16   1 8100.35 716.895   7
  -1 -16   1 10707.7 753.505   2
   1  16   1 10866.6 674.935   6
  -1 -16   1 8712.98 655.709   6
   1 -16   1 7959.10 642.680   6
  -1  16   1 11478.7 718.967   6
  -1  16   1 7837.92 690.449   2
  -1 -16   1 8185.06 661.029   5
   1 -16   1 7866.63 652.391   5
  -1  16   2 7506.83 697.379   2
  -1 -16   2 6635.67 694.766   8
  -1 -16   2 8171.91 589.562   6
   1 -16   2 7251.65 684.939   5
  -1 -16   2 8586.63 618.196   9
   1  16   2 6759.93 685.206   2
   1 -16   2 8510.24 594.967   3
  -1 -16   2 9081.41 693.967   2
   1 -16   2 9213.52 665.553   2
  -1 -16   2 8728.92 612.793   3
   1 -16   2 7201.93 586.018   6
  -1 -16   2 7404.91 695.077   5
   1 -16   3 159.513 188.143   5
   1 -16   3 204.898 125.038   2
   1 -16   3 75.1294 126.010   9
  -1 -16   3 178.345 97.2613   6
   1  16   3-5.23448 172.907   2
  -1 -16   3 252.362 207.926   5
   1 -16   3 295.182 143.537   6
  -1  16   3 309.392 218.934   2
  -1 -16   3 208.573 141.428   9
  -1 -16   4 1103.30 346.060   5
  -1  16   4 1655.69 379.310   2
   1  16   4 1336.77 338.058   2
   1 -16   4 1405.04 356.051   5
  -1 -16   4 1231.67 193.969   6
   1 -16   4 1370.19 271.399   2
   1 -16   4 1094.95 224.630   6
  -1 -16   5 1913.26 440.810   5
   1 -16   5 1997.81 475.123   5
  -1 -16   5 1390.62 134.603   6
   1  16   5 1608.78 381.680   2
  -1  16   5 1957.71 422.787   2
   1 -16   5 1773.77 243.899   6
  -1 -16   6-7.92331 196.562   5
   1 -16   6 109.212 206.464   5
   1  16   6 632.166 262.833   2
  -1  16   6 618.969 285.911   2
   1 -16   7 116.188 226.543   5
   1  16   7-334.563 343.794   2
  -1 -16   7 745.425 355.814   5
  -1  16   7 471.880 288.024   2
   1  17  -8 1625.84 346.848   4
  -1  17  -7 2357.85 416.885   7
   1 -17  -7 3091.10 503.591   6
  -1 -17  -7 2208.06 426.992   6
  -1  17  -7 1746.97 308.535   4
   1  17  -7 1542.11 373.751   4
  -1 -17  -7 2680.70 379.289   8
   1  17  -7 2516.32 346.491   7
   1  17  -6 817.619 270.780   4
   1 -17  -6 1647.30 272.136   9
  -1 -17  -6 1101.67 239.536   8
   1 -17  -6 1602.25 402.900   6
  -1  17  -6 1376.91 324.905   7
   1 -17  -6 1535.01 278.651   8
   1  17  -6 1017.33 251.696   7
  -1  17  -6 1238.43 268.771   4
  -1 -17  -6 1933.58 416.879   6
   1  17  -5 2790.46 455.210   4
   1  17  -5 2740.10 399.823   7
  -1 -17  -5 2771.96 424.980   8
   1 -17  -5 2877.00 385.364   8
   1 -17  -5 3116.23 498.326   6
  -1  17  -5 2425.66 366.181   4
  -1  17  -5 2596.94 433.072   7
  -1  17  -5 3348.55 319.428   1
   1 -17  -5 2825.48 350.151   9
  -1 -17  -5 3147.25 503.426   6
  -1  17  -4 9633.54 797.125   7
   1  17  -4 9353.31 718.183   7
  -1  17  -4 10129.0 591.366   1
  -1 -17  -4 9080.21 321.946   9
  -1 -17  -4 9768.77 852.299   6
   1 -17  -4 9815.61 841.943   6
   1 -17  -4 9757.31 718.899   8
  -1  17  -4 8381.03 652.175   4
   1  17  -4 7656.85 712.478   4
  -1 -17  -4 9246.11 758.296   8
   1  17  -3 7179.98 485.507   1
  -1 -17  -3 6554.70 272.795   9
  -1  17  -3 6993.50 677.287   7
  -1  17  -3 8073.11 548.404   1
   1  17  -3 6059.18 623.801   4
   1 -17  -3 7325.34 720.475   6
   1 -17  -3 5934.23 250.928   3
   1  17  -3 6963.31 636.520   7
  -1 -17  -3 7255.35 335.998   3
  -1 -17  -3 7239.88 715.396   6
   1 -17  -3 6535.03 612.360   8
  -1 -17  -3 6622.86 354.812   3
  -1  17  -3 6553.37 562.958   4
  -1 -17  -3 6984.26 666.386   8
   1 -17  -3 6186.09 267.007   5
  -1 -17  -2 5805.33 378.278   5
   1  17  -2 6172.01 549.241   5
   1  17  -2 5945.98 603.060   7
   1 -17  -2 5617.43 581.897   8
  -1  17  -2 5112.05 537.489   2
  -1  17  -2 5147.36 502.713   4
   1  17  -2 7383.00 486.366   6
  -1 -17  -2 6483.57 391.639   3
  -1  17  -2 5670.35 606.253   7
  -1  17  -2 6668.69 519.694   1
  -1 -17  -2 6599.83 667.196   6
   1  17  -2 5124.43 607.367   2
  -1 -17  -2 5606.95 614.089   8
   1 -17  -2 6426.32 368.007   3
   1 -17  -2 6200.36 404.022   5
   1  17  -2 5232.82 577.842   4
   1 -17  -2 5640.65 632.748   6
  -1 -17  -1 5937.58 613.443   6
   1  17  -1 6204.56 532.233   5
   1 -17  -1 6452.40 489.607   5
  -1  17  -1 5825.26 629.820   7
   1 -17  -1 5873.31 626.175   8
  -1  17  -1 5393.77 529.069   4
   1  17  -1 5290.15 610.069   2
  -1  17  -1 5656.81 573.223   2
   1 -17  -1 7438.74 609.133   2
   1  17  -1 6716.25 488.444   6
  -1 -17  -1 6239.33 649.944   8
  -1  17  -1 7854.85 593.389   1
   1 -17  -1 5107.21 580.165   6
  -1  17  -1 7121.24 529.282   6
  -1 -17  -1 6726.72 390.210   9
   1  17  -1 5391.12 581.910   4
  -1 -17  -1 6043.54 462.495   5
   1  17   0 21096.1 916.945   5
   1 -17   0 23830.2 905.087   3
   1  17   0 27421.2 1052.94   6
  -1  17   0 22200.5 1223.51   7
  -1 -17   0 24387.5 941.141   3
  -1  17   0 26738.3 1128.97   1
  -1 -17   0 21600.3 1010.65   5
  -1 -17   0 23396.1 867.295   9
   1 -17   0 26968.4 1158.13   2
  -1  17   0 25661.2 1057.07   6
   1 -17   0 20243.8 1101.13   6
   1  17   0 20263.3 1185.01   2
   1  17   0 20578.2 1132.33   4
  -1 -17   0 21581.4 1219.76   8
  -1 -17   0 23384.7 1169.16   6
   1 -17   0 22336.5 1050.65   5
  -1  17   0 20226.5 1110.96   2
   1 -17   1 5885.69 568.321   6
   1  17   1 7651.10 575.056   6
   1 -17   1 7286.16 598.945   2
  -1  17   1 5174.40 580.793   2
  -1 -17   1 6634.29 506.535   9
  -1 -17   1 5866.38 656.000   8
   1 -17   1 6382.08 486.918   3
  -1 -17   1 6185.61 568.737   6
   1 -17   1 5988.41 583.436   5
  -1  17   1 6177.44 641.834   7
  -1 -17   1 6488.59 516.140   3
   1  17   1 5376.85 623.633   2
  -1 -17   1 6775.15 615.003   5
  -1  17   2 5434.38 613.081   2
   1 -17   2 5853.52 542.273   6
  -1 -17   2 6769.88 547.838   9
  -1 -17   2 5213.38 642.067   8
  -1 -17   2 6795.27 551.164   3
   1  17   2 5899.92 662.777   2
  -1 -17   2 5864.09 513.111   6
   1 -17   2 6366.16 512.612   3
   1 -17   2 7125.20 591.907   2
  -1 -17   2 5622.15 630.217   5
   1 -17   2 5548.16 620.929   5
  -1 -17   3 5968.84 688.918   8
  -1  17   3 6565.86 697.156   2
  -1 -17   3 6346.97 488.434   6
  -1 -17   3 7574.90 615.698   9
   1 -17   3 6582.54 544.511   6
   1  17   3 6303.33 703.929   2
   1 -17   3 7803.20 617.096   2
  -1 -17   3 5808.92 691.921   5
   1 -17   3 6185.37 694.857   5
  -1 -17   4 9593.34 524.071   6
   1  17   4 10789.4 930.483   2
   1 -17   4 8625.82 584.421   6
   1 -17   4 10500.5 717.203   2
  -1  17   4 9098.19 841.990   2
  -1 -17   4 8678.19 882.328   5
   1 -17   4 8470.47 861.636   5
  -1 -17   5 2626.65 529.320   5
   1 -17   5 2194.38 482.218   5
   1 -17   5 2589.86 296.183   6
  -1  17   5 3639.36 567.347   2
   1  17   5 2002.32 421.935   2
   1 -17   6 1275.69 405.572   5
  -1 -17   6 1113.43 399.540   5
   1  17   6 1196.01 370.506   2
  -1  17   6 1305.60 381.291   2
   1  18  -8-347.650 218.499   4
  -1  18  -7 963.468 261.832   7
   1 -18  -7 695.477 283.791   6
   1  18  -7 726.775 267.849   4
  -1 -18  -7 418.451 179.200   8
  -1  18  -7 494.317 202.839   4
  -1 -18  -6 467.775 201.766   8
   1 -18  -6 584.228 164.848   9
  -1  18  -6 298.878 206.006   7
   1  18  -6 391.297 277.129   4
   1  18  -6 283.464 195.767   7
  -1 -18  -6 765.329 299.545   6
   1 -18  -6 667.645 252.417   6
   1 -18  -6 695.616 211.330   8
  -1  18  -6 40.6722 144.344   4
   1 -18  -5-10.2213 203.946   6
   1 -18  -5 170.448 140.613   8
  -1  18  -5 243.672 182.662   4
  -1 -18  -5 147.533 202.429   6
   1 -18  -5 159.201 141.657   9
   1  18  -5-2.22447 165.770   7
  -1 -18  -5 376.253 206.769   8
  -1  18  -5 371.109 200.887   7
  -1  18  -5 323.580 122.939   1
   1  18  -5 230.014 192.704   4
  -1 -18  -4-56.7178 172.684   8
  -1 -18  -4 184.558 217.333   6
   1 -18  -4 312.006 240.387   6
   1  18  -4-125.660 141.829   7
  -1  18  -4-179.690 172.936   7
  -1  18  -4-83.6707 153.135   4
   1  18  -4-242.571 105.865   1
   1 -18  -4 72.3584 184.031   8
   1  18  -4-104.760 177.007   4
  -1  18  -4-390.120 134.377   1
  -1 -18  -4 20.1370 38.1650   9
  -1 -18  -3 8216.81 743.278   8
  -1 -18  -3 8114.10 410.748   3
   1  18  -3 8166.20 702.419   7
   1 -18  -3 8811.43 805.257   6
  -1 -18  -3 7412.39 280.859   9
  -1  18  -3 7559.84 627.625   4
   1 -18  -3 7297.30 292.118   3
   1  18  -3 9135.53 506.079   6
   1  18  -3 9453.00 562.449   1
  -1 -18  -3 8613.75 372.693   3
  -1 -18  -3 8255.48 796.411   6
  -1  18  -3 9487.90 593.584   1
   1  18  -3 7261.49 693.180   4
   1 -18  -3 8160.70 698.128   8
  -1  18  -3 8765.80 778.430   7
   1 -18  -3 6841.61 289.668   5
   1 -18  -2 119.495 87.0937   3
  -1 -18  -2 70.7852 88.8320   5
  -1 -18  -2 122.118 163.303   6
   1 -18  -2 46.7819 101.549   5
   1  18  -2 83.5354 152.956   7
   1 -18  -2 95.2953 154.150   8
   1  18  -2 15.1598 94.8903   6
  -1  18  -2 275.743 152.244   1
  -1  18  -2 31.1750 124.306   4
   1  18  -2 186.372 185.174   4
  -1  18  -2 32.1154 140.201   2
  -1  18  -2 240.465 181.878   7
   1  18  -2 142.529 195.470   2
  -1 -18  -2-7.53702 159.931   8
   1 -18  -2 69.5029 184.770   6
  -1 -18  -2 145.692 88.9848   3
  -1  18  -1 9730.53 771.031   2
   1  18  -1 11367.4 710.435   5
   1  18  -1 9638.80 788.362   4
   1 -18  -1 9649.43 805.670   8
   1  18  -1 10246.7 854.854   2
  -1  18  -1 10061.4 738.273   4
  -1  18  -1 10414.5 850.042   7
  -1 -18  -1 11077.6 850.436   6
  -1  18  -1 13245.6 724.908   6
  -1 -18  -1 11348.5 518.320   9
   1  18  -1 12002.8 670.258   6
  -1 -18  -1 10091.6 612.560   5
  -1 -18  -1 9232.96 811.379   8
   1 -18  -1 9743.48 796.665   6
   1 -18  -1 11017.7 655.594   5
   1 -18   0 3249.00 332.005   3
  -1  18   0 2788.84 442.208   2
   1  18   0 2863.79 445.605   4
   1  18   0 3736.49 394.135   6
  -1  18   0 3003.94 469.819   7
   1 -18   0 4007.15 461.830   2
  -1 -18   0 3254.85 324.775   9
  -1 -18   0 3223.24 341.934   3
  -1 -18   0 2545.72 455.077   8
   1 -18   0 3080.33 454.391   6
  -1 -18   0 3815.88 492.065   6
  -1 -18   0 2649.79 366.033   5
   1  18   0 2951.66 475.442   2
   1 -18   0 3084.27 390.593   5
  -1 -18   1 11038.7 666.330   3
   1 -18   1 9294.21 727.786   6
   1 -18   1 12861.2 796.004   2
  -1 -18   1 11144.7 660.346   9
  -1  18   1 10207.1 830.592   2
  -1 -18   1 9728.49 857.994   8
   1  18   1 9513.25 837.780   2
   1 -18   1 10297.9 784.115   5
  -1  18   1 10365.4 842.157   7
   1 -18   1 11562.3 663.594   3
  -1 -18   1 10367.9 768.531   6
  -1 -18   1 10088.8 768.004   5
   1 -18   2 301.480 140.035   2
  -1 -18   2 219.862 208.656   5
  -1 -18   2 261.862 146.964   6
   1 -18   2 68.0108 180.148   5
   1 -18   2 46.8915 136.380   6
   1  18   2 41.8035 163.283   2
  -1 -18   2-25.7132 170.248   8
  -1  18   2 48.8312 157.154   2
  -1 -18   2 129.747 122.937   9
  -1  18   2 136.544 179.965   7
   1 -18   3 9819.72 692.744   2
   1 -18   3 8014.80 802.257   5
  -1 -18   3 8795.31 656.163   9
  -1 -18   3 7714.37 781.481   8
  -1  18   3 8227.18 788.338   2
   1 -18   3 8117.40 619.342   6
  -1 -18   3 8038.62 572.121   6
   1  18   3 8367.59 826.602   2
  -1 -18   3 7859.92 800.633   5
  -1 -18   4 14.8236 232.902   5
  -1 -18   4-77.6133 188.882   8
   1 -18   4 174.337 230.527   5
  -1  18   4 137.988 175.612   2
   1  18   4-30.3856 173.472   2
   1 -18   4-98.3412 124.508   6
  -1 -18   4-79.8576 116.312   6
  -1 -18   5 262.384 215.440   5
   1  18   5 295.108 221.373   2
   1 -18   5 350.283 225.182   5
   1 -18   5 362.006 138.879   6
  -1  18   5 462.877 264.257   2
  -1 -18   6 582.226 326.060   5
   1 -18   6 486.529 312.551   5
  -1  18   6 556.174 299.093   2
   1  18   6 160.258 246.476   2
  -1 -18   8-378.610 233.065   8
   1  19  -7 970.372 282.351   4
  -1  19  -7 1040.96 276.374   7
  -1  19  -6 1680.25 337.466   7
  -1  19  -6 1513.90 299.671   4
  -1 -19  -6 1576.26 345.834   8
   1  19  -6 1827.26 334.723   7
   1 -19  -6 1894.79 311.375   8
  -1 -19  -6 1559.09 395.860   6
   1  19  -6 1974.00 395.409   4
   1 -19  -6 2095.60 445.323   6
   1 -19  -5 521.585 199.564   8
  -1 -19  -5 279.746 218.089   8
  -1  19  -5 675.930 231.016   4
   1  19  -5 411.174 248.802   4
  -1  19  -5 520.494 215.372   7
   1  19  -5 605.814 213.303   7
   1 -19  -5 569.691 161.780   9
  -1 -19  -5 1053.34 339.672   6
   1 -19  -5 55.7346 180.204   6
   1  19  -4 671.819 153.641   1
  -1  19  -4 1036.36 201.751   1
   1 -19  -4 1025.45 297.583   8
  -1  19  -4 620.750 290.503   7
  -1  19  -4 944.105 266.394   4
  -1 -19  -4 972.292 279.705   8
   1  19  -4 872.744 266.966   7
  -1 -19  -4 951.945 301.148   6
   1  19  -4 831.711 267.138   4
   1 -19  -4 1110.79 310.479   6
   1  19  -3 2037.15 396.761   4
  -1 -19  -3 2246.94 141.249   9
  -1 -19  -3 2612.54 210.560   3
   1  19  -3 2634.89 279.143   6
   1 -19  -3 2216.75 383.249   8
  -1  19  -3 2313.89 426.304   7
   1  19  -3 2206.07 287.892   1
   1 -19  -3 1905.85 149.909   5
   1 -19  -3 1911.94 150.620   3
  -1  19  -3 2438.99 318.744   1
  -1  19  -3 2061.23 350.217   4
  -1 -19  -3 2920.42 481.447   6
  -1 -19  -3 2063.43 402.002   8
   1 -19  -3 2991.68 494.816   6
  -1 -19  -3 2123.23 217.319   3
   1  19  -3 2307.86 410.401   7
   1 -19  -2 229.623 96.1944   3
  -1 -19  -2 175.453 179.097   8
  -1  19  -2 96.8002 155.314   7
   1 -19  -2 217.415 111.667   5
   1 -19  -2 261.878 176.854   8
   1  19  -2 102.489 143.666   2
   1 -19  -2 239.219 181.289   6
  -1 -19  -2 251.742 79.8501   9
   1  19  -2 50.7380 158.005   4
  -1  19  -2 69.5838 157.136   2
   1  19  -2 361.051 180.150   7
  -1  19  -2 167.399 139.287   4
   1  19  -2 182.934 122.661   6
  -1 -19  -2 116.468 163.075   6
  -1 -19  -2 296.242 120.807   5
  -1 -19  -1 1981.60 410.684   8
  -1 -19  -1 2106.38 395.670   6
   1 -19  -1 1408.26 350.843   8
  -1 -19  -1 1731.16 274.952   5
  -1  19  -1 1480.46 358.751   7
   1  19  -1 1690.43 366.866   4
  -1 -19  -1 2133.96 230.897   9
  -1  19  -1 1576.16 308.902   4
   1  19  -1 1131.14 323.470   2
  -1  19  -1 1482.20 321.934   2
  -1 -19  -1 2130.86 260.714   3
   1 -19  -1 1671.41 364.334   6
   1 -19  -1 1553.26 266.743   5
   1  19  -1 2471.54 310.147   6
  -1 -19   0 11619.6 603.234   9
   1 -19   0 11049.6 616.994   3
  -1  19   0 9539.61 799.289   2
  -1 -19   0 11087.8 919.501   8
   1 -19   0 9795.10 792.018   6
   1  19   0 9162.54 825.575   2
   1 -19   0 10678.2 747.775   5
  -1  19   0 11067.6 893.022   7
   1  19   0 9001.53 790.531   4
  -1 -19   0 10199.3 711.526   5
  -1 -19   0 11324.7 847.707   6
  -1 -19   0 12132.3 658.796   3
  -1 -19   1 2023.37 356.199   5
  -1  19   1 1500.44 349.863   7
  -1  19   1 2074.82 396.179   2
  -1 -19   1 1851.39 344.151   6
   1 -19   1 1387.93 305.014   5
   1  19   1 1732.59 409.739   2
   1 -19   1 1678.82 318.262   6
  -1 -19   1 1886.50 296.550   3
  -1 -19   1 2010.69 290.059   9
   1 -19   1 2081.92 288.658   3
  -1 -19   1 1259.13 336.278   8
  -1 -19   2 413.858 159.335   9
  -1 -19   2 494.431 251.552   5
  -1 -19   2-107.985 258.570   8
   1  19   2 163.796 192.072   2
   1 -19   2 268.698 215.685   5
  -1 -19   2 149.573 167.361   6
  -1  19   2 594.675 256.708   2
   1 -19   2 248.208 175.768   6
  -1  19   2 226.615 165.507   7
  -1 -19   3 2335.60 452.452   8
  -1 -19   3 2123.51 452.549   5
  -1  19   3 1885.77 410.816   2
  -1 -19   3 2099.12 308.165   6
   1  19   3 2599.61 483.627   2
   1 -19   3 2336.02 456.522   5
   1 -19   3 1806.19 321.353   6
  -1 -19   3 2281.72 357.137   9
  -1 -19   4 990.591 342.012   5
  -1 -19   4 1188.78 213.830   6
   1  19   4 819.934 321.526   2
   1 -19   4 1152.99 237.599   6
  -1 -19   4 885.749 332.362   8
   1 -19   4 1001.36 339.874   5
  -1  19   4 901.959 301.093   2
  -1 -19   5 356.892 280.183   5
  -1  19   5 647.950 290.263   2
  -1 -19   5 341.795 265.335   8
   1  19   5 997.149 333.420   2
   1 -19   5 130.953 217.120   5
  -1 -19   6 1527.52 427.612   5
   1 -19   6 2188.26 512.158   5
  -1 -19   6 1499.99 393.616   8
  -1  19   6 2241.68 501.353   2
   1  19   6 2129.09 506.504   2
  -1 -19   7 1509.62 361.719   8
  -1  20  -7-320.467 203.704   7
   1  20  -7-3.59820 160.669   4
  -1  20  -6 906.477 235.801   4
   1  20  -6 509.846 212.843   7
  -1  20  -6 890.483 271.831   7
   1  20  -6 1166.02 323.767   4
   1 -20  -5 2566.77 399.691   8
   1  20  -5 2967.70 446.903   7
  -1  20  -5 2785.68 407.165   4
  -1 -20  -5 3396.97 479.175   8
  -1 -20  -5 3328.64 560.937   6
   1 -20  -5 2971.82 507.763   6
   1  20  -5 2361.04 431.869   4
  -1  20  -5 2615.81 457.616   7
   1  20  -4 1803.91 377.573   7
  -1 -20  -4 2094.24 396.940   8
  -1 -20  -4 2367.67 433.975   6
  -1  20  -4 2083.26 356.016   4
   1  20  -4 2050.93 398.689   4
  -1  20  -4 2472.84 439.493   7
   1 -20  -4 2637.01 486.323   6
   1 -20  -4 2382.20 422.812   8
   1  20  -3 156.509 161.051   4
   1  20  -3 648.919 170.108   1
   1 -20  -3 228.416 217.490   8
  -1  20  -3 454.315 206.325   4
  -1  20  -3 628.472 271.552   7
   1 -20  -3 567.951 267.445   6
  -1 -20  -3 111.896 87.2871   3
   1  20  -3 174.172 207.982   7
  -1 -20  -3 520.496 239.677   6
  -1 -20  -3 230.569 185.581   8
  -1  20  -2 818.618 280.490   7
   1 -20  -2 1090.70 184.769   5
   1 -20  -2 1037.24 302.269   8
   1  20  -2 1272.27 218.395   6
  -1 -20  -2 836.876 292.500   6
  -1 -20  -2 1113.87 323.587   8
   1 -20  -2 972.316 148.367   3
   1 -20  -2 1088.70 323.428   6
  -1 -20  -2 1092.45 138.628   9
  -1 -20  -2 1203.06 200.420   5
   1  20  -2 862.846 297.914   2
  -1  20  -2 913.830 283.365   2
   1  20  -2 1165.13 321.251   4
  -1  20  -2 845.012 253.132   4
   1  20  -2 1061.64 311.489   7
  -1 -20  -1 27.2905 123.430   5
   1 -20  -1 147.641 131.391   5
  -1 -20  -1 35.4423 216.419   8
   1 -20  -1-34.1772 173.257   6
  -1  20  -1 183.293 160.899   2
   1  20  -1-27.8260 189.868   4
  -1 -20  -1 10.5706 101.351   3
  -1  20  -1 476.505 240.899   7
   1  20  -1-16.4632 155.887   2
  -1  20  -1 57.5470 145.622   4
  -1 -20  -1 77.6087 156.730   6
   1 -20  -1 54.9972 101.429   3
   1 -20  -1 187.283 174.897   8
  -1 -20  -1-1.74851 74.3343   9
  -1 -20   0 1137.07 310.445   6
  -1 -20   0 897.276 187.633   9
  -1 -20   0 973.380 237.633   5
   1  20   0 999.259 308.569   2
   1 -20   0 830.299 257.814   6
  -1  20   0 970.564 306.608   7
  -1 -20   0 770.941 293.681   8
   1  20   0 864.525 281.659   4
   1 -20   0 935.019 253.964   5
  -1  20   0 862.933 292.113   2
   1 -20   0 1149.86 337.995   8
  -1 -20   0 940.977 198.979   3
   1 -20   0 886.193 194.153   3
  -1 -20   1 188.734 185.066   5
  -1 -20   1-142.809 107.549   9
  -1  20   1 198.602 159.773   2
  -1  20   1 68.9714 149.162   7
  -1 -20   1-63.9261 180.685   8
   1  20   1 43.7660 182.799   2
   1 -20   1 241.395 159.658   5
   1 -20   1-53.6097 167.049   6
  -1 -20   1 271.395 190.294   6
  -1 -20   2 896.058 208.293   9
  -1 -20   2 941.241 327.223   8
  -1 -20   2 1004.35 310.648   5
  -1  20   2 1121.17 306.317   7
   1  20   2 824.590 283.005   2
  -1  20   2 1316.65 344.456   2
  -1 -20   2 1180.28 276.984   6
   1 -20   2 1346.07 337.297   5
   1 -20   2 1437.98 300.975   6
  -1  20   3 175.608 225.140   2
  -1 -20   3 407.301 256.394   5
  -1 -20   3 59.5283 124.504   6
   1 -20   3-81.2044 176.840   6
  -1  20   3 170.263 172.398   7
  -1 -20   3-56.0459 229.838   8
   1  20   3 282.266 205.789   2
   1 -20   3 307.626 228.969   5
  -1 -20   4 1857.75 444.719   5
   1 -20   4 1448.34 402.745   5
  -1 -20   4 2085.80 457.779   8
   1 -20   4 2278.95 331.483   6
  -1  20   4 2617.67 499.861   2
  -1 -20   4 2372.50 288.404   6
   1  20   4 2235.33 460.948   2
   1  20   5 3445.10 571.868   2
   1 -20   5 2650.44 543.702   5
  -1 -20   5 3123.28 576.781   5
  -1  20   5 2856.05 523.355   2
  -1 -20   5 2557.04 495.689   8
  -1 -20   6 1595.38 403.197   8
  -1  21  -7-863.127 262.261   7
   1  21  -6 1517.03 330.485   7
  -1  21  -6 692.883 199.763   4
   1  21  -6 1302.52 346.265   4
  -1  21  -6 704.221 282.108   7
  -1 -21  -6 1122.37 301.917   8
  -1  21  -5-111.397 123.921   4
   1  21  -5-548.591 224.476   7
   1 -21  -5 67.7266 155.075   8
  -1 -21  -5 309.418 215.064   6
   1  21  -5 11.4130 178.783   4
  -1 -21  -5 124.880 198.950   8
   1 -21  -5 84.0745 266.326   6
  -1  21  -5 281.885 198.308   7
  -1 -21  -4 1453.77 389.462   6
  -1 -21  -4 1233.81 319.916   8
  -1  21  -4 1063.27 323.390   7
  -1  21  -4 739.496 244.808   4
   1 -21  -4 1122.84 293.632   8
   1  21  -4 486.902 252.928   4
   1 -21  -4 678.546 301.471   6
   1  21  -4 949.675 277.300   7
   1  21  -3 363.407 240.907   7
  -1 -21  -3 624.164 255.164   8
  -1  21  -3 293.533 194.910   7
   1  21  -3 311.956 223.691   4
  -1  21  -3 159.382 135.562   4
  -1 -21  -3 500.941 261.968   6
   1 -21  -3 268.191 217.223   6
   1 -21  -3 405.855 218.762   8
   1 -21  -2 1868.20 402.153   6
  -1  21  -2 1992.84 402.119   2
   1  21  -2 3000.80 469.066   4
   1 -21  -2 2368.35 431.926   8
   1  21  -2 2822.51 471.152   7
  -1  21  -2 2417.57 395.768   4
  -1 -21  -2 2647.80 293.129   5
   1  21  -2 2337.69 464.468   2
   1  21  -2 3305.45 346.503   6
  -1 -21  -2 2833.34 489.251   6
  -1  21  -2 2744.77 467.420   7
   1 -21  -2 2426.14 275.582   5
  -1 -21  -2 2726.44 496.477   8
  -1 -21  -1 229.555 158.329   5
   1  21  -1 301.227 230.504   4
  -1 -21  -1 158.316 217.083   8
   1 -21  -1 213.589 167.306   8
   1  21  -1 349.182 237.523   7
   1  21  -1 283.292 219.743   2
  -1  21  -1-47.5570 141.583   4
  -1  21  -1 202.938 186.086   2
  -1  21  -1 295.459 229.837   7
   1 -21  -1 388.552 213.426   6
   1 -21  -1 76.5080 123.958   5
  -1 -21  -1-173.923 109.695   3
  -1 -21  -1 240.419 182.162   6
   1 -21  -1 108.004 102.962   3
   1 -21   0 387.734 234.452   8
  -1 -21   0 328.807 239.550   8
  -1 -21   0 386.687 202.507   5
  -1 -21   0 568.259 147.321   9
  -1  21   0 463.651 188.037   4
   1 -21   0 522.139 245.895   6
   1  21   0 484.489 255.598   2
  -1  21   0 196.158 172.640   2
   1 -21   0 483.311 178.966   5
  -1 -21   0 479.520 256.118   6
  -1  21   0 415.627 239.859   7
  -1 -21   0 685.489 174.395   3
   1  21   0 719.237 286.044   4
   1 -21   0 712.357 166.707   3
  -1  21   1 81.6323 155.951   7
   1 -21   1-28.9543 193.720   5
  -1 -21   1-5.67480 161.274   5
  -1 -21   1 15.3330 159.517   6
  -1 -21   1-153.696 115.263   9
  -1 -21   1-69.2337 197.796   8
   1  21   1-137.769 219.809   2
  -1  21   1-119.994 203.188   2
   1 -21   1 15.1293 160.892   6
  -1  21   2 2794.11 485.773   7
  -1 -21   2 1841.12 408.175   5
   1  21   2 2625.25 490.263   2
   1 -21   2 2802.75 495.248   5
  -1 -21   2 2737.55 404.838   6
  -1  21   2 2666.46 486.512   2
   1 -21   2 2402.25 394.769   6
  -1 -21   2 2767.28 357.265   9
  -1 -21   2 2091.30 461.227   8
  -1 -21   3 99.3542 222.700   5
  -1 -21   3 113.946 229.860   8
  -1  21   3 300.935 216.164   7
  -1 -21   3 225.942 141.649   6
   1 -21   3 454.550 184.115   6
   1  21   3 585.518 280.831   2
   1 -21   3 24.5318 218.514   5
  -1  21   3 396.675 255.668   2
  -1 -21   4 898.898 373.267   5
  -1  21   4 827.387 317.814   2
  -1 -21   4 952.159 354.351   8
   1 -21   4 513.347 303.667   5
   1 -21   4 919.362 224.319   6
   1  21   4 1192.69 364.459   2
  -1 -21   5-137.136 285.627   5
   1 -21   5-31.8817 242.601   5
  -1 -21   5 230.983 225.885   8
  -1  21   5 359.716 248.963   2
   1  21   5 294.516 269.833   2
  -1 -21   6 529.660 293.800   8
  -1 -22  -6 1474.16 343.058   8
   1  22  -6 1274.65 303.489   7
  -1  22  -6 631.017 254.046   7
   1  22  -6 1065.83 285.065   4
   1 -22  -5 1113.75 293.325   8
  -1 -22  -5 1025.41 328.807   8
  -1  22  -5 1116.39 307.727   7
  -1  22  -5 1031.52 256.412   4
   1  22  -5 873.331 288.935   4
   1  22  -5 1102.78 276.964   7
   1 -22  -4 4021.45 608.330   6
  -1 -22  -4 3257.78 504.357   8
   1 -22  -4 3652.97 505.578   8
   1  22  -4 3356.33 498.742   7
  -1  22  -4 3818.62 559.380   7
  -1  22  -4 3122.13 432.585   4
   1  22  -4 3349.86 516.090   4
  -1 -22  -4 4265.96 630.081   6
   1 -22  -3 3015.36 494.440   8
   1  22  -3 2998.25 495.677   4
  -1 -22  -3 3999.93 579.073   8
  -1  22  -3 2968.30 434.444   4
  -1 -22  -3 3414.88 559.641   6
   1 -22  -3 2913.86 525.839   6
   1  22  -3 3535.01 521.317   7
  -1  22  -3 3214.31 518.930   7
   1 -22  -2 2233.29 265.129   5
   1  22  -2 2384.52 455.609   4
  -1  22  -2 2446.72 454.972   7
   1 -22  -2 1634.84 376.946   8
   1  22  -2 2035.06 402.572   7
  -1  22  -2 2016.20 357.493   4
   1  22  -2 2534.55 494.903   2
  -1  22  -2 1568.72 367.582   2
   1 -22  -2 2600.88 479.656   6
  -1 -22  -2 2468.77 476.415   6
  -1 -22  -2 2522.21 474.054   8
  -1 -22  -1 171.660 139.878   5
   1 -22  -1-10.0595 193.695   8
   1  22  -1 472.594 241.787   2
   1  22  -1 86.1782 194.889   4
   1 -22  -1 202.568 117.372   5
  -1 -22  -1 641.024 284.020   8
  -1 -22  -1 427.385 261.960   6
  -1 -22  -1 241.232 121.896   3
   1 -22  -1 178.499 129.119   3
  -1  22  -1-27.9961 195.301   2
   1  22  -1 88.7098 151.140   7
  -1  22  -1 179.601 206.972   7
  -1  22  -1 312.212 196.571   4
   1 -22  -1 545.139 243.574   6
  -1 -22   0 1819.99 334.550   5
   1 -22   0 1686.53 328.165   5
  -1  22   0 890.380 315.616   7
   1  22   0 1689.67 388.806   4
  -1  22   0 1441.65 338.214   4
   1 -22   0 1753.29 383.859   6
  -1  22   0 1738.09 382.098   2
   1 -22   0 1488.69 412.166   8
   1  22   0 1693.97 433.535   2
  -1 -22   0 2297.41 430.005   6
  -1 -22   0 1502.87 389.535   8
   1 -22   0 1959.54 271.712   3
  -1 -22   1 267.724 177.751   5
  -1 -22   1 474.366 274.644   8
  -1  22   1-30.8357 202.885   7
   1 -22   1 268.333 218.890   5
  -1  22   1 61.0999 173.194   2
   1  22   1 277.228 217.325   2
  -1 -22   1-1.33005 163.435   6
   1 -22   1 216.764 198.777   6
  -1 -22   2 2065.15 415.852   5
  -1 -22   2 2352.51 380.102   6
  -1  22   2 2296.14 475.157   7
  -1 -22   2 1878.24 470.357   8
   1  22   2 2584.28 508.040   2
   1 -22   2 2349.63 404.381   6
  -1  22   2 2859.97 505.106   2
   1 -22   2 2718.60 487.683   5
  -1 -22   3 3625.01 582.675   5
  -1 -22   3 3215.70 554.367   8
  -1  22   3 4091.24 591.971   7
  -1  22   3 3638.78 566.123   2
  -1 -22   3 3293.04 402.145   6
   1 -22   3 3765.44 465.163   6
   1 -22   3 2724.64 511.693   5
   1  22   3 4193.86 635.493   2
   1 -22   4 3394.47 586.791   5
  -1 -22   4 2706.79 540.963   8
  -1  22   4 4522.02 653.303   2
   1  22   4 4477.79 670.048   2
   1 -22   4 3242.53 389.658   6
  -1 -22   4 3025.81 570.582   5
  -1  22   4 4395.24 601.716   7
  -1  22   5 1180.83 353.171   7
  -1 -22   5 1886.66 495.155   5
   1 -22   5 580.288 313.680   5
  -1 -22   5 1820.47 431.433   8
  -1  22   6 851.546 288.900   7
   1  23  -6 1049.46 274.125   7
  -1 -23  -6 1579.34 334.365   8
   1 -23  -5 759.182 274.954   8
  -1  23  -5 1125.74 336.236   7
   1  23  -5 798.093 293.468   4
  -1 -23  -5 1284.19 313.243   8
   1  23  -5 904.586 265.004   7
  -1  23  -5 809.554 237.847   4
  -1  23  -4 1655.52 336.552   4
   1  23  -4 1767.14 386.080   4
  -1  23  -4 2608.57 457.103   7
  -1 -23  -4 1605.54 385.089   8
   1  23  -4 2088.74 396.513   7
   1 -23  -4 2039.01 376.134   8
  -1  23  -3 1110.17 338.175   7
  -1 -23  -3 1241.85 365.407   8
   1 -23  -3 935.567 287.342   8
  -1 -23  -3 1053.87 345.114   6
   1  23  -3 705.143 259.369   7
   1 -23  -3 1280.02 375.768   6
  -1  23  -3 987.843 275.466   4
   1  23  -3 875.266 320.310   4
   1 -23  -2 10374.7 898.288   8
   1  23  -2 9161.04 832.596   4
   1  23  -2 10454.2 923.904   7
   1 -23  -2 10966.4 972.871   6
  -1 -23  -2 11457.4 991.618   6
  -1  23  -2 8841.47 752.428   4
  -1 -23  -2 10190.0 923.737   8
  -1  23  -2 10092.5 921.841   7
  -1  23  -2 8326.45 792.544   2
  -1 -23  -1 2016.94 297.136   5
   1  23  -1 2254.00 457.370   2
  -1 -23  -1 2491.77 497.578   8
   1 -23  -1 2344.18 316.109   5
   1  23  -1 1973.14 412.188   4
  -1  23  -1 1620.40 338.041   4
   1 -23  -1 1843.30 418.031   8
   1  23  -1 2636.34 482.749   7
  -1  23  -1 1770.68 389.679   2
  -1 -23  -1 2004.75 429.250   6
   1 -23  -1 2233.87 451.502   6
  -1  23  -1 2370.58 471.012   7
   1 -23   0 5192.36 633.109   6
   1  23   0 3517.03 568.074   2
   1  23   0 3915.69 574.289   4
   1 -23   0 3885.46 596.551   8
  -1  23   0 4692.10 630.102   7
  -1 -23   0 4446.13 585.521   6
  -1 -23   0 3813.30 466.992   5
  -1 -23   0 5082.24 692.081   8
   1 -23   0 4425.15 507.011   5
  -1  23   0 4418.51 554.105   4
  -1  23   0 3607.41 540.476   2
   1 -23   1 2205.11 408.928   5
   1 -23   1 1764.65 427.629   8
  -1 -23   1 2019.09 455.451   8
  -1  23   1 2345.25 492.901   7
   1  23   1 2042.50 435.539   2
  -1  23   1 1743.36 397.201   2
   1  23   1 2262.16 446.197   4
  -1 -23   1 1928.12 382.307   6
   1 -23   1 2098.23 418.694   6
  -1 -23   1 1688.21 372.764   5
   1  23   2 9736.88 958.279   2
  -1  23   2 11190.5 970.394   7
  -1 -23   2 8764.56 834.370   5
  -1 -23   2 8193.10 901.333   8
  -1  23   2 10469.8 950.313   2
   1 -23   2 10312.4 812.249   6
  -1 -23   2 10730.3 785.055   6
   1 -23   2 9028.88 844.135   5
  -1  23   3 1034.69 321.192   7
  -1 -23   3 1262.55 366.181   5
   1 -23   3 792.253 335.563   5
   1  23   3 611.489 280.028   2
  -1 -23   3 898.120 336.027   8
  -1 -23   3 663.976 224.523   6
  -1  23   3 945.785 321.954   2
   1 -23   3 991.332 279.184   6
  -1 -23   4 2044.07 463.058   5
  -1  23   4 1860.81 407.814   7
  -1  23   4 2150.98 465.866   2
   1 -23   4 1858.36 476.084   5
  -1 -23   4 1974.28 463.300   8
  -1  23   5 688.160 284.448   7
   1 -24  -5 1085.19 267.285   8
   1  24  -5 519.727 225.372   7
   1  24  -5 300.294 201.793   4
  -1 -24  -5 398.701 220.484   8
   1 -24  -4 906.314 283.124   8
  -1 -24  -4 884.606 300.586   8
  -1  24  -4 1129.10 287.262   4
  -1  24  -4 1112.04 298.652   7
   1  24  -4 800.496 285.266   4
   1  24  -4 1016.28 312.857   7
   1  24  -3-34.7220 188.343   4
   1  24  -3 202.772 175.234   7
  -1  24  -3-153.090 273.146   7
  -1 -24  -3 279.503 270.099   8
  -1  24  -3 55.3171 148.645   4
   1 -24  -3 430.471 216.298   8
  -1 -24  -3 68.9836 241.778   6
   1 -24  -2 1227.08 338.354   8
   1  24  -2 1426.28 359.773   4
  -1 -24  -2 923.972 317.509   6
   1  24  -2 1062.53 335.546   7
   1 -24  -2 1434.21 387.561   6
  -1  24  -2 1218.12 361.677   7
  -1  24  -2 1143.29 311.462   4
  -1 -24  -2 1418.38 399.572   8
  -1  24  -2 1004.16 299.474   2
  -1 -24  -1 152.176 281.518   8
   1  24  -1 358.211 231.765   7
   1 -24  -1 378.975 249.251   8
  -1  24  -1 76.3085 166.216   4
  -1  24  -1 12.7814 215.719   7
   1  24  -1-215.160 219.480   4
   1  24  -1 64.3297 234.086   2
  -1  24  -1 281.483 242.808   2
  -1 -24  -1 29.7192 197.076   6
   1 -24  -1-13.4365 188.353   6
  -1 -24   0 20.5672 139.284   5
   1 -24   0 207.817 149.936   5
   1 -24   0 208.839 220.276   8
  -1 -24   0 276.901 253.197   8
  -1  24   0 85.2609 198.014   4
   1 -24   0 520.752 250.811   6
  -1  24   0 302.978 230.883   7
   1  24   0 122.703 216.974   7
   1  24   0 40.8589 239.082   4
   1  24   0 623.837 296.725   2
  -1  24   0 272.366 226.930   2
  -1 -24   0 244.370 199.828   6
  -1 -24   1-20.7119 198.678   5
   1 -24   1-32.8727 162.310   5
  -1 -24   1-85.0411 145.848   6
  -1 -24   1-110.810 238.426   8
  -1  24   1-79.4264 241.248   7
   1  24   1-39.0012 175.115   4
   1  24   1-54.1023 189.811   2
   1 -24   1-4.71091 158.410   6
  -1  24   1-97.0202 191.819   2
   1 -24   1 270.549 297.380   8
   1 -24   2 614.911 274.528   5
  -1  24   2 1211.56 355.020   2
  -1 -24   2 1238.90 400.114   8
   1 -24   2 1484.44 325.922   6
   1  24   2 1026.11 335.117   2
  -1  24   2 991.607 334.326   7
  -1 -24   2 1392.00 295.651   6
  -1 -24   2 1303.37 353.809   5
   1 -24   3-167.344 246.908   5
  -1  24   3 703.016 328.147   2
  -1  24   3 70.4538 239.519   7
   1 -24   3-81.4850 178.422   6
  -1 -24   3 135.205 200.655   5
  -1 -24   4 1180.24 358.780   5
   1 -24   4 705.304 304.466   5
   1  25  -4 2634.40 448.176   4
  -1  25  -4 2181.92 359.763   4
  -1 -25  -4 2324.12 435.426   8
   1 -25  -4 1864.67 358.591   8
   1  25  -3 1302.70 329.345   4
   1  25  -3 1915.32 383.720   7
  -1  25  -3 1364.36 296.775   4
   1 -25  -3 1647.86 385.722   8
  -1 -25  -3 1441.53 385.954   8
  -1  25  -2 1470.15 355.935   2
   1 -25  -2 1671.87 396.711   8
  -1  25  -2 1407.40 313.105   4
   1  25  -2 1997.44 413.129   4
  -1 -25  -2 2255.37 465.721   8
   1  25  -2 1538.80 384.706   7
  -1 -25  -2 2021.91 445.366   6
  -1 -25  -1 1856.42 407.699   6
  -1  25  -1 2740.25 466.648   2
   1 -25  -1 3244.19 524.654   6
  -1 -25  -1 1756.69 435.009   8
  -1  25  -1 2431.15 410.173   4
  -1  25  -1 1440.07 356.610   7
   1  25  -1 2344.15 436.009   4
   1  25  -1 2729.54 482.273   7
   1 -25  -1 2849.07 529.719   8
   1  25  -1 1718.45 421.242   2
   1  25   0 10685.1 977.244   2
  -1  25   0 11411.1 942.807   2
  -1 -25   0 9666.54 949.418   8
  -1  25   0 11353.0 881.954   4
   1  25   0 11476.3 995.731   7
  -1 -25   0 11489.9 933.502   6
   1  25   0 10934.6 938.727   4
   1 -25   0 10639.0 975.334   8
   1 -25   0 12706.6 986.314   6
   1 -25   0 11487.1 784.045   5
  -1  25   0 11038.2 989.770   7
  -1 -25   0 11296.3 774.463   5
  -1  25   1 2235.14 505.859   7
  -1 -25   1 1878.86 359.083   5
   1 -25   1 2075.26 396.807   5
   1 -25   1 2460.10 453.201   6
   1  25   1 1930.64 441.282   2
   1  25   1 1826.68 403.173   4
   1 -25   1 2344.68 488.679   8
  -1  25   1 2409.63 477.886   2
  -1 -25   1 1853.64 371.247   6
  -1 -25   2 1733.79 388.022   5
   1 -25   2 1597.95 398.999   5
  -1  25   2 1101.08 343.548   2
  -1 -25   2 1150.52 275.632   6
   1 -25   2 1289.73 323.070   6
   1 -25   3 1690.52 434.036   5
  -1 -25   3 1506.92 401.197   5
   1 -25   3 1801.49 329.374   6
   1 -26  -4-336.200 210.161   8
   1 -26  -3 1082.11 309.285   8
  -1  26  -3 1582.71 337.457   4
   1  26  -2 682.314 267.272   4
   1 -26  -2 365.108 247.092   8
  -1  26  -2 821.725 280.899   4
  -1  26  -1 877.502 282.202   2
   1  26  -1 1212.53 325.488   4
  -1  26  -1 1307.38 317.869   4
  -1 -26  -1 738.218 276.580   6
   1 -26   0 1063.05 331.665   6
  -1 -26   0 906.640 291.501   6
   1  26   0 126.193 166.215   4
  -1  26   0 398.935 236.323   2
  -1  26   0 600.784 255.802   4
   1 -26   1 853.962 300.358   5
   1 -26   1 968.599 307.437   6
  -1 -26   1 937.196 277.304   6
  -1  26   1 969.570 305.563   4
  -1 -26   1 1008.36 291.217   5
  -1  26   1 960.075 325.220   2
   1 -26   2 538.101 226.905   5
  -1 -26   2 585.650 250.160   5
  -1 -26   2 357.410 164.576   6
   1 -26   2 867.836 296.191   6
  -1 -26   3 1178.38 333.917   5
   1 -26   3 1514.69 417.039   5
  -1  27  -2 281.910 218.826   4
  -1  27  -1 733.742 241.308   4
  -1  27  -1 349.455 215.390   2
  -1 -27   0 242.561 228.330   6
  -1  27   0 497.919 282.276   2
  -1  27   0 197.808 193.068   4
  -1 -27   1 644.847 228.062   6
   1 -27   1 1093.68 277.476   6
  -1  27   1 799.378 258.916   4
  -1 -27   2 132.464 251.591   5
   1 -27   2 34.9162 181.638   6
   1 -27   2-136.990 193.046   5
  -1  28  -1 526.012 224.193   4
   2   0  -9 3151.16 563.475   9
   2   0  -9 3350.46 550.885   4
   2   0  -8 2532.40 469.846   4
   2   0  -8 2652.25 503.145   9
   2   0  -7 3882.57 395.995   5
   2   0  -7 2753.41 491.623   9
   2   0  -7 3288.92 509.479   4
   2   0  -7 3335.95 276.742   6
   2   0  -6 29621.9 830.613   6
   2   0  -6 28522.6 1399.74   9
   2   0  -6 31134.7 1145.27   5
  -2   0  -6 32608.1 1314.61   7
  -2   0  -6 27502.9 1139.52   3
   2   0  -6 27737.2 1336.65   4
   2   0  -5 29201.9 1282.16   4
   2   0  -5 31012.0 832.393   6
  -2   0  -5 30048.5 1135.07   3
   2   0  -5 31804.8 1394.61   9
   2   0  -4 793.474 177.668   5
  -2   0  -4 975.948 206.913   3
  -2   0  -4 596.109 165.375   8
   2   0  -4 719.843 211.819   4
  -2   0  -4 844.147 184.151   1
   2   0  -4 843.831 134.882   6
  -2   0  -3 13847.7 745.262   7
  -2   0  -3 14088.7 704.470   8
   2   0  -3 16187.0 698.943   5
   2   0  -3 13991.0 500.351   6
  -2   0  -3 14913.9 681.840   3
   2   0  -3 14173.9 738.758   4
  -2   0  -3 16917.2 742.305   1
  -2   0  -2 25221.5 892.930   8
   2   0  -2 25616.7 523.316   8
   2   0  -2 26225.3 679.258   1
   2   0  -2 27114.9 857.809   5
   2   0  -2 25465.8 876.610   4
  -2   0  -2 26553.2 968.168   7
  -2   0  -2 24663.7 817.512   3
  -2   0  -2 26549.3 630.562   2
   2   0  -2 26079.5 512.706   7
  -2   0  -2 27693.9 907.031   1
  -2   0  -1 353678. 4180.87   2
   2   0  -1 364698. 4398.02   8
   2   0  -1 361163. 4645.05   4
   2   0  -1 364483. 4573.74   1
  -2   0  -1 354086. 4747.78   3
   2   0  -1 363378. 4457.50   7
  -2   0  -1 355508. 4821.97   8
  -2   0   0 477940. 6088.83   7
  -2   0   0 499030. 6051.68   1
   2   0   0 480289. 5720.06   4
  -2   0   0 483423. 5996.01   8
   2   0   0 482326. 6088.68   1
  -2   0   0 493059. 5692.90   4
  -2   0   0 478853. 6102.74   3
   2   0   0 501650. 6078.10   7
   2   0   0 510416. 5956.93   8
  -2   0   1 348912. 4804.58   5
   2   0   1 356393. 4205.06   2
  -2   0   1 359782. 4483.25   7
  -2   0   1 360484. 4531.10   1
   2   0   1 371147. 4895.96   7
   2   0   1 353334. 4861.82   1
   2   0   1 361689. 4693.45   3
  -2   0   1 351797. 4748.84   3
  -2   0   1 355234. 4400.83   8
  -2   0   2 24232.9 516.923   8
   2   0   2 26476.5 919.325   7
   2   0   2 25880.6 847.508   8
  -2   0   2 25529.8 659.704   1
   2   0   2 25568.0 808.030   3
   2   0   2 24410.5 899.475   1
  -2   0   2 24498.7 870.660   5
   2   0   2 23628.0 618.751   2
  -2   0   2 23240.1 507.901   7
  -2   0   2 28375.9 857.934   4
   2   0   3 14684.4 543.468   4
  -2   0   3 14975.1 481.715   1
   2   0   3 15052.5 734.296   7
   2   0   3 15153.9 653.814   3
   2   0   3 14324.0 583.345   2
   2   0   3 15239.1 648.934   6
   2   0   3 13969.2 707.539   1
   2   0   3 14810.4 677.059   8
  -2   0   3 14031.7 709.892   5
  -2   0   4 646.214 178.913   5
   2   0   4 877.305 194.373   1
   2   0   4 713.353 163.879   8
   2   0   4 781.235 182.237   9
   2   0   4 722.496 181.960   7
   2   0   4 963.996 169.912   4
  -2   0   4 775.521 113.098   1
   2   0   4 961.630 188.974   3
   2   0   4 838.418 168.620   6
   2   0   4 768.472 177.154   2
  -2   0   5 36532.4 1302.08   4
  -2   0   5 31051.8 766.802   1
   2   0   5 29463.1 1162.26   5
   2   0   5 32926.2 1240.71   9
   2   0   5 33243.4 1121.89   3
   2   0   5 34909.1 1254.50   7
   2   0   5 29453.3 1161.32   1
   2   0   5 33971.9 1081.55   4
   2   0   5 29316.3 1144.39   2
  -2   0   5 29059.1 1189.16   5
   2   0   5 32209.9 1144.73   8
   2   0   5 32746.6 1069.98   6
   2   0   6 31834.5 1131.40   3
   2   0   6 32861.0 1293.43   9
   2   0   6 31770.1 1086.30   6
  -2   0   6 29822.6 759.940   1
   2   0   6 28294.6 1206.29   5
   2   0   6 28487.9 1223.25   2
   2   0   6 32084.8 1130.03   4
   2   0   6 28414.3 1180.06   1
   2   0   6 30762.2 1139.77   8
   2   0   6 32628.2 1233.85   7
  -2   0   6 28280.6 1241.48   5
   2   0   7 3182.06 361.309   8
  -2   0   7 3361.65 356.311   3
   2   0   7 3596.60 388.208   4
   2   0   7 3078.10 371.905   7
   2   0   7 3529.39 474.386   2
   2   0   7 3560.31 355.537   6
  -2   0   7 2930.30 235.067   1
   2   0   7 2926.39 422.289   5
   2   0   7 3839.62 385.962   3
   2   0   7 3447.61 414.907   1
  -2   0   7 3185.71 225.584   1
  -2   0   7 3732.24 471.979   5
   2   0   8 2785.55 334.287   3
   2   0   8 2442.75 314.287   8
   2   0   8 2266.50 418.258   2
  -2   0   8 1757.58 416.737   2
   2   0   8 2104.51 369.251   5
   2   0   8 1946.27 286.529   7
   2   0   8 2716.99 379.584   1
   2   0   8 2389.58 283.378   6
  -2   0   8 2705.92 425.431   5
  -2   0   8 2933.84 331.796   3
  -2   0   9 2820.10 431.662   5
   2   0   9 2410.58 428.299   2
  -2   0   9 2240.21 480.693   2
   2   0   9 2842.14 410.643   5
   2   0  10 1098.58 305.602   2
   2   1  -9 1095.84 353.093   9
   2   1  -9 641.245 289.755   4
   2  -1  -9 527.442 285.987   9
   2  -1  -9 851.162 348.429   4
   2   1  -8 269.281 250.753   9
   2  -1  -8 591.822 170.571   5
   2  -1  -8 476.439 127.936   6
   2  -1  -8 287.106 219.692   4
   2  -1  -8 252.769 206.005   9
   2   1  -8 463.444 259.775   4
   2   1  -7 1168.83 232.009   5
   2  -1  -7 1559.64 250.780   5
   2   1  -7 1371.43 165.078   6
  -2   1  -7 1156.78 276.588   7
   2   1  -7 1081.73 337.854   4
   2  -1  -7 988.784 306.493   4
   2  -1  -7 1225.52 343.624   9
   2  -1  -7 1570.11 211.198   6
   2   1  -7 1524.50 375.396   9
  -2   1  -6 1235.34 281.629   7
   2   1  -6 1415.79 269.724   5
   2   1  -6 969.577 278.344   4
   2   1  -6 1436.01 349.110   9
   2  -1  -6 1585.26 356.150   9
  -2  -1  -6 1934.12 322.918   3
   2   1  -6 1226.48 155.659   6
   2  -1  -6 1728.32 358.976   4
   2  -1  -6 1561.40 213.974   6
   2  -1  -6 1742.84 276.336   5
  -2  -1  -5 9749.93 674.841   8
   2   1  -5 9199.37 753.426   9
   2  -1  -5 8869.51 715.505   4
   2  -1  -5 9698.21 480.127   6
  -2   1  -5 8548.66 607.843   3
  -2  -1  -5 9267.63 601.682   3
   2   1  -5 8581.52 375.566   6
   2   1  -5 8693.35 700.362   4
   2  -1  -5 8728.92 743.516   9
   2  -1  -4 1642.54 200.283   6
  -2  -1  -4 1338.63 244.360   8
   2   1  -4 1563.81 161.679   6
   2  -1  -4 1523.73 292.734   4
   2   1  -4 1742.50 304.170   4
  -2   1  -4 1887.04 299.882   3
  -2  -1  -4 1700.44 251.753   3
  -2   1  -4 1974.77 282.398   1
   2  -1  -4 1712.99 236.331   5
  -2  -1  -3 25140.2 967.303   8
   2   1  -3 25989.5 1001.99   4
  -2  -1  -3 26976.0 1065.01   7
  -2  -1  -3 26095.0 885.002   3
  -2   1  -3 26402.3 1042.18   7
  -2   1  -3 28985.6 963.067   1
  -2  -1  -3 31099.5 1047.12   1
   2  -1  -3 26550.8 759.348   6
   2   1  -3 26588.6 660.936   6
  -2   1  -3 25625.8 933.223   3
  -2   1  -3 24538.6 962.381   8
   2  -1  -3 26296.4 1013.12   4
   2  -1  -3 29197.8 930.237   5
   2   1  -3 28978.7 967.042   5
  -2  -1  -2 12259.1 603.717   1
   2  -1  -2 10752.5 326.833   7
  -2  -1  -2 10432.5 602.982   7
   2   1  -2 10443.3 306.736   7
   2  -1  -2 10362.3 278.244   8
   2   1  -2 12233.3 573.864   5
  -2  -1  -2 10874.2 415.498   2
   2   1  -2 11224.2 392.588   1
   2  -1  -2 10664.0 559.367   4
  -2   1  -2 10869.8 610.436   7
   2  -1  -2 10283.3 454.781   6
  -2   1  -2 10749.1 574.067   8
   2   1  -2 10772.2 561.748   4
   2   1  -2 11188.6 354.908   8
   2  -1  -2 11030.0 456.238   1
  -2   1  -2 10194.8 540.533   3
  -2  -1  -2 10901.2 577.831   8
  -2   1  -2 11974.3 570.996   1
   2  -1  -2 11774.5 533.620   5
  -2  -1  -2 11150.2 524.005   3
   2  -1  -1 15321.1 497.446   7
   2   1  -1 14887.7 494.082   7
   2   1  -1 15037.4 574.410   4
   2  -1  -1 15569.5 594.780   5
   2   1  -1 15632.6 486.846   8
  -2   1  -1 14556.1 607.743   8
  -2  -1  -1 15414.6 638.106   8
   2  -1  -1 15039.9 553.667   1
  -2  -1  -1 14422.1 597.106   3
   2   1  -1 15374.1 519.437   1
   2  -1  -1 15289.0 560.052   4
  -2  -1  -1 16088.6 448.215   2
  -2   1  -1 14573.0 611.505   3
   2  -1  -1 15643.9 461.963   8
   2  -1   0 417.613 117.841   8
  -2   1   0 424.074 81.4878   4
   2   1   0 218.513 75.7911   4
  -2  -1   0 287.512 111.554   8
   2   1   0 195.463 83.6561   8
   2  -1   0 468.732 86.1117   4
  -2  -1   0 283.518 90.7008   1
  -2  -1   0 269.470 110.129   7
  -2   1   0 415.068 141.465   3
   2   1   0 227.512 88.7134   7
   2   1   0 420.894 133.993   1
  -2   1   0 359.838 114.778   7
   2  -1   0 223.619 98.4624   7
  -2  -1   0 383.674 87.6473   2
  -2   1   0 215.709 96.9587   8
  -2  -1   0 315.878 80.1228   4
  -2  -1   0 454.577 152.729   3
   2  -1   0 352.437 131.550   1
  -2   1   1 15249.5 462.046   8
   2   1   1 15755.9 595.671   3
  -2  -1   1 14785.6 508.808   1
   2  -1   1 14896.7 331.077   4
   2  -1   1 14936.0 635.531   7
  -2   1   1 16302.1 545.222   4
  -2   1   1 14812.1 500.377   7
   2   1   1 15672.3 651.658   7
  -2  -1   1 13986.0 496.944   7
  -2   1   1 15669.2 547.764   1
  -2  -1   1 16735.8 568.446   4
   2   1   1 15259.7 654.762   1
   2   1   1 15595.9 467.332   2
   2  -1   1 14539.7 630.830   1
  -2   1   1 13750.0 580.078   3
  -2  -1   1 15126.9 635.108   5
  -2  -1   1 14312.7 485.632   8
  -2  -1   2 10444.9 358.391   8
  -2   1   2 10796.0 288.068   8
   2  -1   2 11165.4 549.310   8
   2   1   2 11091.6 530.577   6
  -2   1   2 10573.4 548.187   5
   2  -1   2 11325.5 536.611   3
   2  -1   2 11038.2 582.496   1
   2  -1   2 11010.5 590.161   7
   2  -1   2 9931.02 351.291   2
  -2   1   2 11249.7 447.439   1
  -2   1   2 10735.5 341.884   7
   2   1   2 10905.9 590.989   7
  -2   1   2 12498.0 555.980   4
  -2  -1   2 11176.4 395.149   1
   2  -1   2 10190.3 339.061   4
  -2  -1   2 11964.3 556.888   4
   2   1   2 11546.8 515.912   3
   2   1   2 10781.5 532.048   8
   2   1   2 10512.4 581.364   1
  -2  -1   2 10739.0 582.975   5
   2   1   2 10302.7 429.221   2
   2   1   3 25441.1 826.295   2
  -2   1   3 27056.8 725.966   1
   2  -1   3 24603.8 954.619   1
   2  -1   3 23845.9 747.136   2
   2   1   3 25395.0 756.839   4
   2  -1   3 25730.8 708.810   4
   2  -1   3 27445.4 908.590   3
  -2  -1   3 23414.8 529.793   8
   2  -1   3 26105.0 993.268   7
   2   1   3 27667.0 1020.22   7
   2   1   3 27129.2 865.532   3
   2   1   3 27036.8 903.120   6
   2   1   3 27059.7 903.687   9
   2  -1   3 27786.8 951.089   8
   2   1   3 26864.2 927.847   8
   2   1   3 24714.8 965.369   1
  -2   1   3 24382.0 909.549   5
  -2  -1   3 25764.1 598.789   1
  -2  -1   3 25615.8 991.240   5
   2   1   4 1492.15 238.426   8
  -2  -1   4 1346.43 261.756   5
  -2   1   4 1607.05 179.382   1
   2  -1   4 1780.11 297.571   9
   2  -1   4 2264.06 287.280   3
   2  -1   4 1435.20 231.933   2
   2   1   4 1725.90 223.407   4
   2  -1   4 1764.21 218.172   4
   2   1   4 1612.78 245.449   2
   2   1   4 1594.51 252.845   7
   2   1   4 1492.39 237.741   9
   2  -1   4 1780.92 248.606   6
   2   1   4 1598.60 233.698   6
   2  -1   4 1921.28 280.480   8
   2  -1   4 1453.84 252.948   7
   2   1   4 1689.95 231.398   3
   2  -1   4 1589.85 261.931   1
   2   1   4 1438.18 244.153   1
  -2  -1   4 1542.85 132.138   1
  -2  -1   4 1555.58 118.178   8
  -2   1   4 1582.19 263.548   5
   2  -1   5 8650.34 639.829   5
  -2   1   5 11206.8 700.656   4
   2   1   5 10732.3 601.977   4
   2   1   5 10248.3 669.229   7
   2   1   5 10901.0 610.845   6
  -2  -1   5 10784.0 686.756   4
  -2  -1   5 8895.17 667.299   5
  -2  -1   5 7491.11 263.367   8
   2  -1   5 9922.75 559.990   6
   2  -1   5 9818.80 614.536   3
   2   1   5 10317.3 596.088   3
   2   1   5 10379.8 667.522   9
  -2  -1   5 9196.21 325.533   1
   2  -1   5 9578.28 649.013   7
  -2  -1   5 7854.98 267.225   8
  -2   1   5 9473.86 442.801   1
   2  -1   5 8466.07 601.889   1
   2   1   5 9170.87 637.190   2
   2   1   5 9251.19 625.006   5
   2  -1   5 10186.7 632.856   8
   2  -1   5 8018.65 574.365   2
   2   1   5 9654.75 611.561   8
  -2   1   5 8407.35 607.606   5
   2  -1   5 9523.17 664.381   9
   2   1   5 9050.42 642.303   1
   2  -1   5 9622.99 552.681   4
   2  -1   6 1396.51 265.607   3
   2   1   6 1789.87 272.417   3
   2  -1   6 1456.00 235.464   6
   2   1   6 1398.08 251.947   8
   2   1   6 2017.33 335.469   9
  -2   1   6 1659.96 307.342   5
  -2  -1   6 992.261 277.343   5
   2   1   6 1418.72 312.571   2
   2  -1   6 1102.20 221.220   8
   2  -1   6 989.477 265.360   2
  -2   1   6 1234.29 173.731   1
  -2  -1   6 737.554 87.3409   8
   2  -1   6 1230.18 246.453   1
   2  -1   6 1448.31 280.244   7
  -2  -1   6 1097.50 112.371   1
   2  -1   6 1054.12 214.090   4
   2  -1   6 1248.67 287.897   5
   2   1   6 2060.82 335.217   5
   2   1   6 1648.50 269.852   6
   2  -1   6 1515.03 298.554   9
   2   1   6 1582.78 297.946   7
  -2  -1   6 748.867 81.0995   8
   2   1   6 1983.34 294.702   4
  -2  -1   6 828.154 111.173   1
   2   1   6 1093.30 267.811   1
  -2   1   7 1333.74 182.045   1
  -2   1   7 1812.28 400.978   2
   2  -1   7 1409.17 249.457   8
  -2   1   7 1691.36 322.743   5
   2   1   7 1047.69 219.888   8
   2  -1   7 1437.60 309.074   2
   2   1   7 1813.23 311.575   1
   2   1   7 1726.88 310.795   5
   2   1   7 1480.97 257.519   4
   2  -1   7 1291.95 254.067   1
   2  -1   7 1449.54 250.372   4
  -2   1   7 1667.72 258.358   3
   2  -1   7 1201.73 234.787   7
   2  -1   7 1878.24 285.551   3
  -2  -1   7 1017.54 92.0910   1
   2  -1   7 1578.71 324.646   5
   2   1   7 1525.80 326.446   2
  -2  -1   7 1682.14 339.933   5
   2  -1   7 1864.96 260.514   6
   2   1   7 1839.15 290.102   7
   2   1   7 2154.36 286.751   6
  -2   1   7 1284.80 171.981   1
  -2  -1   7 1524.33 247.498   3
   2   1   7 2274.89 290.724   3
   2   1   8 268.928 192.168   2
  -2   1   8 531.391 261.077   5
  -2  -1   8 384.854 231.123   5
   2  -1   8 243.156 189.556   2
   2  -1   8 360.276 234.643   5
  -2  -1   8 483.957 283.341   2
   2  -1   8 397.920 179.675   1
   2  -1   8 311.314 143.216   8
   2   1   8 433.015 152.807   8
   2   1   8 40.7739 96.7690   3
   2  -1   8 182.908 140.942   7
   2   1   8 4.79572 121.446   7
   2   1   8 385.454 183.620   1
   2   1   8 754.142 193.219   6
   2   1   8 134.651 175.790   5
  -2   1   8 343.261 285.473   2
  -2  -1   8 381.636 146.574   3
  -2   1   8 600.403 156.564   3
  -2   1   9 707.032 335.326   2
  -2   1   9 1282.43 303.131   5
   2  -1   9 628.575 267.057   2
  -2  -1   9 615.728 308.177   2
   2   1   9 781.126 252.216   5
   2  -1   9 627.438 257.923   5
  -2  -1   9 475.771 199.521   5
   2   1   9 763.530 269.257   2
   2   1   9 576.407 204.500   1
   2  -1  10 315.542 199.412   2
   2   1  10 609.823 211.286   2
   2  -2  -9 2585.61 495.063   9
   2   2  -9 2239.18 469.979   9
   2   2  -9 2791.99 501.858   4
   2  -2  -9 1995.86 458.729   4
   2  -2  -8 4554.96 405.309   5
   2   2  -8 4308.25 592.430   4
   2  -2  -8 4019.63 580.911   4
   2  -2  -8 4282.47 355.547   6
   2  -2  -8 4896.32 621.047   9
   2   2  -8 4033.67 627.903   9
   2  -2  -7 2121.41 284.197   5
   2   2  -7 1465.08 380.701   9
   2  -2  -7 1849.35 401.119   4
   2  -2  -7 2126.72 259.665   6
   2  -2  -7 2019.04 406.346   9
   2   2  -7 1627.30 375.196   4
   2   2  -7 1808.69 295.699   5
  -2   2  -7 2096.28 346.738   7
   2   2  -6 3250.10 497.361   9
   2  -2  -6 3364.98 483.335   4
   2   2  -6 3180.44 458.820   4
  -2  -2  -6 3799.11 400.568   3
   2  -2  -6 3559.93 327.683   6
   2   2  -6 3161.52 197.564   6
   2  -2  -6 3672.45 512.779   9
  -2   2  -6 3703.71 447.472   7
   2   2  -6 4246.25 437.254   5
   2   2  -5 1332.43 325.434   9
  -2  -2  -5 1550.21 253.374   3
   2  -2  -5 1599.84 217.711   6
   2  -2  -5 1607.64 340.053   9
   2   2  -5 1289.95 130.339   6
   2   2  -5 1533.41 315.101   4
  -2  -2  -5 1502.37 266.553   8
   2  -2  -5 1788.64 353.483   4
  -2   2  -5 1716.43 295.069   3
   2   2  -5 2146.95 309.845   5
  -2   2  -4 34938.4 1092.48   1
  -2  -2  -4 30618.3 1135.81   8
   2  -2  -4 28784.5 1192.17   4
  -2   2  -4 27956.6 1093.84   3
   2   2  -4 28520.4 1159.90   4
  -2  -2  -4 28940.2 973.662   3
   2   2  -4 28165.5 621.638   6
   2  -2  -4 29083.0 882.617   6
   2  -2  -4 32935.4 1009.14   5
  -2   2  -3 55037.7 1472.25   3
   2  -2  -3 55222.6 1547.47   4
   2  -2  -3 56051.2 1254.71   6
  -2  -2  -3 55151.7 1325.38   3
  -2  -2  -3 59142.4 1633.45   7
   2   2  -3 54631.8 1520.04   4
  -2   2  -3 61697.9 1446.82   1
  -2  -2  -3 60417.3 1332.30   2
  -2  -2  -3 56931.0 1518.88   8
   2   2  -3 55536.7 989.970   6
  -2   2  -3 57250.4 1575.78   7
   2  -2  -3 61461.6 1376.75   5
   2   2  -3 63465.3 1540.56   5
  -2   2  -2 21143.7 858.149   7
  -2  -2  -2 25534.8 900.726   1
   2   2  -2 21630.6 516.645   7
  -2  -2  -2 21723.9 841.514   8
   2  -2  -2 21365.1 433.686   8
   2   2  -2 22906.8 587.446   8
   2   2  -2 22129.6 544.503   1
   2   2  -2 20528.0 850.562   9
  -2  -2  -2 22494.7 908.733   7
   2  -2  -2 21319.2 704.154   6
   2  -2  -2 22039.3 550.165   7
  -2   2  -2 20793.7 787.656   3
  -2  -2  -2 21437.2 733.958   3
   2  -2  -2 21380.2 800.852   4
  -2   2  -2 23005.9 793.859   1
   2  -2  -2 22511.4 732.565   5
   2   2  -2 21740.5 820.296   4
   2   2  -2 23607.8 837.497   5
  -2  -2  -2 22476.6 665.353   2
  -2  -2  -1 114313. 1718.69   2
  -2  -2  -1 108568. 2012.36   8
   2  -2  -1 106084. 1809.62   4
   2   2  -1 108334. 1746.94   7
   2  -2  -1 107590. 1886.92   1
   2   2  -1 114108. 1750.73   8
   2  -2  -1 110300. 1748.70   7
   2  -2  -1 113303. 1921.19   5
   2   2  -1 108465. 1917.56   4
   2  -2  -1 111725. 1644.11   8
  -2   2  -1 102904. 1937.94   3
   2   2  -1 110465. 1765.29   1
  -2  -2  -1 107432. 1913.42   3
   2  -2  -1 112206. 1845.95   3
  -2  -2   0 130891. 2099.97   1
  -2  -2   0 121536. 2068.71   8
  -2  -2   0 136909. 1984.78   2
  -2  -2   0 124977. 2156.03   5
   2  -2   0 122451. 2134.90   1
   2  -2   0 127551. 1982.93   8
  -2  -2   0 131408. 1968.91   4
  -2   2   0 123794. 2105.24   7
   2  -2   0 134112. 2089.14   3
   2   2   0 127192. 2115.60   7
  -2   2   0 123416. 2101.75   3
  -2   2   0 128730. 1691.24   4
   2  -2   0 118889. 1706.62   4
   2   2   0 130601. 2069.86   8
   2   2   0 126766. 2130.08   1
  -2  -2   0 124048. 2129.75   3
   2   2   0 124057. 1978.76   4
   2   2   0 127891. 2108.60   5
   2  -2   0 128985. 2121.10   7
  -2   2   1 115301. 1793.70   4
   2   2   1 108628. 1749.45   2
   2  -2   1 112542. 2053.80   7
  -2   2   1 113219. 1872.18   1
   2   2   1 113336. 1910.85   3
   2   2   1 111218. 2059.32   7
  -2   2   1 105538. 1869.73   3
   2  -2   1 106589. 2017.52   1
  -2  -2   1 108052. 1770.52   8
  -2   2   1 108592. 1786.17   7
  -2  -2   1 116376. 1879.41   4
  -2  -2   1 106687. 2034.10   5
  -2  -2   1 105695. 1763.70   1
   2   2   1 107968. 2059.89   1
  -2   2   2 20994.7 764.677   5
   2  -2   2 18661.3 475.593   2
   2   2   2 22136.3 690.085   2
   2  -2   2 22679.4 874.834   7
   2   2   2 22575.3 794.598   8
   2   2   2 22684.7 724.961   3
   2  -2   2 20927.7 470.433   4
   2   2   2 22778.5 861.088   7
  -2   2   2 22580.5 572.969   7
  -2   2   2 25160.9 797.685   4
  -2   2   2 23263.3 704.130   1
   2   2   2 22540.4 774.360   6
  -2  -2   2 20704.6 584.240   8
   2  -2   2 22449.4 841.008   1
  -2  -2   2 21457.6 546.521   1
   2  -2   2 22927.4 787.879   3
  -2   2   2 21596.2 730.545   3
  -2  -2   2 22094.5 869.629   5
   2   2   2 21086.6 858.699   1
   2   2   3 55800.7 1326.76   9
  -2   2   3 59208.2 1232.70   1
   2  -2   3 57838.8 1538.12   7
  -2  -2   3 51475.1 1001.58   8
  -2   2   3 54891.0 1398.15   5
  -2  -2   3 52867.7 883.634   1
  -2   2   3 57144.3 913.399   7
   2   2   3 60058.1 1567.75   7
   2  -2   3 54497.4 1092.91   4
   2   2   3 58348.1 1406.97   6
   2   2   3 57372.6 1410.55   8
   2  -2   3 53512.6 1453.66   1
   2  -2   3 51003.2 1137.59   2
   2   2   3 57711.6 1301.21   3
   2  -2   3 57707.0 1449.73   8
   2   2   3 55014.6 1222.97   4
   2   2   3 55220.5 1341.08   2
   2  -2   3 58897.6 1429.52   3
  -2  -2   3 54815.8 1555.55   5
   2   2   3 52035.1 1489.08   1
   2  -2   4 27317.5 933.417   2
   2  -2   4 30986.8 893.120   4
   2   2   4 31519.7 1051.28   8
  -2   2   4 28644.6 1030.64   5
  -2  -2   4 26164.3 651.919   8
   2  -2   4 32040.5 1191.53   9
   2  -2   4 32080.9 1073.90   3
   2  -2   4 32322.1 1161.11   7
   2   2   4 29972.2 1066.47   2
  -2  -2   4 33172.4 1253.90   9
   2   2   4 30606.7 969.302   4
   2  -2   4 32352.2 1100.45   8
   2   2   4 32023.4 1035.96   6
   2  -2   4 28890.1 929.544   6
   2   2   4 32243.9 1158.36   7
   2   2   4 31998.7 971.509   3
   2  -2   4 29548.1 1082.76   1
  -2   2   4 31790.4 876.208   1
  -2  -2   4 28492.1 1158.37   5
   2   2   4 28631.7 1122.28   1
   2   2   4 29286.9 1014.99   9
   2   2   5 1312.81 232.367   7
  -2  -2   5 1335.37 141.533   8
  -2   2   5 1815.66 288.422   5
   2   2   5 1429.88 255.650   5
   2   2   5 2316.43 295.820   4
  -2  -2   5 1674.85 326.147   9
   2   2   5 1783.57 296.936   1
   2  -2   5 1668.04 229.655   4
  -2   2   5 1899.80 311.743   4
   2   2   5 1766.39 307.584   2
   2   2   5 2074.19 302.892   9
   2   2   5 1388.57 245.869   8
   2  -2   5 1594.41 281.190   7
   2  -2   5 1805.25 293.202   8
   2  -2   5 1653.05 273.828   1
   2  -2   5 1657.81 308.669   5
  -2   2   5 1670.87 218.234   6
   2   2   5 2147.58 273.817   3
   2  -2   5 1527.30 262.611   3
   2   2   5 1581.67 253.272   6
   2  -2   5 1409.27 249.024   2
   2  -2   5 1833.35 322.989   9
  -2   2   5 1978.78 233.433   1
  -2  -2   5 1452.68 295.876   5
  -2  -2   5 2110.10 314.719   4
   2  -2   5 1459.48 222.221   6
   2  -2   6 3299.45 445.872   5
   2  -2   6 3468.82 398.452   8
   2  -2   6 5118.83 520.535   9
   2   2   6 3522.15 376.085   8
   2  -2   6 3437.89 390.533   1
   2  -2   6 3758.49 401.235   3
   2   2   6 4326.52 419.113   4
   2  -2   6 3227.07 405.023   2
  -2   2   6 3843.36 319.730   1
  -2  -2   6 2982.72 203.666   8
   2  -2   6 4079.15 385.398   4
  -2   2   6 3116.96 389.887   5
  -2  -2   6 3473.88 214.974   8
   2   2   6 3453.99 445.743   2
  -2   2   6 3804.69 526.321   2
   2   2   6 4241.41 409.548   6
   2   2   6 3693.20 399.956   5
   2  -2   6 4003.75 428.185   7
  -2   2   6 4044.06 337.924   6
   2   2   6 3858.91 370.954   3
   2   2   6 3514.27 402.303   7
  -2  -2   6 3548.63 464.383   5
   2   2   6 3357.08 406.747   1
   2  -2   6 4263.92 380.420   6
   2   2   6 4299.44 442.358   9
   2  -2   7 2532.16 337.770   3
   2   2   7 1678.31 303.884   1
  -2  -2   7 1344.71 128.681   8
  -2  -2   7 1857.78 284.416   3
   2   2   7 2066.36 271.853   3
  -2   2   7 1899.57 334.814   5
  -2  -2   7 1893.10 364.059   5
   2   2   7 2308.57 312.590   4
   2  -2   7 1734.56 337.047   5
   2  -2   7 1829.09 283.699   8
   2   2   7 1720.54 332.736   2
   2   2   7 2062.46 290.698   8
   2  -2   7 2040.78 289.810   4
  -2   2   7 1339.44 351.345   2
   2  -2   7 2065.84 343.898   2
   2   2   7 2449.45 328.033   7
  -2   2   7 2208.42 238.416   1
   2  -2   7 2543.94 297.643   6
   2  -2   7 2191.75 330.132   1
   2   2   7 2198.84 292.151   6
   2   2   7 2190.78 331.666   9
   2  -2   7 1902.01 303.873   7
  -2   2   7 1883.15 256.039   3
  -2  -2   7 1372.23 129.465   8
   2   2   7 2245.82 337.474   5
   2   2   8 4570.12 440.153   7
   2  -2   8 4601.40 435.367   7
   2  -2   8 3841.16 505.220   2
   2   2   8 5643.96 442.775   6
   2   2   8 4755.02 511.338   1
  -2   2   8 4475.25 500.429   5
  -2  -2   8 4986.73 601.129   5
   2   2   8 4540.14 570.340   2
  -2   2   8 4026.01 619.494   2
   2  -2   8 4257.23 442.918   1
   2   2   8 4714.70 405.389   3
   2  -2   8 4601.01 567.940   5
   2   2   8 4424.79 408.201   8
   2   2   8 4669.04 508.729   5
   2   2   9 2013.08 392.182   2
  -2   2   9 1865.45 328.340   5
   2   2   9 2413.33 358.951   1
   2  -2   9 1656.32 356.670   2
  -2   2   9 2810.09 547.130   2
   2   2   9 2675.01 364.856   5
  -2  -2   9 2139.71 483.399   2
  -2  -2   9 1628.99 348.815   5
   2  -2   9 2343.40 410.303   5
   2   2  10-107.691 147.350   2
  -2  -2  10 424.124 216.590   5
   2  -2  10 608.881 223.828   2
   2  -3  -9 986.786 332.179   9
   2   3  -9 440.583 280.227   4
   2   3  -9 341.840 240.658   9
   2   3  -8 101.074 196.431   9
   2  -3  -8 457.489 275.562   4
   2  -3  -8-16.7323 183.993   9
   2   3  -8-51.2726 171.918   4
  -2   3  -8-103.330 182.121   7
   2  -3  -8 76.2550 122.402   6
   2  -3  -8 352.289 126.966   5
   2   3  -7 1286.93 368.821   9
   2  -3  -7 781.659 280.566   9
   2  -3  -7 1236.67 341.479   4
   2  -3  -7 1204.50 215.881   6
  -2   3  -7 1028.02 265.947   7
   2  -3  -7 994.234 215.011   5
   2   3  -7 1393.87 357.923   4
   2  -3  -6 4001.73 520.891   9
   2   3  -6 3536.25 515.286   9
  -2  -3  -6 3818.55 442.219   8
  -2  -3  -6 3951.32 390.595   3
   2   3  -6 3074.06 451.803   4
   2  -3  -6 3879.96 358.932   6
   2  -3  -6 3718.42 516.758   4
  -2   3  -6 3375.22 374.587   4
  -2   3  -6 3259.93 408.515   7
   2   3  -6 3946.53 431.846   5
   2   3  -5 2950.79 418.100   4
   2  -3  -5 3669.31 338.159   5
   2  -3  -5 3112.91 434.941   4
   2   3  -5 2264.97 117.312   6
   2  -3  -5 3212.25 443.444   9
  -2   3  -5 3045.84 317.388   4
  -2  -3  -5 3509.27 339.698   3
   2   3  -5 2697.76 424.878   9
  -2   3  -5 3171.87 416.498   3
   2  -3  -5 3304.45 322.597   6
  -2  -3  -5 3062.20 372.887   8
   2   3  -5 3402.52 398.534   5
  -2   3  -4 4972.58 398.279   1
  -2   3  -4 4128.62 435.689   3
   2  -3  -4 4320.61 354.153   6
  -2   3  -4 3849.94 306.761   4
   2  -3  -4 4359.29 472.726   4
   2   3  -4 4300.81 443.903   4
  -2  -3  -4 4674.03 394.822   2
   2   3  -4 4139.21 174.649   6
  -2  -3  -4 4516.72 366.716   3
  -2  -3  -4 4534.02 437.200   8
   2  -3  -4 4693.42 362.404   5
   2   3  -3 24129.8 527.585   6
   2   3  -3 23557.7 963.205   4
  -2   3  -3 25556.8 873.739   1
  -2   3  -3 23839.9 978.935   7
  -2   3  -3 24074.6 653.303   4
  -2  -3  -3 25298.0 982.143   8
  -2  -3  -3 24313.4 802.992   3
   2   3  -3 23744.6 464.740   7
   2  -3  -3 23698.1 970.709   4
  -2  -3  -3 26892.7 856.075   2
  -2   3  -3 22984.7 947.633   3
   2  -3  -3 24317.5 817.123   6
   2  -3  -3 27005.8 831.156   5
   2   3  -3 26406.8 971.216   5
  -2   3  -2 34535.8 992.078   1
   2   3  -2 32383.0 1089.88   9
  -2   3  -2 31652.7 1031.29   3
   2  -3  -2 33047.0 950.817   6
   2  -3  -2 33834.8 624.429   8
   2  -3  -2 32181.0 1018.86   4
  -2  -3  -2 33726.7 1083.16   8
  -2  -3  -2 35575.6 911.525   2
  -2   3  -2 33744.7 1102.78   7
   2   3  -2 32605.0 682.850   1
   2  -3  -2 34612.9 919.315   5
  -2  -3  -2 32803.4 919.764   3
   2   3  -2 32516.5 1039.30   4
   2  -3  -1 59329.1 1241.42   4
   2   3  -1 60172.5 1348.13   9
   2   3  -1 61350.3 1371.74   4
  -2  -3  -1 61543.8 1438.02   8
   2  -3  -1 62491.4 1243.53   7
  -2   3  -1 64060.6 1378.08   1
   2  -3  -1 65030.2 1139.55   8
  -2   3  -1 57057.6 1370.29   3
   2  -3  -1 63155.6 1263.10   3
  -2  -3  -1 61503.2 1339.28   3
   2  -3  -1 62831.3 1371.38   1
   2   3  -1 64350.8 1238.39   1
   2   3  -1 66542.4 1264.12   8
  -2  -3  -1 65840.9 1256.18   2
   2  -3   0 22285.9 525.756   4
  -2  -3   0 26184.0 792.137   1
   2  -3   0 26356.4 762.754   3
  -2  -3   0 25281.3 800.340   8
  -2  -3   0 27787.3 762.746   2
   2  -3   0 25990.3 739.692   8
  -2   3   0 25348.0 537.003   4
  -2  -3   0 24603.2 813.130   5
   2   3   0 24654.7 751.894   4
  -2   3   0 24136.8 796.606   7
   2  -3   0 25017.1 788.990   7
   2   3   0 25918.6 772.159   8
   2   3   0 25238.8 790.140   7
  -2   3   0 24529.8 544.344   2
   2   3   0 25473.2 766.833   2
  -2   3   0 24201.2 764.798   3
  -2  -3   0 26795.5 745.022   4
   2   3   0 26230.5 740.953   6
   2  -3   0 24703.0 818.619   1
   2   3   0 25546.7 802.117   5
   2   3   0 25524.7 804.211   1
   2   3   1 60338.9 1448.25   1
  -2  -3   1 59223.3 1261.12   8
  -2  -3   1 61495.9 1194.50   1
   2   3   1 62673.9 1288.34   2
  -2  -3   1 65767.1 1335.91   4
   2   3   1 62718.3 1297.62   5
   2   3   1 62018.2 1439.92   7
  -2   3   1 60682.3 1257.50   7
   2  -3   1 58769.2 1413.54   1
  -2   3   1 64981.5 1336.24   1
  -2   3   1 63295.0 1272.28   2
   2  -3   1 63616.6 1460.12   7
  -2   3   1 67722.6 1233.77   4
  -2   3   1 58737.2 1263.68   3
   2   3   1 63837.5 1313.84   3
  -2  -3   1 59386.7 1460.74   5
  -2  -3   2 30718.8 688.134   1
  -2   3   2 35117.8 933.411   1
  -2   3   2 31527.6 879.166   3
   2   3   2 32319.9 914.887   2
   2  -3   2 32562.9 584.248   4
   2   3   2 33139.8 1083.66   7
  -2  -3   2 32024.6 821.294   8
   2  -3   2 32470.6 1046.67   1
  -2   3   2 33949.2 804.904   7
   2   3   2 34826.2 1001.21   6
   2  -3   2 33657.8 1089.43   7
  -2   3   2 33698.2 1040.59   2
  -2  -3   2 32233.4 1090.71   5
   2   3   2 31700.2 1078.91   1
   2   3   2 33639.8 906.791   3
   2   3   2 33978.1 1006.48   8
  -2   3   2 36153.6 982.227   4
   2   3   3 23548.2 978.882   1
   2  -3   3 23103.2 916.616   1
  -2   3   3 26489.2 644.272   7
   2  -3   3 26135.8 949.754   8
  -2  -3   3 27165.0 1046.23   9
  -2   3   3 26615.9 821.899   1
   2   3   3 25730.1 911.864   8
  -2  -3   3 22968.7 673.453   8
   2   3   3 23734.8 870.439   2
  -2   3   3 25670.6 1031.97   2
   2  -3   3 26643.8 942.203   3
   2  -3   3 25662.8 994.347   7
   2  -3   3 23897.9 654.154   4
   2   3   3 25150.5 800.708   3
   2   3   3 25910.6 998.527   7
  -2  -3   3 23671.2 1009.18   5
   2   3   3 26383.3 910.121   6
   2   3   3 24347.6 791.547   9
  -2   3   3 23762.4 850.054   5
   2   3   4 4279.35 449.892   1
   2  -3   4 4481.77 456.585   9
  -2   3   4 4273.79 481.204   2
   2  -3   4 4116.10 352.553   2
   2  -3   4 4628.01 421.910   8
   2  -3   4 4651.65 329.950   4
   2   3   4 5210.51 421.043   8
   2   3   4 4506.75 419.379   2
   2   3   4 4747.15 386.886   9
   2  -3   4 4167.30 403.389   1
   2  -3   4 4790.31 443.201   7
  -2   3   4 5011.87 243.397   7
   2   3   4 5285.86 427.813   6
   2  -3   4 5108.38 433.147   3
  -2   3   4 4830.03 363.259   6
   2   3   4 4908.60 362.302   3
  -2  -3   4 4948.42 491.247   9
  -2  -3   4 4330.43 464.407   5
   2   3   4 5268.97 464.888   7
  -2  -3   4 4320.19 283.824   8
   2   3   4 4762.03 379.763   4
  -2   3   4 4361.57 388.531   5
  -2   3   4 5228.85 364.663   1
  -2   3   5 2712.20 336.463   5
   2   3   5 3260.41 340.612   5
  -2  -3   5 3636.74 460.001   9
  -2   3   5 3731.12 401.175   4
   2   3   5 3589.12 371.298   8
  -2  -3   5 3807.80 425.703   4
  -2  -3   5 2984.62 236.318   8
   2  -3   5 3877.42 455.268   9
   2   3   5 3197.49 397.055   1
  -2   3   5 3317.01 184.667   7
   2  -3   5 2924.11 403.386   5
   2   3   5 3264.51 316.611   3
   2  -3   5 3113.87 354.170   2
  -2   3   5 2942.12 173.556   7
   2   3   5 3645.41 402.772   7
   2   3   5 3496.01 375.022   9
   2   3   5 3837.71 385.329   6
   2  -3   5 3797.55 403.009   8
   2  -3   5 3231.36 314.378   6
  -2   3   5 2982.62 437.835   2
   2  -3   5 3494.66 333.497   4
   2  -3   5 3815.48 401.040   3
   2   3   5 3412.73 403.860   2
  -2   3   5 3336.24 316.036   6
   2  -3   5 3511.51 384.034   1
  -2   3   5 3596.50 319.580   1
   2  -3   5 3445.81 391.985   7
   2   3   5 3414.72 349.306   4
  -2  -3   5 2928.43 417.704   5
   2   3   6 4415.19 421.508   5
   2  -3   6 3433.26 454.809   5
  -2  -3   6 3793.35 259.689   8
   2   3   6 3943.55 397.757   8
   2   3   6 4435.49 444.915   9
   2   3   6 4165.30 410.227   4
   2  -3   6 4036.09 354.890   6
   2  -3   6 3809.99 419.053   7
   2  -3   6 3740.77 405.566   3
   2  -3   6 3588.31 362.993   4
   2  -3   6 4042.10 419.763   8
   2   3   6 3227.93 418.333   1
  -2   3   6 3132.95 144.026   7
  -2  -3   6 3650.38 261.733   8
   2  -3   6 3626.52 446.944   9
   2   3   6 4174.92 438.048   7
  -2   3   6 3541.00 508.941   2
   2  -3   6 3625.84 395.276   1
  -2   3   6 4323.47 363.824   6
  -2   3   6 3548.74 159.623   7
   2  -3   6 3133.09 402.311   2
   2   3   6 4265.69 413.350   6
  -2   3   6 3877.14 419.177   5
  -2   3   6 4389.24 358.915   1
  -2  -3   6 3604.00 479.044   5
   2   3   6 3733.88 353.958   3
   2   3   6 3247.05 427.498   2
  -2   3   7 1097.64 194.615   3
   2   3   7 1377.09 219.334   3
   2   3   7 941.562 269.242   2
   2   3   7 1196.75 273.996   1
   2   3   7 1186.13 245.255   5
  -2  -3   7 1328.75 346.164   5
   2   3   7 1500.55 252.698   6
  -2  -3   7 1127.04 160.782   8
   2  -3   7 841.646 267.128   5
  -2   3   7 806.900 302.167   2
  -2   3   7 1577.37 225.957   1
  -2  -3   7 1152.40 146.978   8
   2   3   7 1578.30 287.206   9
   2  -3   7 1108.46 278.149   2
   2  -3   7 1423.06 257.977   7
   2   3   7 1037.96 205.695   8
   2   3   7 1601.62 270.733   7
   2  -3   7 876.899 215.365   4
   2  -3   7 1341.02 209.012   6
  -2   3   7 1295.24 275.092   5
  -2   3   7 1180.15 200.221   6
  -2  -3   7 1456.81 268.897   3
   2  -3   7 738.171 190.833   8
   2  -3   7 1386.75 254.635   1
   2  -3   8 147.780 196.415   2
   2   3   8 25.6530 184.455   2
   2  -3   8-15.6906 115.246   1
  -2   3   8 113.841 146.038   5
  -2  -3   8 130.390 172.135   5
   2  -3   8 354.400 230.360   5
  -2   3   8 84.3760 98.9684   1
   2   3   8-361.767 150.633   8
   2   3   8 298.989 154.940   6
  -2   3   8 358.136 237.828   2
   2   3   8 174.490 145.275   5
   2   3   8-98.9344 157.296   1
  -2  -3   9 1025.13 323.031   5
  -2   3   9 603.080 329.301   2
   2   3   9 264.960 164.924   2
   2   3   9 577.816 171.152   1
   2  -3   9 529.076 249.104   2
   2  -3   9 240.820 197.285   5
   2   3  10 165.055 175.095   2
   2  -3  10-320.330 182.896   2
   2  -3  10-427.038 226.252   5
  -2  -3  10-307.260 202.367   5
   2  -4  -9 672.788 279.455   9
   2   4  -9 812.743 333.749   4
   2   4  -9 514.874 282.263   9
   2   4  -8 93.6364 178.407   9
   2  -4  -8 525.065 264.068   4
   2  -4  -8-92.7023 134.621   5
  -2   4  -8 328.351 197.078   7
   2  -4  -8 475.125 169.368   6
   2   4  -8 594.686 283.891   4
   2  -4  -8 119.959 180.008   9
   2  -4  -7 656.041 270.741   9
   2  -4  -7 757.053 160.832   5
  -2   4  -7 882.686 246.362   4
   2  -4  -7 765.693 280.014   4
   2   4  -7 1072.17 324.802   4
   2   4  -7 725.638 310.401   9
  -2   4  -7 788.672 244.127   7
   2  -4  -7 721.055 198.555   6
   2   4  -6-430.741 219.923   9
  -2  -4  -6-125.484 179.815   8
   2  -4  -6 186.990 119.461   6
  -2   4  -6-36.3306 128.523   4
   2  -4  -6 70.3765 155.891   4
   2  -4  -6 63.3668 134.856   9
   2   4  -6 89.3708 158.808   4
   2   4  -6 318.872 177.391   5
  -2  -4  -6 45.6513 90.9414   3
  -2   4  -6 33.4301 140.494   7
   2  -4  -5 6927.76 638.305   9
   2   4  -5 6628.24 615.290   4
   2   4  -5 6173.74 629.556   9
   2  -4  -5 6481.30 624.883   4
  -2   4  -5 6190.39 565.065   3
  -2   4  -5 6894.71 465.082   4
   2  -4  -5 7046.20 491.615   6
  -2  -4  -5 7133.92 462.505   3
  -2  -4  -5 7053.42 557.391   8
   2  -4  -5 7743.68 470.195   5
   2   4  -5 8157.60 607.148   5
  -2  -4  -4 4855.75 455.135   8
  -2   4  -4 5043.42 344.841   4
   2   4  -4 4563.22 469.965   4
  -2  -4  -4 4697.57 458.052   6
  -2   4  -4 4472.46 472.590   3
   2  -4  -4 5023.33 497.676   4
  -2  -4  -4 5099.08 371.270   3
   2  -4  -4 4987.84 395.676   6
   2   4  -4 4613.37 184.067   7
  -2   4  -4 5389.11 409.848   1
   2  -4  -4 5235.61 364.992   5
  -2  -4  -3 1079.87 169.527   3
   2  -4  -3 944.147 225.166   4
  -2  -4  -3 1003.67 219.449   8
  -2   4  -3 967.641 131.588   4
   2  -4  -3 1039.42 195.676   6
   2  -4  -3 1110.01 170.260   5
   2   4  -3 1082.75 111.508   7
   2   4  -3 1120.74 236.336   4
  -2  -4  -3 1261.68 195.437   2
  -2  -4  -3 1180.44 229.863   6
  -2   4  -3 886.894 205.457   7
  -2   4  -3 1051.10 178.977   1
  -2   4  -3 873.974 206.653   3
   2   4  -2 26598.8 955.746   4
   2   4  -2 27321.8 628.794   1
  -2  -4  -2 28243.9 987.310   6
  -2   4  -2 26737.8 991.237   7
  -2  -4  -2 28761.7 851.228   2
   2  -4  -2 26143.1 875.148   6
  -2  -4  -2 27297.6 976.930   8
   2   4  -2 27497.8 623.145   6
  -2   4  -2 25642.8 939.252   3
  -2   4  -2 27664.9 882.851   1
  -2   4  -2 25707.5 493.800   4
  -2  -4  -2 26899.1 813.431   3
   2   4  -2 25535.6 954.784   9
   2  -4  -2 27182.4 795.736   5
   2  -4  -2 26681.3 920.417   4
   2  -4  -1 46922.6 1104.40   4
   2  -4  -1 51298.4 1139.26   7
   2  -4  -1 49558.9 1247.80   6
   2   4  -1 49333.2 1249.32   4
   2   4  -1 53534.7 1161.85   8
   2   4  -1 51670.8 1032.70   6
  -2  -4  -1 50104.1 1302.03   8
  -2  -4  -1 49542.0 1180.81   3
  -2   4  -1 51897.5 1236.03   1
  -2  -4  -1 49658.8 1268.80   6
  -2  -4  -1 54060.7 1186.24   2
  -2   4  -1 46875.0 1221.78   3
   2  -4  -1 49513.9 1258.81   1
   2  -4  -1 52904.1 1113.60   3
   2   4  -1 49627.2 1195.97   9
   2   4  -1 51384.5 1109.48   1
   2   4   0 15104.9 601.882   8
  -2   4   0 13483.8 394.266   4
   2   4   0 13220.1 585.349   1
   2   4   0 14155.4 604.280   2
   2   4   0 14346.2 547.170   6
  -2  -4   0 14072.6 614.900   8
   2  -4   0 13114.8 408.331   2
  -2  -4   0 15900.0 604.574   2
   2  -4   0 14479.3 606.419   7
  -2   4   0 13309.4 414.667   2
  -2   4   0 13432.7 565.614   3
  -2   4   0 13843.5 616.459   7
   2  -4   0 14262.5 557.369   3
   2   4   0 14125.7 597.622   4
   2  -4   0 13218.5 622.669   1
  -2  -4   0 13960.5 604.364   5
   2   4   0 13570.5 583.081   5
  -2   4   1 51287.7 1183.41   7
   2   4   1 49917.8 1329.25   1
  -2  -4   1 53527.7 1233.83   4
   2   4   1 49755.5 1201.96   2
   2   4   1 48816.1 1144.59   5
   2   4   1 51819.1 1327.37   7
  -2  -4   1 49404.5 1177.92   8
   2  -4   1 47189.9 1263.17   1
  -2   4   1 53635.3 1236.04   1
   2  -4   1 50549.4 1307.17   7
  -2   4   1 50352.7 1135.49   2
  -2   4   1 52603.0 1084.04   4
  -2   4   1 47807.2 1102.19   3
  -2  -4   1 55246.9 1276.07   2
  -2  -4   1 48999.0 1330.12   5
   2  -4   2 25743.2 570.664   2
   2   4   2 25022.1 982.432   1
   2  -4   2 25409.0 499.135   4
  -2   4   2 30276.3 894.419   4
  -2   4   2 27811.1 777.786   7
   2  -4   2 27026.7 985.066   7
  -2   4   2 26249.3 765.787   3
   2   4   2 28235.5 997.593   7
   2  -4   2 24891.2 915.046   1
  -2  -4   2 27305.1 944.705   9
  -2   4   2 28842.2 880.955   1
  -2   4   2 26850.5 935.493   2
   2   4   2 25987.5 858.394   2
   2   4   2 27356.1 803.548   3
  -2  -4   2 26336.3 793.064   8
  -2  -4   2 26238.9 1013.25   5
   2   4   2 28681.1 932.075   8
   2  -4   3 1180.09 228.672   7
  -2   4   3 1052.79 182.335   5
   2   4   3 1263.87 222.873   8
  -2  -4   3 1176.52 257.494   5
   2   4   3 1150.17 170.897   3
  -2   4   3 909.965 220.649   2
  -2   4   3 1156.09 150.347   7
   2  -4   3 1070.12 206.656   8
  -2  -4   3 983.740 158.092   8
   2   4   3 1512.31 231.403   6
   2   4   3 1040.43 206.189   7
   2   4   3 1201.18 245.171   1
  -2  -4   3 1120.50 232.190   9
   2   4   3 1003.80 152.323   9
  -2   4   3 924.521 175.238   6
   2  -4   3 1019.55 129.906   4
   2   4   3 964.882 194.543   2
  -2   4   3 1003.19 163.343   3
   2  -4   3 907.644 191.183   1
  -2   4   3 1137.17 190.482   1
  -2   4   4 5179.03 394.169   1
   2  -4   4 4864.79 492.301   5
  -2   4   4 5076.44 389.332   6
   2   4   4 5520.54 418.462   4
   2  -4   4 5139.64 466.818   7
   2   4   4 5161.11 387.017   9
   2  -4   4 5336.89 500.390   9
   2   4   4 5277.12 440.646   6
   2   4   4 4759.92 450.381   2
   2  -4   4 4880.12 440.698   8
  -2  -4   4 4455.57 317.349   8
   2   4   4 5178.28 430.374   8
  -2   4   4 5328.36 296.408   7
  -2  -4   4 5394.28 506.640   9
   2  -4   4 4818.51 329.985   4
   2  -4   4 4463.55 416.817   1
  -2   4   4 4317.39 479.565   2
   2   4   4 5204.35 364.231   3
   2  -4   4 5445.31 452.326   3
  -2   4   4 4633.56 384.612   5
  -2  -4   4 5025.10 513.186   5
   2   4   4 5552.81 478.281   7
   2   4   4 4491.82 459.133   1
   2  -4   5 6433.99 602.447   5
   2   4   5 6465.32 456.518   5
  -2  -4   5 8154.34 615.951   4
   2   4   5 7000.48 601.284   1
   2   4   5 8105.90 550.188   4
  -2  -4   5 6460.67 387.383   8
  -2   4   5 8714.99 614.807   4
   2  -4   5 7169.51 553.649   8
  -2  -4   5 7620.43 654.016   9
   2  -4   5 6982.20 457.987   4
   2   4   5 6526.09 570.440   2
  -2   4   5 7223.47 340.465   7
  -2   4   5 6517.84 317.016   7
   2   4   5 7971.77 602.108   7
   2   4   5 7103.30 509.375   9
   2  -4   5 7732.63 589.648   7
   2  -4   5 6667.41 448.999   6
   2   4   5 8429.02 581.990   6
   2   4   5 7854.24 546.594   8
   2  -4   5 8010.36 586.359   3
  -2   4   5 7114.27 468.466   1
  -2   4   5 6701.15 639.854   2
  -2   4   5 7775.63 496.514   6
   2   4   5 6808.76 440.547   3
   2  -4   5 7806.40 643.911   9
   2  -4   5 6742.95 522.446   1
  -2   4   5 6528.74 485.079   5
  -2  -4   5 6713.95 630.389   5
   2  -4   6 123.312 98.5424   1
   2   4   6 6.57103 142.253   2
  -2   4   6 148.558 132.496   5
   2   4   6 220.006 146.237   4
   2   4   6 319.551 114.180   3
   2  -4   6 87.8802 118.958   2
  -2  -4   6 152.012 151.928   5
   2   4   6 269.015 121.778   8
   2   4   6 393.906 154.950   5
   2  -4   6 240.163 186.815   5
  -2   4   6 178.626 177.837   2
  -2   4   6 120.884 105.676   1
   2   4   6 403.737 168.250   6
  -2   4   6 251.192 77.2048   7
  -2  -4   6 180.157 89.6416   8
   2  -4   6 261.251 130.557   8
  -2   4   6 46.4283 95.7359   6
   2  -4   6 29.8172 97.2524   4
   2  -4   6 149.456 117.154   7
   2   4   6 153.082 145.592   9
  -2   4   6 128.639 59.4327   7
   2   4   6 51.8416 119.694   1
   2  -4   6 141.878 90.1928   6
   2   4   6-55.1833 141.156   7
   2  -4   6 221.332 141.422   3
   2  -4   7 680.429 176.910   1
  -2   4   7 872.151 239.001   5
  -2  -4   7 891.752 301.174   5
   2   4   7 1190.32 238.310   5
   2  -4   7 994.974 282.768   2
  -2  -4   7 756.568 134.568   8
   2  -4   7 1137.66 236.950   8
  -2   4   7 1220.38 209.330   1
   2   4   7 799.828 253.577   1
  -2   4   7 656.160 245.400   2
   2   4   7 799.630 193.552   8
   2  -4   7 617.715 180.581   4
   2   4   7 952.490 204.974   9
   2  -4   7 852.263 213.899   7
   2   4   7 1054.24 197.519   3
   2   4   7 508.392 153.101   7
   2  -4   7 935.536 281.362   5
   2  -4   7 1130.86 199.140   6
   2   4   7 1347.29 247.805   6
   2   4   7 1090.53 276.250   2
  -2  -4   7 823.089 152.828   8
  -2   4   7 1155.58 195.395   6
  -2   4   7 776.632 85.1574   7
  -2   4   7 950.789 175.866   3
  -2   4   7 704.859 76.5884   7
  -2  -4   8 446.983 259.930   5
   2  -4   8 448.831 246.661   5
   2   4   8 447.851 174.514   5
   2  -4   8 703.118 249.952   2
  -2   4   8 133.802 186.607   2
   2   4   8 88.3084 145.820   2
   2  -4   8 189.231 130.732   1
   2   4   8 280.511 117.038   8
   2   4   8 52.8679 133.065   1
  -2   4   8 453.794 183.043   5
   2   4   9 338.710 221.183   2
   2  -4   9 1134.00 308.045   5
   2  -4   9 1298.84 322.720   2
  -2   4   9 1087.77 369.976   2
  -2  -4   9 924.724 313.985   5
   2   4   9 1615.64 315.336   1
   2   4  10-20.3302 152.892   2
  -2  -4  10 249.722 197.511   5
   2  -4  10 219.404 155.857   2
   2  -4  10-277.259 209.286   5
   2   5  -9 136.210 217.246   4
   2   5  -9 461.013 295.847   9
   2  -5  -9 380.985 292.488   9
  -2   5  -9 396.754 169.835   7
  -2   5  -8 2555.91 385.402   7
   2  -5  -8 2456.24 465.937   9
   2   5  -8 2487.70 461.068   4
   2  -5  -8 2796.84 351.738   6
   2   5  -8 2309.03 476.407   9
   2  -5  -7 6210.12 669.155   9
  -2   5  -7 5970.41 568.368   7
   2   5  -7 6576.83 753.487   9
  -2  -5  -7 6347.25 571.285   8
   2  -5  -7 6912.38 539.285   6
  -2   5  -7 6484.08 553.030   4
   2   5  -7 5928.97 665.573   4
   2  -5  -6 371.117 239.992   4
   2  -5  -6 561.186 234.705   9
   2  -5  -6 713.286 159.993   5
   2   5  -6 556.183 183.523   5
   2   5  -6 435.403 214.299   9
  -2   5  -6 566.369 163.280   4
   2   5  -6 645.236 250.561   4
   2  -5  -6 648.718 182.509   6
  -2  -5  -6 773.902 173.635   3
  -2   5  -6 709.715 221.434   7
  -2  -5  -6 539.082 187.962   8
   2  -5  -5 651.359 149.429   5
  -2   5  -5 597.979 151.620   4
   2  -5  -5 729.923 240.294   4
   2   5  -5 912.256 255.637   4
  -2  -5  -5 795.241 211.402   6
   2   5  -5 585.185 75.3287   7
   2   5  -5 619.810 188.688   5
  -2   5  -5 724.461 210.495   7
   2   5  -5 525.088 213.486   9
   2  -5  -5 833.465 248.180   9
  -2  -5  -5 758.320 204.415   8
   2  -5  -5 967.069 206.615   6
  -2  -5  -5 772.751 164.399   3
  -2   5  -5 619.135 213.402   3
  -2   5  -4 24462.1 779.410   4
   2  -5  -4 23896.7 1106.72   4
   2  -5  -4 23789.8 929.807   6
   2   5  -4 23303.7 579.504   7
  -2   5  -4 23398.7 1072.89   3
  -2   5  -4 26879.2 916.289   1
   2   5  -4 24172.1 1079.47   4
  -2  -5  -4 25110.4 1083.24   6
  -2  -5  -4 24541.2 802.311   3
  -2  -5  -4 25672.1 1055.67   8
   2  -5  -4 27647.5 830.810   5
   2   5  -4 28540.0 1123.74   5
  -2  -5  -3 13204.8 721.810   8
  -2  -5  -3 13845.3 753.917   6
   2   5  -3 13337.3 781.498   9
   2  -5  -3 13945.6 757.114   4
   2  -5  -3 13618.2 370.141   8
  -2  -5  -3 15829.0 697.407   2
   2  -5  -3 13905.5 677.933   6
   2   5  -3 13016.2 315.944   6
  -2   5  -3 13320.6 749.592   3
  -2  -5  -3 13904.1 566.153   3
  -2   5  -3 13424.2 741.049   7
   2   5  -3 14318.3 766.388   4
  -2   5  -3 14676.4 647.639   1
   2  -5  -3 14714.8 569.137   5
  -2   5  -3 13629.1 470.378   4
  -2   5  -2 6121.52 224.080   4
   2  -5  -2 5457.51 424.357   4
  -2  -5  -2 5630.31 450.468   8
   2   5  -2 5605.85 447.866   9
  -2   5  -2 5596.58 451.811   3
  -2   5  -2 6349.77 415.572   1
  -2  -5  -2 6297.23 408.896   2
   2   5  -2 6021.24 297.625   1
  -2  -5  -2 5902.70 457.249   6
   2  -5  -2 5975.05 424.564   6
  -2  -5  -2 5752.73 361.897   3
   2   5  -2 5695.08 448.106   4
   2  -5  -2 6054.04 357.630   5
   2   5  -2 5816.65 271.014   6
   2   5  -1 12872.6 568.314   9
   2   5  -1 12675.4 529.383   1
  -2  -5  -1 13492.8 578.513   3
  -2   5  -1 13295.2 375.782   2
  -2  -5  -1 14869.5 613.573   2
   2  -5  -1 13284.5 575.053   7
   2   5  -1 14412.1 663.452   5
  -2   5  -1 12737.1 612.508   3
  -2   5  -1 13652.2 610.749   1
   2   5  -1 13085.2 629.920   4
   2  -5  -1 12403.8 610.558   6
   2  -5  -1 13403.8 548.698   2
  -2   5  -1 12220.9 308.314   4
   2   5  -1 13941.4 498.154   6
   2  -5  -1 13158.4 636.382   1
   2  -5  -1 13937.6 523.473   3
  -2  -5  -1 13500.9 658.757   8
   2   5  -1 14634.6 595.502   8
  -2  -5  -1 13197.1 628.281   6
   2   5   0 35494.8 1053.52   2
   2   5   0 33240.0 772.017   9
   2   5   0 32914.6 1007.89   1
   2   5   0 38320.1 1025.83   8
   2  -5   0 33449.9 1061.54   1
  -2   5   0 33733.7 771.449   2
   2   5   0 34976.6 1030.55   4
  -2  -5   0 38692.5 1040.02   2
  -2   5   0 34721.2 1056.85   7
   2  -5   0 35527.9 1034.78   7
  -2  -5   0 33069.8 1021.14   8
   2  -5   0 33391.6 757.447   2
  -2  -5   0 34707.7 971.818   6
   2   5   0 36516.2 933.874   6
  -2   5   0 32207.8 925.463   3
   2  -5   0 37411.2 955.416   3
  -2  -5   0 34182.2 1002.85   5
   2   5   0 35224.9 982.367   5
  -2   5   0 33517.7 717.634   4
  -2   5   1 14996.5 634.358   1
   2  -5   1 12290.6 355.472   2
   2   5   1 13286.7 619.109   2
  -2   5   1 13882.6 526.548   4
  -2  -5   1 15026.6 650.597   2
   2  -5   1 13614.0 661.910   7
  -2  -5   1 13327.2 605.662   8
  -2   5   1 13696.4 606.549   7
   2  -5   1 12268.8 635.247   1
   2   5   1 12938.6 653.917   1
  -2   5   1 13082.8 553.007   2
  -2   5   1 12817.3 520.147   3
   2  -5   1 14286.6 611.689   3
   2   5   1 14016.2 554.711   5
  -2  -5   1 13071.8 660.770   5
  -2  -5   2 7081.47 480.542   9
   2  -5   2 6096.59 278.233   2
  -2   5   2 6578.82 392.067   7
   2  -5   2 5833.02 233.538   4
  -2  -5   2 6037.79 398.316   8
  -2   5   2 6603.63 431.776   1
   2  -5   2 6510.40 482.408   7
   2   5   2 6256.19 493.591   1
   2   5   2 6440.06 484.233   7
  -2   5   2 6316.29 455.225   2
   2   5   2 6887.18 458.152   8
  -2   5   2 6361.45 350.552   3
   2  -5   2 5644.73 434.802   1
  -2   5   2 6443.29 414.311   4
   2   5   2 6449.53 375.430   3
   2   5   2 6218.12 434.017   2
   2   5   2 6650.71 368.215   5
  -2  -5   2 5873.56 485.039   5
   2   5   2 6127.75 257.491   9
   2  -5   3 13533.3 469.192   4
  -2  -5   3 14258.3 760.796   9
   2   5   3 13821.4 781.670   1
   2  -5   3 14060.3 721.833   8
   2   5   3 15194.4 710.302   8
  -2   5   3 15312.0 677.766   1
   2   5   3 14676.3 768.267   7
  -2   5   3 14005.3 769.884   2
   2  -5   3 13426.0 693.417   1
   2   5   3 15829.2 728.764   6
  -2   5   3 15311.3 678.506   6
   2   5   3 13576.5 514.130   9
  -2   5   3 13372.9 531.592   3
  -2   5   3 14394.1 571.588   7
   2   5   3 14094.6 566.749   3
   2  -5   3 13856.1 744.378   7
  -2  -5   3 12986.8 588.384   8
   2   5   3 14024.1 713.887   2
  -2  -5   3 12377.8 764.957   5
   2   5   4 25965.6 945.164   4
   2   5   4 23088.5 1082.97   1
   2   5   4 26567.1 987.519   8
  -2   5   4 27552.3 946.258   1
  -2   5   4 25281.1 756.729   7
   2   5   4 26877.3 1089.64   7
   2  -5   4 26645.2 1059.11   8
   2  -5   4 24295.3 771.067   4
   2   5   4 27587.8 1035.41   6
   2  -5   4 27349.2 1085.63   7
   2   5   4 24214.2 1041.44   2
  -2   5   4 23926.8 763.241   3
   2  -5   4 23435.8 958.191   1
  -2   5   4 24861.0 1143.44   2
   2  -5   4 26399.0 1028.56   3
   2  -5   4 22189.8 1088.87   5
   2   5   4 24714.7 793.766   3
  -2  -5   4 27538.6 1168.20   9
   2  -5   4 26909.4 1155.72   9
  -2   5   4 23796.1 859.407   5
  -2   5   4 26582.0 946.728   6
  -2  -5   4 23396.9 1132.53   5
  -2  -5   4 23856.0 812.933   8
   2   5   4 23542.5 823.266   9
   2   5   5 654.235 202.083   2
   2  -5   5 539.734 135.027   6
  -2   5   5 721.867 170.640   5
   2  -5   5 799.529 201.785   7
   2   5   5 615.493 125.321   3
  -2  -5   5 171.238 169.563   5
   2   5   5 726.828 164.556   5
  -2  -5   5 787.030 206.724   4
   2   5   5 610.303 210.222   1
   2  -5   5 735.571 227.389   9
  -2   5   5 464.551 201.152   2
   2   5   5 682.417 193.786   7
   2  -5   5 880.911 228.742   8
   2   5   5 835.322 200.886   4
  -2  -5   5 626.826 146.567   8
  -2   5   5 572.841 174.293   6
   2  -5   5 613.686 159.528   4
   2   5   5 700.937 178.203   8
  -2   5   5 663.004 129.384   7
  -2  -5   5 616.896 194.714   9
   2  -5   5 702.442 243.562   5
   2   5   5 728.659 192.762   6
   2   5   5 840.583 184.739   9
   2  -5   5 500.289 176.216   1
  -2   5   5 692.960 179.611   4
   2  -5   5 839.834 221.384   3
   2   5   6 704.841 245.890   2
   2   5   6 497.119 202.353   1
  -2   5   6 460.226 213.232   2
   2   5   6 813.432 194.485   8
  -2   5   6 639.884 177.778   5
   2   5   6 941.776 233.925   7
   2   5   6 603.992 130.544   3
  -2  -5   6 501.182 216.036   5
   2   5   6 826.368 203.015   9
   2  -5   6 1027.64 292.844   5
   2   5   6 612.765 168.608   5
   2   5   6 693.756 192.872   4
   2  -5   6 648.832 189.531   7
   2  -5   6 770.514 215.460   8
  -2   5   6 601.513 113.440   7
   2   5   6 691.222 200.005   6
   2  -5   6 457.612 152.675   4
   2  -5   6 616.380 150.865   6
   2  -5   6 674.383 204.679   3
  -2   5   6 742.162 190.447   6
   2  -5   6 447.335 157.710   1
  -2   5   6 776.307 128.812   7
   2   5   7 6905.86 550.621   7
  -2  -5   7 5908.82 403.311   8
  -2   5   7 5948.87 305.009   7
  -2  -5   7 6057.96 370.272   8
   2  -5   7 6866.28 555.617   8
   2  -5   7 6754.49 502.693   4
  -2   5   7 6363.95 463.982   1
   2   5   7 6591.39 670.935   2
   2  -5   7 7051.88 553.577   7
  -2   5   7 6006.50 289.887   7
  -2   5   7 6217.71 715.343   2
   2  -5   7 5505.69 569.956   2
  -2   5   7 6025.71 391.190   3
   2  -5   7 7002.24 434.980   6
   2   5   7 6508.57 489.583   8
   2   5   7 7848.40 566.193   6
   2   5   7 6994.44 551.448   9
  -2   5   7 6379.94 467.342   6
   2   5   7 6202.74 419.938   3
  -2   5   7 6538.87 523.248   5
  -2  -5   7 6196.62 683.168   5
   2  -5   7 6075.69 512.270   1
   2   5   7 5774.07 597.334   1
   2   5   7 7125.02 527.157   5
   2  -5   7 6498.24 703.110   5
   2   5   8 2238.38 430.484   2
   2  -5   8 2319.12 405.600   2
   2   5   8 2266.92 392.631   1
  -2  -5   8 2214.44 456.418   5
  -2   5   8 2768.63 510.789   2
  -2   5   8 2720.86 360.295   5
   2  -5   8 2663.26 334.586   1
   2   5   8 2734.97 338.012   5
   2  -5   8 2536.81 465.380   5
   2  -5   9 376.318 187.159   2
   2   5   9 788.988 258.240   2
  -2  -5   9 831.179 300.160   5
   2   5   9-187.499 142.494   1
  -2   5   9 247.772 249.671   2
   2  -5   9 401.190 210.693   5
  -2  -5  10-97.4469 205.119   5
   2  -5  10 76.2572 170.071   5
  -2   6  -9 135.286 125.544   7
   2  -6  -9 269.352 196.575   9
   2   6  -9-5.25822 191.289   4
   2   6  -8 3459.19 538.906   4
   2  -6  -8 3998.13 556.661   9
  -2   6  -8 3654.17 463.730   7
   2  -6  -8 3936.10 420.034   6
  -2   6  -8 3363.91 429.290   4
   2   6  -8 3807.37 624.820   9
  -2  -6  -7 14752.8 875.483   8
   2  -6  -7 14886.2 1008.47   9
  -2   6  -7 15522.1 906.285   7
   2   6  -7 14534.4 1119.94   9
  -2   6  -7 13998.3 788.446   4
   2  -6  -7 15502.7 839.645   6
   2   6  -7 13055.6 961.671   4
  -2  -6  -6 2356.57 348.722   8
   2   6  -6 1623.96 399.049   9
  -2   6  -6 2343.99 364.148   7
   2   6  -6 1673.94 127.733   7
   2  -6  -6 2177.11 376.726   9
  -2   6  -6 2377.48 304.583   4
  -2  -6  -6 2440.76 265.911   3
   2  -6  -6 2191.72 320.457   6
  -2  -6  -6 2191.75 362.322   6
   2   6  -6 1902.28 365.038   4
   2  -6  -6 2330.44 250.937   5
   2   6  -5 1009.64 288.767   9
  -2   6  -5 1161.85 198.707   4
  -2  -6  -5 1422.38 275.937   8
   2   6  -5 1392.16 303.779   4
   2  -6  -5 1371.36 310.410   9
  -2   6  -5 1162.49 256.319   7
   2   6  -5 981.649 119.914   7
  -2  -6  -5 1396.52 292.233   6
   2   6  -5 1154.80 260.889   5
   2  -6  -5 1497.66 260.174   6
  -2   6  -5 961.844 268.004   3
  -2  -6  -5 1724.71 284.421   2
   2  -6  -5 1402.57 186.096   5
  -2  -6  -5 1437.30 201.827   3
   2   6  -4 15292.1 934.661   9
  -2  -6  -4 16880.1 866.642   8
   2   6  -4 16570.6 539.899   7
   2   6  -4 15882.2 891.338   4
   2  -6  -4 15802.1 383.998   8
  -2   6  -4 16105.6 908.590   3
  -2   6  -4 16446.7 622.959   4
   2  -6  -4 16843.7 812.207   6
  -2  -6  -4 17087.4 636.007   3
  -2  -6  -4 17609.0 926.853   6
  -2   6  -4 18350.7 750.634   1
   2  -6  -4 18341.3 639.115   5
   2   6  -4 18312.5 919.999   5
  -2   6  -3 47205.1 975.766   4
   2   6  -3 45251.1 1442.38   4
  -2  -6  -3 49038.9 1495.59   6
   2  -6  -3 47832.4 1369.06   6
   2   6  -3 47139.9 739.083   1
  -2   6  -3 44369.6 1466.74   3
   2   6  -3 45454.4 736.089   6
  -2   6  -3 50720.8 1279.27   1
   2  -6  -3 46391.9 907.453   8
  -2  -6  -3 47868.9 1115.38   3
   2   6  -3 45082.3 1481.20   9
  -2  -6  -3 52764.9 1377.86   2
   2  -6  -3 51277.2 1121.82   5
  -2  -6  -3 47250.4 1441.17   8
   2   6  -2 9308.38 403.649   1
  -2  -6  -2 9375.47 466.662   3
  -2   6  -2 8888.69 305.284   4
   2  -6  -2 8517.34 539.339   6
  -2  -6  -2 9440.19 593.592   8
  -2  -6  -2 10008.5 542.747   2
   2   6  -2 8761.06 557.408   9
  -2   6  -2 9316.72 516.680   1
  -2  -6  -2 9551.97 591.149   6
   2   6  -2 9327.42 359.878   6
  -2   6  -2 8547.52 571.248   3
   2   6  -2 9078.87 584.236   4
   2  -6  -2 9584.19 413.521   3
   2  -6  -2 9560.57 448.371   5
  -2   6  -1 6029.10 290.926   2
  -2  -6  -1 7605.08 460.396   2
   2   6  -1 6211.22 388.830   1
  -2  -6  -1 6529.27 482.327   8
   2   6  -1 6617.13 467.406   4
   2  -6  -1 6841.54 433.747   7
  -2   6  -1 7097.76 444.136   1
  -2  -6  -1 6188.11 398.255   3
  -2  -6  -1 6845.98 469.509   6
   2  -6  -1 6587.71 398.103   2
   2   6  -1 6995.29 360.405   6
  -2   6  -1 6544.42 460.534   3
   2  -6  -1 6010.41 445.441   6
   2  -6  -1 7053.72 371.156   3
   2   6  -1 6150.23 398.141   9
   2   6  -1 7273.90 443.038   8
  -2  -6  -1 6322.38 392.358   5
   2   6  -1 6739.30 457.385   5
   2  -6   0 415.482 122.424   3
   2   6   0 498.738 135.254   5
   2   6   0 394.210 85.8611   9
   2  -6   0 516.866 153.480   6
   2   6   0 489.069 128.531   8
   2  -6   0 397.303 136.542   7
  -2   6   0 520.410 148.699   7
   2   6   0 515.742 157.930   4
   2   6   0 672.345 180.021   2
   2  -6   0 323.692 93.6104   2
  -2  -6   0 580.159 140.273   2
   2   6   0 507.844 134.007   6
  -2  -6   0 357.342 139.785   8
  -2  -6   0 516.596 153.092   5
  -2  -6   0 458.263 133.077   6
  -2   6   0 495.346 111.212   2
   2  -6   0 446.357 164.184   1
  -2   6   0 392.019 121.786   3
  -2  -6   1 6744.99 460.691   2
  -2  -6   1 6200.51 480.344   5
  -2   6   1 6608.51 376.050   4
  -2  -6   1 6537.77 393.954   9
   2   6   1 6439.28 455.886   2
   2  -6   1 5827.10 454.205   1
   2  -6   1 6046.72 280.812   2
  -2   6   1 6062.07 428.027   7
  -2   6   1 7130.06 459.040   1
   2  -6   1 6153.08 466.198   7
  -2   6   1 6473.13 410.723   2
   2   6   1 7580.98 450.322   6
   2  -6   1 6735.44 425.374   3
  -2   6   1 6074.67 359.331   3
  -2  -6   1 6178.44 439.322   8
   2   6   1 6476.60 382.860   5
   2   6   2 9579.73 554.047   8
  -2   6   2 9946.59 516.517   4
  -2  -6   2 9471.06 562.164   9
   2   6   2 8768.21 258.094   9
   2  -6   2 8460.71 364.558   2
  -2   6   2 8786.31 551.593   2
   2   6   2 8441.17 539.076   2
   2  -6   2 8244.99 542.497   1
  -2   6   2 9171.04 501.586   7
  -2   6   2 8905.87 409.106   3
   2  -6   2 8964.05 587.675   7
  -2   6   2 10017.1 558.352   1
  -2   6   2 9701.14 534.694   6
  -2  -6   2 8636.05 515.144   8
   2   6   2 9116.43 432.432   5
  -2  -6   2 9120.13 620.896   5
   2  -6   3 44500.5 1344.05   1
   2  -6   3 45999.1 1074.81   2
   2  -6   3 45722.3 981.174   4
  -2  -6   3 45367.3 1548.53   5
   2   6   3 45820.8 981.224   9
  -2   6   3 52514.9 1379.39   1
   2   6   3 45964.3 1413.42   2
  -2   6   3 48688.0 1207.00   7
   2  -6   3 48581.2 1468.55   7
  -2  -6   3 51489.0 1505.38   9
  -2   6   3 48738.4 1510.33   2
   2   6   3 45444.6 1522.94   1
   2   6   3 50917.1 1508.99   7
  -2   6   3 52438.9 1367.10   6
  -2   6   3 46048.8 1025.21   3
  -2  -6   3 45124.7 1235.62   8
   2   6   3 47686.9 1116.66   3
   2   6   3 51778.5 1401.74   8
   2   6   4 16029.7 915.294   1
   2  -6   4 14644.3 901.017   5
   2  -6   4 18137.9 968.193   9
  -2   6   4 18159.7 854.308   4
   2   6   4 16089.0 644.356   9
  -2  -6   4 17823.3 945.577   9
   2  -6   4 18291.5 897.484   7
   2  -6   4 17910.0 878.700   8
  -2   6   4 17885.7 678.735   7
   2   6   4 16742.9 892.000   2
   2   6   4 18049.0 821.970   8
   2   6   4 18792.7 913.315   7
  -2   6   4 17114.4 959.598   2
  -2  -6   4 18917.5 896.266   4
   2  -6   4 16049.6 617.694   4
  -2   6   4 18670.0 811.345   6
   2   6   4 20229.5 903.771   6
   2  -6   4 15780.8 789.912   1
   2  -6   4 17814.3 861.234   3
   2   6   4 16367.1 630.169   3
  -2  -6   4 16056.9 705.482   8
  -2   6   4 16007.2 575.103   3
  -2  -6   4 15817.1 955.295   5
   2   6   5 1321.05 197.065   5
   2   6   5 1437.88 309.104   1
   2   6   5 1618.65 268.081   8
  -2  -6   5 1057.78 300.787   5
   2   6   5 1263.71 184.084   3
  -2   6   5 1051.64 280.889   2
   2   6   5 1329.47 218.108   9
  -2  -6   5 1657.78 322.560   9
  -2   6   5 1319.88 179.965   3
  -2  -6   5 1380.16 220.638   8
   2  -6   5 1347.77 287.941   9
  -2   6   5 1313.54 236.644   6
   2  -6   5 1252.76 265.905   7
  -2   6   5 1817.31 300.444   4
   2  -6   5 1368.52 269.468   8
   2   6   5 1620.68 253.606   4
   2  -6   5 1277.94 194.439   4
  -2  -6   5 1787.85 308.267   4
   2  -6   5 1022.56 217.318   1
   2   6   5 1454.73 280.445   7
   2  -6   5 1191.01 294.750   5
   2   6   5 1670.58 276.301   6
  -2   6   5 1537.20 231.563   5
   2  -6   5 1459.52 269.580   3
   2   6   5 1396.35 286.944   2
   2   6   6 2085.86 374.412   2
   2  -6   6 2435.66 347.311   8
   2  -6   6 2484.47 329.102   1
   2   6   6 2614.82 334.294   4
   2  -6   6 2166.42 336.011   7
   2   6   6 2754.57 330.236   8
   2  -6   6 2116.38 272.501   4
  -2   6   6 2416.58 235.295   7
  -2  -6   6 2296.88 418.007   5
   2   6   6 2259.15 341.137   7
  -2   6   6 2213.18 218.010   3
   2  -6   6 2060.41 248.562   6
   2   6   6 1862.47 355.504   1
  -2   6   6 1922.23 393.063   2
  -2   6   6 2304.28 307.751   6
   2  -6   6 1895.62 385.971   5
   2   6   6 2753.11 341.776   6
   2   6   6 2267.39 248.116   3
  -2   6   6 2296.23 289.083   5
   2   6   6 2377.34 311.403   9
   2   6   6 2133.55 256.286   5
   2   6   7 13697.8 938.411   1
   2  -6   7 13375.8 868.106   2
  -2   6   7 14688.7 1087.13   2
   2  -6   7 14628.0 735.801   4
   2   6   7 16826.3 790.565   8
   2   6   7 15491.7 787.100   9
  -2  -6   7 13791.3 666.504   8
  -2   6   7 15467.1 580.541   7
   2  -6   7 16053.8 648.069   6
  -2   6   7 17010.5 780.114   6
   2  -6   7 14138.6 767.099   1
   2   6   7 16812.3 868.349   7
  -2   6   7 14687.3 571.899   3
   2   6   7 14480.4 1006.60   2
   2   6   7 14707.5 630.798   3
   2  -6   7 15525.4 816.829   7
  -2   6   7 15927.6 768.431   5
  -2  -6   7 13574.3 1029.81   5
  -2   6   7 15704.4 549.432   7
   2   6   7 16207.0 739.387   5
   2  -6   7 13387.6 998.092   5
   2   6   8 4265.15 578.704   2
  -2  -6   8 3455.33 548.473   5
   2  -6   8 3969.55 391.431   1
  -2   6   8 4119.87 634.359   2
   2  -6   8 2995.03 437.202   2
  -2   6   8 4125.49 393.653   5
   2   6   8 3929.05 506.229   1
   2  -6   8 3813.78 567.762   5
   2   6   9 68.3871 174.845   2
   2  -6   9 47.3990 143.943   2
  -2  -6   9 248.453 269.595   5
   2  -6   9 255.311 219.256   5
   2  -7  -9 569.181 273.256   9
  -2   7  -9 201.056 115.098   7
   2   7  -9 188.203 190.292   4
   2   7  -8 491.724 289.561   9
  -2  -7  -8 354.743 178.489   8
   2   7  -8 141.765 196.719   4
  -2   7  -8 271.622 201.657   4
   2  -7  -8 466.896 206.863   9
  -2   7  -8 326.133 166.830   7
   2  -7  -8 91.3795 134.788   6
   2   7  -7 1644.30 417.014   9
   2  -7  -7 1559.80 365.435   9
  -2  -7  -7 1003.82 249.875   8
   2  -7  -7 1367.51 190.732   5
  -2   7  -7 1361.54 259.860   4
   2   7  -7 1120.07 313.030   4
  -2   7  -7 1077.30 259.949   7
  -2  -7  -7 1638.35 361.037   6
   2  -7  -7 1679.10 311.542   6
  -2  -7  -6 6862.77 593.390   8
  -2   7  -6 7229.52 515.962   4
   2   7  -6 5407.59 281.164   7
   2   7  -6 6870.37 743.689   9
   2   7  -6 5603.47 598.315   4
  -2   7  -6 6297.22 572.460   7
   2  -7  -6 7421.08 676.576   9
  -2  -7  -6 6943.01 643.063   6
   2  -7  -6 6547.66 557.121   6
   2  -7  -6 7566.81 418.765   5
  -2   7  -5 3051.50 309.617   4
   2  -7  -5 2488.35 339.020   6
  -2  -7  -5 2558.69 356.755   8
   2   7  -5 2417.61 211.154   7
   2  -7  -5 2008.76 113.158   8
  -2  -7  -5 2791.21 405.208   6
   2   7  -5 2132.23 374.142   4
   2   7  -5 2861.81 453.400   9
  -2  -7  -5 3028.47 381.290   2
  -2  -7  -5 2923.46 267.869   3
  -2   7  -5 2494.68 376.556   7
   2  -7  -5 2766.45 406.261   9
   2  -7  -5 2895.73 255.601   5
   2   7  -5 2665.46 373.753   5
   2   7  -4 2081.89 340.386   4
  -2   7  -4 2105.13 223.804   4
   2   7  -4 2114.61 377.314   9
  -2   7  -4 2141.67 352.887   3
   2   7  -4 2172.23 213.837   7
  -2  -7  -4 2716.73 337.932   2
  -2  -7  -4 2882.08 387.958   6
   2  -7  -4 1984.03 160.317   8
   2  -7  -4 2469.53 329.884   6
   2  -7  -4 2633.47 233.552   5
  -2   7  -4 2523.53 282.700   1
  -2  -7  -4 2786.32 357.191   8
  -2  -7  -4 2484.10 231.825   3
   2   7  -4 2740.95 375.544   5
  -2  -7  -3 3772.33 418.411   6
   2   7  -3 3085.55 374.889   4
   2   7  -3 3346.90 409.650   9
  -2  -7  -3 3302.45 269.943   3
  -2   7  -3 2873.32 220.115   4
  -2  -7  -3 3363.60 383.229   8
   2  -7  -3 3306.38 237.277   8
   2  -7  -3 3331.79 370.039   6
  -2   7  -3 3122.41 398.268   3
  -2   7  -3 3996.63 344.402   1
   2   7  -3 3068.57 154.965   6
   2   7  -3 3113.68 183.860   1
   2  -7  -3 3632.85 265.567   5
   2  -7  -2 12460.2 641.165   2
   2   7  -2 10980.0 662.411   4
   2   7  -2 10742.3 465.562   1
   2  -7  -2 12323.8 512.847   5
   2   7  -2 10771.2 629.791   9
  -2  -7  -2 13126.6 655.741   2
  -2  -7  -2 11686.5 682.268   8
  -2   7  -2 12622.5 617.690   1
  -2   7  -2 10897.6 660.842   3
   2  -7  -2 11332.6 646.156   6
  -2  -7  -2 11930.1 688.293   6
  -2  -7  -2 11589.7 528.559   3
   2   7  -2 12347.4 439.109   6
   2  -7  -2 11739.6 462.225   3
  -2   7  -2 11840.4 396.121   4
  -2  -7  -1 18189.1 754.132   2
   2   7  -1 14832.6 624.726   9
   2  -7  -1 15468.7 744.214   6
  -2  -7  -1 16066.1 777.920   8
   2   7  -1 17714.4 717.489   8
   2  -7  -1 16288.8 652.977   2
  -2   7  -1 17676.2 732.548   1
   2   7  -1 15742.5 759.444   4
  -2  -7  -1 16035.6 757.144   6
   2   7  -1 16718.2 597.750   6
  -2   7  -1 15504.7 729.116   3
   2  -7  -1 16818.1 592.360   3
   2   7  -1 15697.1 788.902   2
  -2  -7  -1 16296.0 632.985   5
  -2   7  -1 16187.9 549.241   2
   2   7  -1 17134.7 750.931   5
  -2  -7   0 1194.58 212.499   5
   2   7   0 1249.38 195.110   5
   2  -7   0 1051.83 215.663   1
   2   7   0 1483.24 255.291   2
   2  -7   0 1415.16 174.851   2
   2   7   0 1411.33 247.840   4
  -2  -7   0 1220.44 216.412   6
   2   7   0 1116.58 129.020   9
  -2   7   0 1599.62 251.685   7
  -2  -7   0 1576.01 231.242   2
  -2  -7   0 1204.48 233.865   8
   2  -7   0 1263.36 211.167   7
   2   7   0 1615.87 205.091   6
   2  -7   0 1283.83 226.035   6
  -2   7   0 1168.62 164.937   2
   2  -7   0 1488.88 197.216   3
  -2   7   0 1197.51 203.218   3
  -2   7   1 15696.1 671.262   2
  -2  -7   1 16132.4 627.336   9
   2  -7   1 15361.1 514.795   2
  -2   7   1 17760.0 639.437   4
   2  -7   1 16107.8 771.809   7
  -2   7   1 16047.2 734.249   7
   2   7   1 16325.1 768.570   2
   2   7   1 16247.1 627.163   5
  -2   7   1 15523.7 593.176   3
   2  -7   1 16766.8 694.683   3
   2  -7   1 15275.2 746.848   1
  -2  -7   1 15616.0 618.889   6
  -2  -7   1 15703.4 771.701   5
  -2  -7   1 15063.4 730.697   8
  -2  -7   2 11755.4 625.930   9
   2   7   2 11280.4 653.487   2
  -2  -7   2 10534.4 607.081   8
  -2   7   2 12713.0 596.512   4
   2  -7   2 11573.4 679.134   7
   2  -7   2 11200.2 456.644   2
   2   7   2 12455.2 649.767   8
   2  -7   2 10627.7 630.208   1
  -2   7   2 11260.6 593.210   7
  -2   7   2 12493.4 651.538   1
  -2   7   2 11215.8 639.722   2
  -2   7   2 11145.1 454.297   3
   2   7   2 10961.8 482.703   5
  -2  -7   2 10977.1 698.803   5
   2   7   3 3918.38 377.276   8
   2  -7   3 3351.08 276.125   2
  -2  -7   3 3513.37 356.405   8
  -2   7   3 4281.16 390.511   1
  -2   7   3 3665.63 333.147   7
  -2   7   3 3592.60 414.013   2
   2   7   3 3487.23 393.075   2
   2  -7   3 2919.70 332.005   1
   2  -7   3 3635.95 405.152   7
  -2  -7   3 4104.36 418.821   9
   2   7   3 4290.41 429.409   7
   2   7   3 3466.78 218.798   9
   2  -7   3 2990.20 235.073   4
  -2   7   3 4220.21 384.153   6
  -2   7   3 3055.94 221.652   3
   2   7   3 3303.71 254.749   5
  -2  -7   3 3582.34 446.605   5
   2   7   4 2493.41 317.888   8
   2  -7   4 1952.60 362.266   5
   2  -7   4 2163.03 225.991   4
  -2  -7   4 2819.00 386.917   9
   2  -7   4 2595.20 390.523   9
   2   7   4 2520.13 242.111   9
   2  -7   4 2358.73 317.764   1
  -2  -7   4 3018.69 366.816   4
  -2   7   4 2704.72 283.097   7
   2  -7   4 2787.41 352.488   3
   2   7   4 2826.52 404.180   1
   2   7   4 2851.05 361.412   7
   2   7   4 2637.94 368.868   2
  -2  -7   4 2231.24 392.205   5
  -2   7   4 2060.73 353.717   2
  -2  -7   4 2371.02 295.840   8
  -2   7   4 2617.78 331.131   4
   2   7   4 2578.03 340.117   6
  -2   7   4 2904.73 336.125   6
  -2   7   4 2072.37 187.371   3
   2   7   4 2741.95 250.656   3
   2  -7   4 2447.04 339.254   7
   2   7   5 2848.86 257.635   5
   2  -7   5 2909.10 379.749   8
   2   7   5 2545.18 399.846   1
   2   7   5 2685.61 295.790   9
  -2   7   5 3543.87 409.946   4
   2  -7   5 2695.22 293.204   4
   2   7   5 3148.71 359.565   8
   2   7   5 3069.56 351.182   4
  -2   7   5 2123.71 204.099   3
   2   7   5 2262.69 373.377   2
   2  -7   5 2659.48 359.676   7
   2   7   5 3073.86 386.892   7
  -2  -7   5 2785.24 325.911   8
  -2  -7   5 1969.19 366.917   9
  -2   7   5 2734.81 438.605   2
   2  -7   5 2251.91 398.773   5
   2   7   5 3134.66 374.656   6
   2  -7   5 3047.84 385.332   3
  -2   7   5 2787.04 343.712   6
  -2  -7   5 2951.44 390.104   4
   2   7   5 2360.64 244.203   3
   2  -7   5 2356.38 323.290   1
  -2  -7   5 2602.19 448.437   5
   2  -7   5 2760.75 413.558   9
   2  -7   6 5917.91 656.797   5
  -2   7   6 8226.16 564.867   6
   2   7   6 6322.39 646.671   2
   2   7   6 6202.50 641.363   1
   2   7   6 7100.34 509.137   9
   2  -7   6 7021.50 491.849   4
   2   7   6 7608.96 566.370   4
  -2   7   6 6543.46 701.932   2
   2   7   6 7771.16 554.969   8
   2  -7   6 7087.49 535.138   1
   2  -7   6 7756.03 595.960   7
  -2   7   6 6889.44 371.764   3
   2   7   6 7043.04 585.586   7
  -2   7   6 6210.39 331.754   3
   2  -7   6 6411.42 422.099   6
   2   7   6 8342.43 590.688   6
   2   7   6 7182.26 415.881   3
  -2   7   6 6655.94 451.954   5
   2  -7   6 6717.19 550.696   8
  -2  -7   6 7050.10 732.132   5
   2   7   6 7163.91 428.987   5
  -2   7   7 1219.32 352.334   2
   2   7   7 1138.97 314.526   1
   2  -7   7 1502.44 369.089   5
  -2   7   7 1381.38 187.632   3
  -2  -7   7 1837.51 274.260   8
   2   7   7 1732.27 273.005   9
   2  -7   7 1488.03 263.496   1
  -2   7   7 1778.25 262.671   6
   2   7   7 1533.26 194.134   3
  -2   7   7 1409.39 200.513   7
   2  -7   7 1444.04 266.603   7
  -2  -7   7 1641.78 390.420   5
   2  -7   7 1532.97 250.248   4
  -2   7   7 1137.63 163.768   7
  -2   7   7 1267.12 224.886   5
   2  -7   7 1793.71 220.005   6
   2   7   7 1596.85 249.933   8
   2   7   7 1744.92 235.125   5
   2   7   7 1593.64 362.356   2
   2  -7   8 487.514 251.278   5
   2  -7   8 242.064 171.704   2
  -2  -7   8 397.831 194.720   5
  -2   7   8 410.819 239.592   2
   2   7   8 182.121 167.990   1
   2   7   8 436.095 202.341   2
   2  -7   9 315.506 218.167   2
   2  -7   9 359.007 237.311   5
  -2  -7   9 186.220 198.936   5
   2   7   9 400.030 172.319   1
  -2   8  -9 1923.16 319.231   4
   2  -8  -9 3109.56 495.050   9
   2   8  -9 2267.70 447.984   4
  -2   8  -9 2410.77 357.868   7
   2   8  -8 120.916 236.906   9
   2  -8  -8 280.495 242.217   9
  -2  -8  -8-109.471 154.204   8
  -2   8  -8 14.7609 124.072   7
   2  -8  -8-161.731 166.261   6
  -2   8  -8 70.8818 138.954   4
   2   8  -8 36.2469 175.441   4
  -2  -8  -7 1208.43 311.759   6
   2  -8  -7 1756.18 195.130   5
   2   8  -7 1120.56 356.141   9
  -2   8  -7 1650.38 284.914   4
  -2  -8  -7 1395.24 294.927   8
   2   8  -7 1321.13 336.074   4
   2   8  -7 879.287 110.298   7
  -2   8  -7 1628.96 309.557   7
   2  -8  -7 1610.54 348.948   9
   2  -8  -7 1660.49 316.551   6
   2  -8  -6 1148.90 159.877   5
  -2   8  -6 911.988 194.893   4
   2  -8  -6 1024.86 250.313   6
  -2  -8  -6 1122.09 267.355   8
   2   8  -6 716.556 258.526   4
   2   8  -6 836.381 132.003   7
  -2  -8  -6 1280.87 308.375   6
   2   8  -6 856.142 310.933   9
   2  -8  -6 973.095 281.478   9
  -2   8  -6 793.430 237.578   7
   2   8  -5 29562.7 1440.91   9
   2  -8  -5 30585.4 1236.99   6
   2  -8  -5 31711.1 1334.61   9
  -2   8  -5 30799.4 1275.56   7
   2   8  -5 31709.4 875.780   7
  -2  -8  -5 32012.7 1281.19   8
  -2  -8  -5 38280.0 1349.32   2
  -2  -8  -5 32619.5 1389.08   6
   2   8  -5 35235.3 1360.40   5
  -2  -8  -5 32512.6 881.661   3
   2  -8  -5 31138.7 675.314   8
  -2   8  -5 30385.3 988.406   4
   2  -8  -5 34346.1 868.766   5
   2   8  -5 28795.9 1322.56   4
   2  -8  -4 3272.98 226.780   8
   2   8  -4 3232.31 450.006   9
  -2   8  -4 3690.92 297.538   4
  -2   8  -4 3510.15 447.594   3
  -2  -8  -4 4039.06 438.266   8
  -2   8  -4 3670.60 427.949   7
   2   8  -4 3939.03 309.804   7
  -2  -8  -4 4378.00 430.689   2
  -2  -8  -4 4256.76 475.836   6
   2   8  -4 3786.35 444.573   4
   2  -8  -4 3808.40 415.859   6
  -2  -8  -4 4001.46 283.642   3
   2  -8  -4 4456.23 287.499   5
   2   8  -4 4583.30 481.162   5
   2   8  -3 12727.3 436.658   1
  -2   8  -3 12258.4 482.661   4
   2   8  -3 11153.8 732.922   9
   2   8  -3 11776.7 749.322   4
  -2  -8  -3 12632.4 527.896   3
  -2   8  -3 11705.9 761.954   3
  -2  -8  -3 12595.9 745.819   8
  -2   8  -3 14140.9 657.965   1
   2  -8  -3 13066.1 525.706   8
  -2  -8  -3 13275.8 792.967   6
   2  -8  -3 12455.7 724.184   6
   2   8  -3 12334.2 357.365   6
   2  -8  -3 13798.4 522.046   5
  -2   8  -2 2963.00 371.363   3
  -2  -8  -2 2769.92 259.792   3
  -2  -8  -2 2740.85 339.813   6
  -2   8  -2 3536.02 345.002   1
   2   8  -2 2283.55 310.870   9
   2   8  -2 2720.97 350.610   4
   2  -8  -2 2626.97 312.288   2
  -2  -8  -2 2742.02 351.454   8
   2   8  -2 2855.35 216.920   6
   2  -8  -2 2542.48 328.525   6
   2  -8  -2 2678.43 220.152   3
  -2   8  -2 2852.69 217.336   4
  -2   8  -1 42185.3 1031.54   2
  -2  -8  -1 42312.1 1349.47   8
   2   8  -1 40165.2 1095.59   9
  -2  -8  -1 42103.8 1110.90   5
  -2  -8  -1 43305.6 1314.13   6
  -2   8  -1 47177.2 1271.68   1
   2  -8  -1 43063.2 1155.78   2
   2   8  -1 41428.2 1370.16   2
  -2   8  -1 39715.4 1249.29   3
  -2  -8  -1 46966.7 1323.47   2
   2   8  -1 46083.9 1079.75   6
   2  -8  -1 40617.5 1299.93   6
   2   8  -1 42346.9 1332.92   4
   2  -8  -1 46021.3 1057.07   3
   2   8  -1 45443.2 1305.48   5
   2   8   0 86173.2 1466.36   9
  -2  -8   0 87567.2 2044.04   8
  -2  -8   0 90243.3 1890.03   6
   2   8   0 88337.0 2015.35   4
   2  -8   0 93844.8 2022.99   7
  -2   8   0 89168.8 1716.64   2
   2   8   0 90135.5 2082.42   2
   2  -8   0 89357.6 1671.93   2
   2   8   0 101089. 1879.57   6
  -2   8   0 87832.7 1819.56   3
   2  -8   0 85724.6 1968.56   6
   2  -8   0 95511.3 1778.35   3
  -2  -8   0 90103.3 1907.21   5
   2   8   0 96152.9 1889.29   5
   2  -8   1 41005.4 1317.41   1
   2   8   1 42851.5 1350.48   2
  -2  -8   1 41650.6 1085.33   9
   2  -8   1 43976.0 1342.43   7
  -2  -8   1 41053.8 1293.27   8
  -2   8   1 45265.6 1118.52   4
  -2   8   1 43459.0 1218.08   2
   2  -8   1 40645.3 1252.91   6
  -2   8   1 41717.2 1056.88   3
  -2  -8   1 42302.5 1107.26   6
   2  -8   1 46082.2 1225.57   3
   2  -8   1 41787.6 982.862   2
  -2   8   1 41992.9 1296.19   7
  -2  -8   1 41302.1 1333.29   5
   2   8   1 44219.1 1111.70   5
   2  -8   2 2727.62 341.872   1
  -2   8   2 2767.84 226.009   3
  -2   8   2 3078.62 342.321   1
  -2   8   2 2905.70 323.533   7
  -2   8   2 2372.92 321.201   2
   2  -8   2 2857.55 350.929   7
   2   8   2 3146.91 337.876   8
   2   8   2 2422.10 321.905   2
  -2   8   2 2412.68 276.121   4
  -2  -8   2 2389.33 318.425   8
  -2  -8   2 2940.57 327.183   9
   2  -8   2 3033.72 261.722   2
   2   8   2 2704.97 236.878   5
  -2  -8   2 2761.88 379.020   5
   2  -8   3 11078.6 783.411   5
   2  -8   3 11540.3 677.396   1
   2   8   3 12815.5 494.025   5
   2   8   3 14683.4 746.034   8
   2   8   3 12916.9 776.149   2
   2  -8   3 12747.4 566.373   2
   2  -8   3 13536.7 765.862   7
  -2   8   3 12146.5 776.584   2
   2  -8   3 12423.6 504.399   4
  -2   8   3 15331.8 765.576   1
  -2   8   3 12913.9 443.454   3
  -2   8   3 14948.3 742.981   6
  -2  -8   3 11986.7 681.379   8
  -2  -8   3 14823.5 796.334   9
  -2  -8   3 12770.5 834.882   5
  -2   8   3 13459.5 673.268   7
  -2  -8   4 4538.35 451.021   4
   2  -8   4 3929.28 344.308   2
   2  -8   4 4209.21 448.934   7
   2  -8   4 4011.51 317.934   4
   2   8   4 4060.08 408.312   8
  -2  -8   4 3592.51 376.841   8
  -2   8   4 4354.51 377.338   7
   2   8   4 4658.95 470.816   7
  -2   8   4 3637.25 458.790   2
   2  -8   4 3599.74 471.395   5
   2   8   4 5595.57 481.241   6
   2  -8   4 4590.65 448.924   3
  -2   8   4 4926.76 451.894   4
  -2   8   4 4627.01 434.819   6
  -2   8   4 3754.95 222.359   3
   2   8   4 4043.96 469.703   2
   2  -8   4 3824.48 392.692   1
   2   8   4 4077.74 265.411   5
  -2  -8   4 3906.18 504.420   5
  -2  -8   4 4454.21 483.998   9
   2   8   5 31409.4 836.259   5
   2  -8   5 30707.5 1000.38   4
  -2  -8   5 36748.1 1350.97   4
  -2  -8   5 36110.6 1455.91   9
  -2   8   5 38067.4 1332.31   4
   2  -8   5 35813.9 1465.02   9
   2   8   5 30189.7 1408.21   1
   2   8   5 36963.4 1272.27   4
   2  -8   5 34607.5 1314.95   8
   2   8   5 36701.1 1367.25   7
   2  -8   5 30331.7 1136.44   1
  -2  -8   5 29698.9 1114.59   8
   2  -8   5 34807.0 1312.13   7
  -2  -8   5 28913.3 1445.02   5
   2   8   5 31820.4 894.674   3
   2   8   5 39198.9 1336.61   6
  -2   8   5 37700.2 1268.44   6
   2  -8   5 37815.3 1335.66   3
   2  -8   5 28797.2 1415.75   5
  -2   8   5 30989.0 708.672   3
  -2   8   5 31257.3 1458.23   2
   2   8   5 38334.8 1274.72   8
   2   8   5 33095.8 1425.78   2
  -2   8   6 840.081 122.239   3
  -2  -8   6 974.068 328.218   5
  -2   8   6 1230.66 330.308   2
   2   8   6 1111.31 155.909   3
   2  -8   6 1028.26 310.184   5
   2   8   6 1278.93 321.647   1
   2  -8   6 1483.51 298.499   8
   2  -8   6 981.478 225.009   7
   2   8   6 1457.05 253.473   8
   2  -8   6 899.583 203.701   1
   2   8   6 1173.73 252.852   7
  -2   8   6 1181.13 128.004   3
   2  -8   6 1210.68 190.752   6
   2  -8   6 1193.05 216.981   4
  -2   8   6 873.034 226.456   6
   2   8   6 1213.69 311.723   2
   2   8   6 1305.70 182.120   5
  -2  -8   7 1532.84 393.221   5
  -2   8   7 1510.54 371.968   2
  -2   8   7 1204.01 138.537   3
   2   8   7 1679.55 200.240   5
   2  -8   7 1584.44 387.412   5
   2  -8   7 1662.35 280.821   7
   2   8   7 1584.75 348.159   1
  -2   8   7 1699.12 230.643   7
   2  -8   7 1754.10 268.996   4
   2  -8   7 1527.90 263.213   1
  -2  -8   7 1520.23 267.472   8
   2   8   7 1903.17 276.457   8
  -2   8   7 1877.24 289.111   6
   2   8   7 1810.92 396.251   2
  -2   8   8 166.212 273.231   2
  -2  -8   8-248.237 192.709   5
   2  -8   8-68.7616 151.218   2
   2  -8   8 51.0989 198.111   5
   2   8   8-40.6275 142.191   1
   2   8   8 247.363 217.701   2
  -2  -8   9 2129.34 440.522   5
   2  -8   9 1705.46 318.640   2
   2   8   9 1966.81 382.932   1
   2  -8   9 2103.56 431.872   5
   2   8   9 2159.87 446.327   2
   2   9  -9 230.327 246.956   4
   2  -9  -9 426.238 190.381   6
  -2  -9  -8 230.400 179.468   8
   2  -9  -8 227.747 203.205   9
  -2   9  -8 577.755 193.470   4
  -2   9  -8 60.3941 137.637   7
   2  -9  -8-78.0814 136.789   6
   2   9  -8 457.801 254.233   4
  -2  -9  -8 121.026 198.652   6
  -2   9  -7 126.642 85.3318   1
   2  -9  -7 532.432 234.620   9
   2   9  -7 250.961 242.312   9
  -2   9  -7 352.468 196.909   7
   2   9  -7 185.567 79.7983   7
  -2   9  -7 451.760 160.036   4
   2   9  -7 173.685 164.589   4
  -2  -9  -7 385.800 197.977   8
  -2  -9  -7 399.275 221.560   6
   2  -9  -7 366.417 204.402   6
   2  -9  -6 377.543 70.8656   8
  -2   9  -6 502.646 163.006   4
   2  -9  -6 873.648 125.607   5
   2  -9  -6 701.177 242.858   9
  -2   9  -6 562.702 210.632   7
   2   9  -6 532.797 231.795   4
   2   9  -6 767.465 143.910   7
  -2  -9  -6 980.467 256.023   8
   2   9  -6 801.518 295.427   9
  -2  -9  -6 1206.71 307.472   6
   2  -9  -6 907.620 253.334   6
   2   9  -5 4352.83 519.721   4
   2   9  -5 4171.19 328.686   7
   2  -9  -5 4339.28 489.155   9
   2   9  -5 3914.90 530.054   9
  -2   9  -5 4358.51 364.739   4
  -2  -9  -5 5308.23 505.090   2
  -2  -9  -5 4811.72 504.848   8
   2  -9  -5 3615.36 240.026   8
  -2   9  -5 4039.95 470.533   7
   2  -9  -5 4804.55 501.783   6
  -2  -9  -5 5190.80 561.176   6
  -2  -9  -5 4712.34 296.980   3
   2  -9  -5 4652.64 285.266   5
   2   9  -4 2368.05 374.989   4
  -2  -9  -4 3075.73 377.312   2
  -2  -9  -4 2564.09 385.981   6
   2   9  -4 2527.98 267.809   7
  -2  -9  -4 2762.71 230.657   3
   2  -9  -4 2413.38 222.371   8
  -2   9  -4 2262.87 387.263   3
   2   9  -4 1749.94 348.317   9
  -2   9  -4 2516.89 367.261   7
  -2   9  -4 2255.50 238.756   4
   2  -9  -4 2709.63 374.087   6
  -2  -9  -4 2552.83 359.596   8
   2  -9  -4 2898.15 229.890   5
   2   9  -4 2654.66 382.823   5
  -2   9  -3 11562.2 488.933   4
  -2  -9  -3 12381.0 757.205   8
   2   9  -3 11022.5 733.386   9
   2   9  -3 11815.1 760.344   4
  -2  -9  -3 14242.5 767.237   2
   2  -9  -3 11383.8 724.700   6
  -2   9  -3 11212.0 748.363   7
   2   9  -3 11888.6 460.844   1
   2  -9  -3 13249.4 755.428   2
  -2   9  -3 11467.7 775.435   3
  -2  -9  -3 11639.1 763.218   6
   2   9  -3 11962.3 382.112   6
   2  -9  -3 12141.0 548.905   8
  -2  -9  -3 12264.3 516.833   3
   2  -9  -3 12785.8 495.529   5
   2   9  -2 4098.40 442.181   4
   2   9  -2 3977.28 398.502   9
  -2  -9  -2 4793.70 466.149   8
  -2   9  -2 4536.84 293.153   4
  -2   9  -2 4809.49 399.624   1
   2  -9  -2 4413.53 411.546   2
  -2  -9  -2 4806.54 466.063   6
  -2   9  -2 4457.40 453.710   3
   2   9  -2 5012.10 301.870   6
   2  -9  -2 4336.07 437.641   6
  -2  -9  -2 4543.71 338.857   3
   2  -9  -2 4643.31 289.590   3
   2   9  -2 4639.87 452.693   5
  -2   9  -1 2456.30 293.523   1
   2  -9  -1 2084.23 218.895   3
   2   9  -1 2196.28 330.750   2
  -2  -9  -1 2078.59 313.404   8
  -2  -9  -1 2423.97 323.390   6
   2   9  -1 2309.84 319.818   4
  -2   9  -1 1768.92 277.745   3
   2   9  -1 2524.38 250.850   6
   2  -9  -1 1904.87 293.552   6
  -2  -9  -1 1979.69 241.040   5
   2  -9  -1 2094.81 256.582   2
   2   9  -1 1768.44 231.225   9
  -2   9  -1 1865.90 225.266   2
   2   9  -1 2212.64 312.568   5
   2  -9   0 8757.79 471.659   2
  -2  -9   0 8786.35 368.314   9
   2   9   0 8587.08 618.181   2
   2   9   0 8730.74 598.762   4
  -2  -9   0 8765.49 613.789   8
  -2   9   0 8101.81 478.790   2
   2   9   0 9653.02 522.005   6
  -2  -9   0 8469.14 537.032   5
   2  -9   0 8174.84 570.708   6
  -2  -9   0 8613.60 544.111   6
  -2   9   0 8966.58 530.865   3
   2  -9   0 9241.16 492.855   3
   2   9   0 9508.65 543.797   5
  -2  -9   1 2416.17 253.882   9
  -2  -9   1 1946.68 308.609   5
   2  -9   1 2041.80 293.140   6
   2  -9   1 1857.40 281.236   7
  -2  -9   1 2083.36 311.571   8
  -2   9   1 2123.37 279.578   2
   2  -9   1 1960.04 250.091   3
   2  -9   1 2390.65 232.663   2
   2   9   1 2151.20 319.493   2
   2  -9   1 1962.49 296.163   1
  -2  -9   1 1877.21 242.066   6
  -2   9   1 2225.66 240.406   3
  -2   9   1 2229.41 312.277   7
   2   9   1 2162.24 238.016   5
   2  -9   2 4370.60 324.403   2
   2  -9   2 5214.42 481.000   7
  -2  -9   2 4208.14 387.110   9
  -2   9   2 4646.92 428.809   7
   2  -9   2 4068.60 425.801   1
  -2   9   2 4511.81 291.554   3
   2  -9   2 4227.46 395.990   6
  -2   9   2 4608.53 443.364   2
  -2  -9   2 4555.17 445.151   8
  -2   9   2 5538.59 466.922   1
   2   9   2 4342.10 448.685   2
  -2  -9   2 4421.07 312.494   6
   2   9   2 5112.29 446.900   8
   2   9   2 4565.25 311.261   5
  -2  -9   2 4490.01 489.470   5
   2  -9   3 10658.4 771.269   5
   2  -9   3 12176.2 585.265   2
  -2  -9   3 13248.0 763.414   9
  -2   9   3 13899.6 712.293   4
  -2   9   3 12257.9 685.415   7
  -2  -9   3 13612.8 758.880   4
   2  -9   3 12655.9 759.594   7
   2   9   3 11260.4 752.313   2
  -2   9   3 11492.3 757.757   2
  -2   9   3 13790.3 729.292   6
  -2   9   3 11594.9 407.588   3
  -2  -9   3 11115.2 692.407   8
   2  -9   3 10626.7 665.464   1
   2   9   3 12473.1 468.916   5
  -2  -9   3 10976.2 808.709   5
   2   9   3 13592.6 740.213   8
   2  -9   4 2152.64 382.805   5
  -2   9   4 2622.11 323.104   7
  -2   9   4 3185.12 366.225   4
   2   9   4 2940.18 354.669   8
   2  -9   4 2238.12 318.250   1
   2  -9   4 2149.72 269.856   2
   2  -9   4 2787.83 375.245   7
   2  -9   4 2155.34 248.231   4
   2   9   4 2417.16 371.748   2
   2   9   4 3091.59 400.268   7
  -2  -9   4 2424.11 413.509   5
  -2   9   4 2545.95 395.373   2
  -2  -9   4 2753.29 363.580   4
  -2  -9   4 2310.56 328.093   8
   2   9   4 3394.35 385.179   6
   2  -9   4 2803.49 355.281   3
  -2   9   4 2345.32 150.686   3
  -2  -9   4 2635.40 387.876   9
  -2   9   4 3299.80 374.628   6
  -2  -9   4 2761.30 387.439   2
   2   9   4 2554.64 201.089   5
   2  -9   5 4269.76 565.903   5
   2   9   5 4873.71 453.597   8
  -2  -9   5 4984.40 558.386   9
   2   9   5 4377.00 256.475   5
  -2   9   5 3780.39 519.131   2
   2  -9   5 4023.11 390.074   2
  -2  -9   5 4014.38 570.490   5
  -2  -9   5 4388.69 447.373   8
   2   9   5 4632.38 539.579   2
  -2  -9   5 5430.91 521.831   4
   2   9   5 5530.00 489.866   4
  -2   9   5 3885.92 165.678   3
  -2   9   5 5160.23 476.339   6
   2  -9   5 4432.62 376.345   4
   2   9   5 4945.33 507.264   7
   2  -9   5 4534.97 485.902   7
   2   9   5 4114.79 526.389   1
   2   9   5 5779.24 511.928   6
   2  -9   5 3602.55 387.626   1
   2   9   5 4725.92 266.347   5
   2   9   6 784.555 119.287   5
   2  -9   6 905.272 210.205   1
  -2  -9   6 908.171 333.653   5
   2   9   6 824.889 129.889   5
   2   9   6 946.893 219.186   8
  -2  -9   6 1025.90 238.332   8
   2   9   6 924.113 228.254   7
   2  -9   6 858.738 301.407   5
   2  -9   6 714.030 180.806   4
   2   9   6 826.053 285.666   1
   2  -9   6 814.037 164.777   6
  -2   9   6 1497.44 276.319   6
   2  -9   6 1087.40 248.248   7
   2   9   6 785.367 291.655   2
  -2   9   6 545.004 240.861   2
   2  -9   7 180.676 173.591   5
  -2   9   7 143.199 172.976   2
  -2  -9   7-42.0812 179.810   5
   2   9   7 617.485 182.924   8
  -2  -9   7 136.241 150.479   8
   2  -9   7 258.467 142.526   1
  -2   9   7 411.381 150.952   7
   2  -9   7 638.511 185.543   4
   2   9   7 506.832 228.325   1
   2   9   7 196.401 188.078   2
  -2   9   8 326.164 217.563   2
   2   9   8 262.037 188.899   1
  -2  -9   8 15.2723 228.877   5
   2   9   8 502.750 259.617   2
   2  -9   8 361.741 272.078   5
  -2  -9   9-123.976 206.053   5
   2  -9   9 600.139 218.345   2
   2  -9   9 658.786 284.395   5
   2   9   9 210.381 190.233   1
   2   9   9 372.466 268.820   2
   2 -10  -9 568.833 241.405   9
   2 -10  -9 882.045 258.478   6
   2  10  -9 300.840 176.950   4
   2 -10  -8 2607.90 447.742   9
  -2  10  -8 2389.31 345.985   4
   2  10  -8 2495.11 478.248   4
  -2  10  -8 2938.13 415.903   7
  -2 -10  -8 2922.32 475.176   6
   2 -10  -8 2630.27 414.512   6
  -2 -10  -8 3079.70 419.283   8
  -2  10  -7 1730.88 337.294   7
  -2  10  -7 2331.55 266.979   1
   2 -10  -7 2179.53 395.776   9
   2  10  -7 2036.65 454.378   9
   2  10  -7 1891.15 385.024   4
   2 -10  -7 2254.14 395.317   6
  -2  10  -7 1958.55 296.084   4
   2  10  -7 1657.16 191.273   7
  -2 -10  -7 2450.46 384.052   8
  -2 -10  -7 2380.55 423.711   6
   2 -10  -6 9220.57 352.348   5
  -2  10  -6 8709.88 565.164   4
   2  10  -6 7573.93 717.619   4
   2 -10  -6 9281.21 746.407   9
   2  10  -6 8339.46 822.342   9
   2  10  -6 8515.99 471.934   7
  -2 -10  -6 9572.36 710.509   8
  -2 -10  -6 9749.37 811.369   6
  -2  10  -6 8393.94 686.408   7
   2 -10  -6 9187.21 723.564   6
   2 -10  -6 9094.60 354.594   8
   2 -10  -5 3629.65 454.816   9
  -2  10  -5 2784.59 298.482   4
   2  10  -5 3328.53 462.941   4
   2  10  -5 3305.82 315.600   7
   2 -10  -5 3557.48 456.650   6
  -2 -10  -5 4078.71 447.333   2
  -2 -10  -5 3304.42 482.379   6
  -2 -10  -5 3828.36 251.924   3
  -2  10  -5 3268.91 435.067   7
   2  10  -5 3092.39 490.965   9
  -2 -10  -5 3902.53 462.261   8
   2 -10  -5 3484.60 260.557   8
   2 -10  -5 3888.03 236.958   5
   2  10  -4 3407.00 451.749   4
   2  10  -4 4106.12 184.518   1
   2  10  -4 3239.88 458.769   9
  -2  10  -4 3866.53 316.899   4
   2  10  -4 3809.65 347.634   7
   2 -10  -4 4160.45 315.642   8
  -2 -10  -4 4630.54 465.127   2
  -2 -10  -4 4034.46 454.284   8
  -2 -10  -4 3828.73 474.653   6
  -2 -10  -4 4014.13 268.419   3
   2 -10  -4 3573.99 433.504   6
  -2  10  -4 3713.23 452.847   7
   2  10  -4 3556.57 189.072   1
   2 -10  -4 4474.05 261.605   5
   2  10  -4 4582.68 504.933   5
   2 -10  -3 16084.1 684.582   8
   2 -10  -3 19316.1 925.696   2
   2 -10  -3 16962.0 577.615   5
  -2 -10  -3 16590.6 901.968   8
   2  10  -3 14932.0 881.731   4
  -2  10  -3 16309.4 616.260   4
  -2  10  -3 15549.9 911.346   7
   2  10  -3 14663.0 862.916   9
  -2 -10  -3 17574.4 954.098   6
   2 -10  -3 15263.7 870.194   6
   2  10  -3 16348.6 488.801   6
  -2 -10  -3 18946.7 912.483   2
  -2 -10  -3 16725.1 609.378   3
  -2  10  -3 14578.7 906.081   3
   2  10  -3 17415.8 933.939   5
   2  10  -2 68193.0 1775.58   9
   2  10  -2 69865.6 1941.79   4
   2 -10  -2 71344.1 1950.07   6
  -2 -10  -2 74174.1 1575.74   3
   2 -10  -2 80231.2 1885.63   2
  -2  10  -2 68874.1 1944.94   3
  -2 -10  -2 71783.8 1976.11   6
  -2  10  -2 74098.6 1464.09   4
  -2 -10  -2 86443.5 2014.70   2
   2 -10  -2 77713.7 1405.03   3
   2  10  -2 77446.6 1437.04   6
  -2 -10  -2 71608.5 1969.90   8
   2  10  -2 81210.1 2000.21   5
   2 -10  -1 1026.64 157.192   3
  -2 -10  -1 1169.31 190.978   5
   2 -10  -1 978.048 193.001   2
   2  10  -1 1146.73 221.452   5
   2  10  -1 989.114 240.058   4
  -2  10  -1 1011.54 182.846   2
  -2 -10  -1 901.033 240.274   8
   2  10  -1 983.891 250.118   2
   2  10  -1 1282.35 188.597   6
  -2 -10  -1 991.150 228.063   6
   2 -10  -1 925.750 215.074   6
  -2  10  -1 1048.39 230.467   3
  -2 -10   0 13212.7 467.674   9
   2  10   0 12285.1 766.941   2
   2 -10   0 13045.7 605.130   2
  -2 -10   0 11857.1 749.344   8
  -2  10   0 11947.4 611.216   2
  -2 -10   0 12583.3 682.146   6
  -2  10   0 13139.4 663.619   3
   2  10   0 14074.7 649.601   6
   2  10   0 12383.1 742.779   4
   2 -10   0 13045.8 732.368   6
   2 -10   0 13865.6 616.059   3
  -2 -10   0 12720.6 669.237   5
   2  10   0 13465.9 664.946   5
  -2 -10   1 1144.90 242.993   5
   2  10   1 1158.78 188.145   5
  -2 -10   1 1185.43 191.996   9
  -2 -10   1 1049.71 241.355   8
  -2  10   1 1092.93 239.388   7
  -2  10   1 1344.47 194.826   3
   2 -10   1 1286.02 251.345   7
   2  10   1 1158.61 257.632   2
  -2 -10   1 1058.00 200.119   6
   2 -10   1 1157.11 230.542   6
   2 -10   1 1043.95 168.504   2
  -2  10   1 1032.62 208.281   2
   2 -10   2 66517.6 1969.40   5
  -2  10   2 73100.0 1912.87   2
  -2 -10   2 76578.4 1793.62   9
   2 -10   2 76250.0 1977.17   7
   2 -10   2 72412.3 1552.83   2
  -2  10   2 74223.6 1885.53   7
   2 -10   2 65720.0 1832.47   1
   2  10   2 69247.1 1956.08   2
   2  10   2 86042.2 1970.24   8
  -2 -10   2 73451.0 1509.85   6
  -2  10   2 73854.0 1406.20   3
   2 -10   2 79369.2 1829.93   3
   2 -10   2 68823.0 1768.02   6
  -2 -10   2 67848.6 1896.49   8
  -2 -10   2 70097.2 2018.33   5
   2  10   2 74150.4 1453.50   5
   2 -10   3 15507.2 945.939   5
  -2 -10   3 18259.6 942.869   2
  -2 -10   3 17225.6 889.699   9
  -2  10   3 16927.0 942.631   2
   2 -10   3 15265.3 762.785   6
  -2  10   3 19669.6 875.583   4
   2  10   3 19959.5 914.145   8
  -2 -10   3 18176.5 899.558   4
  -2 -10   3 15231.2 844.718   8
   2 -10   3 15141.6 820.246   1
   2  10   3 16099.0 929.949   2
   2 -10   3 16995.3 908.806   7
  -2  10   3 16770.2 833.611   7
   2 -10   3 18197.5 867.815   3
  -2  10   3 19523.7 902.898   6
   2 -10   3 17899.8 745.392   2
  -2  10   3 17366.5 503.288   3
   2  10   3 16865.1 547.562   5
  -2 -10   3 15182.3 951.724   5
   2 -10   4 3603.97 496.003   5
  -2  10   4 3926.47 410.526   7
   2 -10   4 3951.55 451.021   7
  -2 -10   4 3609.09 441.302   2
  -2 -10   4 3549.12 428.484   8
   2  10   4 3526.10 454.790   2
  -2  10   4 4325.09 520.638   2
   2 -10   4 3435.25 348.128   2
  -2 -10   4 4640.68 504.338   9
  -2  10   4 4238.12 166.723   3
   2  10   4 5057.61 466.112   6
   2 -10   4 4432.44 462.230   3
  -2  10   4 5148.36 483.672   6
  -2  10   4 5386.63 476.038   4
   2 -10   4 3622.02 329.244   4
  -2 -10   4 4075.96 440.893   4
   2  10   4 5564.98 488.203   8
   2 -10   4 4118.28 425.707   1
   2  10   4 3931.18 226.544   5
  -2 -10   4 3596.94 500.743   5
  -2  10   5 4147.20 432.943   6
  -2 -10   5 3462.75 429.618   8
   2 -10   5 3198.39 357.763   2
  -2 -10   5 3214.38 523.738   5
   2  10   5 3744.60 502.462   2
   2 -10   5 2944.46 478.062   5
   2 -10   5 2906.59 313.483   4
   2  10   5 3813.10 445.342   7
  -2  10   5 3503.47 506.281   2
   2  10   5 4288.04 428.791   4
   2 -10   5 3719.57 442.500   7
   2 -10   5 2960.13 361.625   1
   2  10   5 3505.31 186.657   5
   2  10   5 3411.05 185.110   5
   2  10   5 4590.27 441.318   8
   2  10   6 8191.68 776.578   1
  -2 -10   6 8944.62 657.017   8
  -2  10   6 9388.13 853.622   2
   2 -10   6 9698.44 672.587   7
   2  10   6 9290.39 809.692   2
   2 -10   6 9187.50 598.185   2
   2 -10   6 9399.80 565.036   4
   2  10   6 10769.6 655.034   8
   2  10   6 7442.12 252.546   5
   2 -10   6 9262.31 616.112   1
  -2 -10   6 8708.58 862.199   5
   2  10   6 7205.48 251.724   5
   2 -10   6 7865.37 803.843   5
  -2  10   7 2873.40 505.032   2
  -2 -10   7 2165.48 452.993   5
   2  10   7 2024.88 395.359   1
   2  10   7 2547.37 321.152   8
  -2 -10   7 2076.94 325.985   8
  -2  10   7 2253.52 293.577   7
   2 -10   7 2216.53 293.054   4
   2 -10   7 2328.62 485.232   5
   2 -10   7 1996.64 300.364   2
   2 -10   7 2172.26 302.068   1
   2  10   7 2304.61 444.517   2
   2 -10   8 1624.65 424.068   5
  -2  10   8 2182.08 473.862   2
  -2 -10   8 1985.18 445.911   5
   2  10   8 2368.67 435.914   1
   2  10   8 2651.63 501.205   2
   2  10   9 296.523 219.229   1
   2  10   9 641.163 271.634   2
   2 -11  -9 4159.36 507.997   9
   2 -11  -9 3869.92 474.014   6
   2 -11  -8 1139.62 303.696   9
  -2  11  -8 1079.14 235.067   4
  -2 -11  -8 863.559 298.802   6
  -2  11  -8 1742.80 335.813   7
   2  11  -8 455.934 242.553   4
   2 -11  -8 853.710 254.344   6
  -2 -11  -8 933.897 245.078   8
   2 -11  -7 883.878 275.399   6
   2 -11  -7 853.515 261.373   9
  -2  11  -7 352.676 143.771   4
  -2 -11  -7 454.384 201.032   8
   2  11  -7 527.436 249.237   4
   2  11  -7 444.168 121.850   7
  -2 -11  -7 695.783 257.466   6
  -2  11  -7 505.809 206.009   7
   2 -11  -6 3451.47 247.014   8
  -2 -11  -6 4173.24 493.338   8
   2  11  -6 3242.05 485.154   4
  -2 -11  -6 3526.54 512.203   6
   2  11  -6 3262.25 311.258   7
  -2  11  -6 3279.51 359.508   4
   2 -11  -6 3789.20 493.318   6
  -2  11  -6 3565.64 332.823   1
  -2  11  -6 3360.35 451.494   7
   2 -11  -6 3580.54 466.181   9
   2 -11  -5 40414.2 1506.20   9
  -2  11  -5 36232.9 1133.00   4
  -2 -11  -5 40406.0 1501.04   8
   2  11  -5 35680.8 1621.96   9
   2 -11  -5 39120.1 1535.23   6
   2 -11  -5 38969.9 1010.35   8
  -2  11  -5 37986.0 1501.92   7
   2 -11  -5 44004.1 786.496   5
  -2 -11  -5 41800.9 856.005   3
  -2  11  -5 37639.0 1166.53   1
   2  11  -5 35763.3 1529.55   4
  -2 -11  -5 39924.6 1647.01   6
   2  11  -4 1524.67 155.505   1
  -2 -11  -4 2404.97 341.046   2
   2  11  -4 1949.43 326.639   5
   2  11  -4 1678.52 347.497   9
  -2 -11  -4 2047.45 342.304   8
  -2  11  -4 1702.48 219.732   4
   2  11  -4 1533.38 309.912   4
   2  11  -4 1962.54 155.930   1
  -2  11  -4 1875.92 348.725   7
   2 -11  -4 2125.64 361.788   6
  -2 -11  -4 1964.02 184.828   3
  -2 -11  -4 1935.82 344.763   6
   2 -11  -4 2248.01 348.675   2
   2 -11  -4 2035.60 169.793   5
   2 -11  -4 2045.41 242.987   8
  -2  11  -3 4209.98 326.421   4
  -2  11  -3 3883.23 501.848   3
  -2 -11  -3 5122.95 487.583   2
   2 -11  -3 4242.66 373.143   8
  -2  11  -3 3732.06 454.092   7
  -2 -11  -3 4445.13 482.299   8
   2 -11  -3 4519.94 461.239   2
   2 -11  -3 3848.85 460.967   6
   2  11  -3 4684.75 267.164   6
  -2 -11  -3 4421.63 317.575   3
  -2 -11  -3 4733.55 521.754   6
   2  11  -3 4024.77 472.138   4
   2 -11  -3 4603.00 292.292   5
   2  11  -3 3801.56 448.853   9
   2  11  -3 4533.98 484.285   5
  -2 -11  -2 4134.50 465.856   8
   2  11  -2 3880.62 460.671   4
  -2 -11  -2 4937.45 487.219   2
  -2 -11  -2 4283.23 465.054   6
  -2  11  -2 3698.20 462.378   7
   2 -11  -2 4500.67 431.747   2
  -2  11  -2 3622.70 434.007   3
   2  11  -2 4352.56 304.786   6
   2 -11  -2 3310.31 421.121   6
  -2  11  -2 4342.63 332.392   4
   2 -11  -2 4210.09 280.369   3
  -2 -11  -2 4203.28 346.878   3
  -2  11  -2 4067.56 364.642   2
   2  11  -2 4545.95 457.388   5
   2  11  -1 5841.26 558.077   2
   2 -11  -1 6658.34 486.622   2
  -2  11  -1 6561.32 461.172   2
  -2 -11  -1 6144.39 555.189   8
   2  11  -1 6071.88 543.915   4
   2  11  -1 7010.26 523.044   5
  -2  11  -1 6086.04 511.118   3
  -2 -11  -1 5919.76 526.885   6
   2  11  -1 6884.60 430.186   6
   2 -11  -1 6187.99 548.152   6
   2 -11  -1 6870.98 400.893   3
  -2 -11  -1 6322.90 437.005   5
   2  11   0 5575.72 539.339   2
  -2 -11   0 5663.49 310.215   9
  -2  11   0 5819.33 454.001   3
  -2 -11   0 5382.70 527.087   8
  -2 -11   0 6269.65 498.801   6
  -2  11   0 5554.65 444.056   2
   2 -11   0 5361.82 488.971   6
   2 -11   0 6487.43 447.697   2
   2 -11   0 6499.71 429.403   3
   2  11   0 5619.99 527.002   4
  -2 -11   0 5714.01 466.915   5
   2  11   0 5981.10 453.664   5
  -2  11   1 5762.56 534.080   7
   2  11   1 5691.15 546.452   2
  -2  11   1 5824.40 492.559   2
  -2 -11   1 6078.61 559.379   8
  -2 -11   1 6448.82 461.168   6
  -2 -11   1 6041.41 408.683   9
   2 -11   1 5844.07 501.281   6
  -2 -11   1 6103.98 534.354   5
  -2  11   1 6357.31 424.090   3
   2  11   1 6374.98 425.760   5
   2 -11   1 6488.85 434.888   2
   2 -11   2 3889.10 461.811   5
  -2 -11   2 3799.04 457.679   8
  -2  11   2 3766.03 425.662   2
  -2  11   2 3806.23 281.068   3
   2  11   2 3628.49 452.456   2
   2 -11   2 4411.68 472.144   7
  -2  11   2 3955.43 429.505   7
   2 -11   2 4115.12 404.106   3
  -2 -11   2 4136.88 391.105   9
  -2 -11   2 3914.42 326.805   6
   2 -11   2 4096.08 351.115   2
   2 -11   2 3694.03 393.893   6
   2  11   2 4874.93 461.221   8
  -2 -11   2 4066.31 482.224   5
   2  11   2 4232.63 308.583   5
  -2 -11   3 4605.46 486.020   2
  -2 -11   3 4430.44 455.415   9
  -2 -11   3 3618.38 441.810   8
   2  11   3 4090.72 489.371   2
  -2  11   3 4458.25 426.105   4
   2 -11   3 3874.97 423.571   1
   2  11   3 5007.36 463.797   8
   2 -11   3 4587.00 393.212   2
  -2  11   3 4427.96 443.873   7
  -2  11   3 4034.97 482.841   2
   2 -11   3 4317.09 477.401   7
  -2 -11   3 4202.11 290.166   6
  -2 -11   3 4607.86 475.818   4
  -2 -11   3 4022.76 514.553   5
  -2  11   3 4076.19 237.711   3
   2  11   3 5469.91 488.869   6
  -2  11   3 5299.27 479.852   6
   2 -11   3 3806.07 390.883   6
   2 -11   3 4377.16 443.780   3
   2 -11   3 3333.42 453.943   5
   2  11   3 4070.04 258.641   5
  -2  11   4 1905.53 363.624   2
   2 -11   4 1629.60 283.260   1
  -2 -11   4 1813.50 376.919   5
   2 -11   4 1489.09 353.954   5
   2 -11   4 1946.83 326.677   7
   2  11   4 2485.95 341.635   8
  -2  11   4 2580.82 334.380   4
   2 -11   4 1831.71 270.589   6
  -2  11   4 1854.58 300.207   7
  -2 -11   4 2086.78 328.511   4
  -2 -11   4 1669.96 321.937   8
  -2 -11   4 1626.99 309.399   2
  -2  11   4 2559.42 359.343   6
  -2 -11   4 1915.62 333.762   9
   2  11   4 2541.82 341.999   6
   2 -11   4 1614.27 255.994   2
   2  11   4 1707.93 342.509   2
   2  11   4 1879.28 136.283   5
   2 -11   4 2067.60 320.829   3
   2 -11   5 33084.8 1630.61   5
  -2  11   5 38054.4 1664.40   2
   2  11   5 45736.7 1440.72   8
   2 -11   5 36394.4 1297.51   1
   2 -11   5 38016.7 1264.48   2
  -2 -11   5 36053.8 1398.03   8
   2  11   5 39048.8 1658.22   2
   2 -11   5 39130.6 1185.37   4
   2 -11   5 40720.5 1470.00   7
  -2  11   5 46218.8 1470.24   6
   2 -11   5 37549.6 1186.88   6
  -2 -11   5 35898.7 1712.10   5
   2 -11   6 2913.06 507.510   5
   2 -11   6 3332.48 340.913   4
   2 -11   6 3629.94 345.391   6
  -2  11   6 3397.32 537.980   2
  -2 -11   6 3555.19 438.714   8
   2  11   6 3603.04 528.486   2
   2  11   6 3541.72 530.548   1
   2  11   6 4181.84 415.812   8
   2 -11   6 3060.36 356.248   2
   2 -11   6 3606.78 395.076   1
  -2 -11   6 3984.58 611.452   5
  -2  11   7 195.940 213.877   2
   2 -11   7 573.955 154.010   1
   2 -11   7 696.442 203.945   2
  -2 -11   7 722.387 247.707   8
   2  11   7 373.628 246.837   1
  -2 -11   7 333.711 242.855   5
  -2  11   7 585.271 173.647   7
   2  11   7 484.857 253.018   2
   2 -11   7 374.198 255.892   5
  -2  11   8 1366.80 408.815   2
   2 -11   8 525.888 281.884   5
  -2 -11   8 935.968 357.390   5
   2  11   8 974.143 312.041   1
   2  11   8 1352.94 399.861   2
   2  11   9 3800.20 520.305   1
  -2 -12  -9 189.679 235.860   6
   2 -12  -9 807.412 262.623   6
   2 -12  -9 676.493 231.720   9
  -2  12  -8 162.770 147.222   4
   2  12  -8-32.3816 223.673   4
   2 -12  -8 1.62690 176.365   9
  -2 -12  -8 175.226 194.388   6
   2 -12  -8 76.9983 165.030   6
  -2  12  -8 225.909 192.365   7
  -2 -12  -8 14.6304 143.437   8
   2 -12  -7 617.982 242.094   9
  -2  12  -7 652.495 208.876   4
  -2 -12  -7 580.386 235.462   8
   2  12  -7 418.184 231.323   4
  -2  12  -7 570.697 221.866   7
  -2 -12  -7 803.823 279.496   6
   2 -12  -7 483.244 259.667   6
   2  12  -6 8393.51 766.045   4
  -2  12  -6 9637.27 758.371   7
  -2 -12  -6 10505.1 772.763   8
   2 -12  -6 10170.7 464.533   8
   2 -12  -6 10591.2 829.451   6
  -2  12  -6 10492.4 560.076   1
  -2  12  -6 9900.79 609.995   4
   2 -12  -6 10691.7 785.609   9
  -2 -12  -6 10580.5 876.247   6
  -2 -12  -5 2427.42 435.946   6
   2 -12  -5 1845.91 344.733   9
   2 -12  -5 1959.29 234.147   8
  -2 -12  -5 2006.09 153.040   3
  -2 -12  -5 2250.91 376.019   8
   2 -12  -5 2049.80 387.960   6
  -2  12  -5 1895.08 267.316   4
  -2  12  -5 2024.09 262.231   1
   2  12  -5 1332.08 327.532   4
  -2  12  -5 2180.06 377.071   7
   2 -12  -4 1277.73 132.517   5
  -2  12  -4 1194.61 196.635   4
  -2 -12  -4 1787.91 298.567   2
  -2 -12  -4 1393.73 303.044   8
   2 -12  -4 1408.77 222.733   8
   2  12  -4 1250.90 146.625   1
   2  12  -4 1093.59 280.017   4
   2 -12  -4 1687.08 312.109   2
  -2  12  -4 1505.48 317.291   7
  -2 -12  -4 1400.85 159.574   3
  -2  12  -4 1340.01 231.145   1
  -2 -12  -4 1385.43 301.367   6
   2 -12  -4 1056.92 276.014   6
   2  12  -3 1846.44 332.883   5
  -2 -12  -3 2089.38 368.749   6
  -2  12  -3 1958.70 276.552   1
   2 -12  -3 2124.37 282.838   8
  -2 -12  -3 2333.21 335.386   2
  -2  12  -3 1543.92 305.305   7
   2  12  -3 1890.96 353.521   4
   2  12  -3 2163.04 194.765   6
  -2  12  -3 1801.77 232.754   4
   2 -12  -3 1932.15 326.473   2
  -2 -12  -3 2317.02 240.901   3
   2 -12  -3 1865.42 344.973   6
  -2 -12  -3 1976.20 351.089   8
   2 -12  -3 2046.09 201.047   5
  -2 -12  -2 4670.75 510.414   8
  -2  12  -2 5135.06 445.657   1
  -2  12  -2 4330.10 392.723   2
  -2  12  -2 4210.04 476.946   3
   2  12  -2 4315.61 492.005   4
  -2  12  -2 4518.25 356.970   4
   2 -12  -2 4336.46 485.031   6
  -2  12  -2 4230.21 488.705   7
  -2 -12  -2 4650.36 368.414   3
   2 -12  -2 4962.89 463.169   2
  -2 -12  -2 5517.27 510.709   2
  -2 -12  -2 4423.87 486.893   6
   2  12  -2 5082.49 495.592   5
   2  12  -2 4948.64 336.912   6
   2 -12  -2 4589.83 297.411   3
  -2 -12  -2 4613.50 339.323   5
   2 -12  -1 4615.84 483.044   6
  -2 -12  -1 4860.47 514.830   8
   2  12  -1 4436.76 489.482   4
  -2  12  -1 4203.17 395.785   2
   2 -12  -1 4453.02 416.248   2
   2  12  -1 4269.90 501.435   2
  -2  12  -1 4659.95 464.523   3
  -2 -12  -1 4932.30 491.437   6
   2  12  -1 6056.17 412.874   6
   2 -12  -1 5541.32 365.969   3
  -2  12  -1 5507.33 462.751   1
  -2 -12  -1 5045.83 400.561   5
   2  12  -1 5469.44 472.351   5
  -2  12   0 11438.5 653.631   3
   2  12   0 9919.71 745.860   2
   2 -12   0 11280.9 728.968   6
  -2  12   0 13654.7 749.238   1
   2  12   0 10832.6 744.412   4
   2 -12   0 12253.1 641.542   2
  -2 -12   0 11811.7 706.892   6
   2 -12   0 12905.8 616.410   3
  -2 -12   0 11758.7 467.754   9
  -2  12   0 10900.5 646.174   2
  -2 -12   0 10497.0 760.860   8
  -2 -12   0 11459.3 675.801   5
   2  12   0 12120.9 657.025   5
   2 -12   1 4672.74 486.803   5
  -2 -12   1 4972.89 376.541   9
   2  12   1 4545.67 513.568   2
   2 -12   1 5447.73 417.930   2
  -2  12   1 4749.69 450.696   2
  -2  12   1 4730.67 493.483   7
  -2 -12   1 4683.29 510.747   8
  -2  12   1 5095.76 392.115   3
   2  12   1 5644.23 463.294   6
   2 -12   1 4582.17 458.556   6
  -2 -12   1 4870.13 428.233   6
  -2 -12   1 4887.19 492.587   5
   2  12   1 5001.92 384.955   5
   2 -12   2 4362.28 493.119   5
  -2  12   2 5697.82 512.536   1
   2 -12   2 5455.39 462.324   3
  -2 -12   2 5123.66 504.542   2
   2  12   2 5590.43 496.599   8
  -2 -12   2 4435.49 502.098   8
   2  12   2 4207.79 496.463   2
   2 -12   2 4627.65 391.019   2
  -2  12   2 5474.84 488.835   6
  -2  12   2 4528.51 483.731   7
   2 -12   2 4287.35 434.218   6
  -2 -12   2 4685.59 430.615   9
  -2  12   2 4818.80 327.628   3
  -2  12   2 4408.41 474.992   2
  -2 -12   2 4470.61 367.008   6
   2  12   2 5737.12 484.333   6
  -2 -12   2 4113.14 494.009   5
   2  12   2 4703.23 329.292   5
   2 -12   3 2045.26 351.235   7
   2 -12   3 1590.67 337.500   5
  -2 -12   3 1759.29 368.395   5
   2 -12   3 1805.08 259.672   2
  -2 -12   3 1844.04 208.880   6
  -2 -12   3 1702.48 336.450   8
  -2  12   3 1870.76 316.704   7
  -2  12   3 2011.23 298.971   4
  -2 -12   3 2168.67 332.620   4
  -2 -12   3 2007.64 328.365   9
  -2 -12   3 1738.11 321.276   2
   2 -12   3 1844.64 280.313   6
  -2  12   3 2208.33 325.805   6
   2  12   3 2249.48 326.359   6
   2  12   3 2340.63 347.170   8
   2 -12   3 1889.53 299.932   3
   2  12   3 1970.28 179.201   5
  -2  12   3 1841.21 333.787   2
   2  12   3 1970.44 362.513   2
  -2  12   4 1023.91 285.653   2
  -2 -12   4 996.322 309.173   5
   2 -12   4 1073.84 301.759   5
   2  12   4 1763.89 287.174   8
  -2 -12   4 1283.62 295.366   8
  -2 -12   4 1630.29 308.391   9
  -2  12   4 1389.30 271.366   7
  -2  12   4 1474.68 274.370   4
  -2 -12   4 1266.12 272.135   2
   2 -12   4 1274.86 238.716   2
  -2 -12   4 1292.30 269.192   4
   2 -12   4 1256.87 232.422   6
  -2  12   4 2057.37 321.807   6
   2  12   4 1106.56 289.897   2
   2  12   4 1264.12 89.0420   5
   2 -12   4 1196.50 280.058   7
  -2  12   5 2058.12 421.406   2
  -2 -12   5 2224.66 462.296   5
   2 -12   5 1621.50 387.673   5
  -2  12   5 2022.13 316.769   7
   2  12   5 2613.14 346.939   8
  -2 -12   5 2135.00 363.466   8
   2 -12   5 1799.71 254.941   4
   2 -12   5 2164.98 342.841   7
   2 -12   5 1775.83 290.404   2
   2 -12   5 1889.70 274.073   6
   2 -12   5 1560.55 281.568   1
   2  12   5 1713.46 355.416   2
   2 -12   6 9510.85 637.706   1
   2  12   6 10179.4 895.471   1
   2 -12   6 8967.62 616.229   2
   2 -12   6 9930.48 585.606   4
   2  12   6 12152.6 705.164   8
  -2 -12   6 9951.08 744.713   8
   2 -12   6 9651.97 559.254   6
  -2  12   6 10059.1 900.420   2
   2  12   6 10534.7 901.773   2
  -2 -12   6 9843.45 938.423   5
   2 -12   6 9573.55 918.738   5
  -2  12   7 655.610 281.524   2
   2 -12   7 393.644 275.302   5
  -2 -12   7 691.021 325.637   5
  -2  12   7 538.330 179.530   7
  -2 -12   7 544.233 228.025   8
   2  12   7 124.104 194.005   1
   2  12   7 561.783 249.099   2
  -2  12   8 117.859 230.533   2
   2  12   8 275.002 215.629   1
   2 -12   8 210.213 215.902   5
   2  12   8 68.8131 211.116   2
  -2 -12   8-105.631 259.438   5
   2  12   9 62.3472 152.667   1
   2 -13  -9 660.193 237.072   9
   2 -13  -9 423.713 172.068   6
   2 -13  -8 2804.11 445.980   9
  -2  13  -8 2458.75 391.696   7
  -2 -13  -8 3471.45 426.670   8
  -2 -13  -8 2358.80 450.863   6
   2 -13  -8 2468.55 429.097   6
   2  13  -8 2242.33 456.122   4
   2 -13  -7 5730.37 598.902   9
  -2 -13  -7 5865.58 588.119   8
   2  13  -7 5408.21 654.063   4
  -2  13  -7 4188.32 423.782   4
  -2  13  -7 5193.07 569.532   7
  -2 -13  -7 6040.59 681.286   6
   2 -13  -7 5546.26 628.668   6
   2 -13  -6 1960.00 221.187   8
  -2  13  -6 1240.98 296.398   7
  -2  13  -6 1487.09 250.467   4
   2 -13  -6 2141.68 358.659   9
   2  13  -6 1613.22 382.059   4
  -2 -13  -6 1779.16 341.067   8
  -2 -13  -6 2060.91 429.963   6
   2 -13  -6 1608.19 357.933   6
  -2  13  -6 1686.13 239.509   1
  -2  13  -5 367.812 205.646   7
   2 -13  -5 714.668 219.381   9
  -2 -13  -5 621.408 225.097   8
  -2  13  -5 240.696 120.354   1
   2 -13  -5 691.374 156.963   8
   2 -13  -5 420.095 225.330   6
   2  13  -5 721.721 187.667   7
   2  13  -5 309.166 206.694   4
  -2  13  -5 480.143 161.294   4
  -2 -13  -5 463.099 232.657   6
  -2 -13  -5 297.913 63.6319   3
   2  13  -4 1588.79 174.524   1
   2 -13  -4 1354.28 319.084   6
  -2 -13  -4 1858.71 344.759   8
   2  13  -4 1626.66 342.898   4
  -2  13  -4 1773.45 259.063   1
  -2  13  -4 1541.59 320.481   7
  -2  13  -4 1575.14 223.416   4
   2  13  -4 1350.42 255.930   7
  -2 -13  -4 1417.52 153.379   3
  -2 -13  -4 1630.80 344.866   6
   2 -13  -4 1869.07 266.289   8
   2 -13  -4 1706.74 140.563   5
   2  13  -3 12640.4 871.482   4
  -2  13  -3 13563.4 889.724   7
   2 -13  -3 15773.2 559.714   5
  -2 -13  -3 14560.1 939.225   6
  -2  13  -3 13766.0 654.808   4
  -2 -13  -3 17773.3 942.701   2
  -2  13  -3 15843.3 777.856   1
   2 -13  -3 13633.2 900.017   6
   2 -13  -3 17229.2 909.949   2
   2  13  -3 15631.9 561.138   6
   2 -13  -3 14061.1 749.842   8
  -2 -13  -3 14729.0 603.619   3
  -2 -13  -3 14473.1 906.319   8
   2 -13  -3 15015.2 468.823   3
   2  13  -3 14817.5 885.099   5
  -2  13  -2 7423.61 535.522   2
   2 -13  -2 8086.92 675.144   6
  -2  13  -2 8830.85 590.469   1
   2  13  -2 8373.23 693.757   4
  -2 -13  -2 8847.98 472.801   5
  -2 -13  -2 8195.89 678.422   8
  -2  13  -2 8435.47 512.091   4
  -2  13  -2 8003.68 692.615   7
  -2 -13  -2 8193.50 681.835   6
   2  13  -2 9225.96 480.842   6
   2 -13  -2 8900.01 429.798   3
  -2 -13  -2 10909.9 733.319   2
   2 -13  -2 9150.57 644.397   2
   2  13  -2 9048.01 668.721   5
   2 -13  -1 1308.41 189.865   3
  -2 -13  -1 1367.94 227.512   5
   2 -13  -1 1086.62 232.712   2
   2  13  -1 1136.75 239.086   5
   2  13  -1 1060.64 272.513   2
   2  13  -1 1134.53 276.234   4
  -2  13  -1 1122.26 217.971   4
  -2  13  -1 932.197 212.968   2
  -2 -13  -1 1295.79 310.474   8
  -2 -13  -1 1261.19 301.614   6
   2 -13  -1 855.985 233.855   6
  -2  13  -1 1180.07 235.000   1
  -2  13  -1 1213.78 258.018   3
  -2 -13  -1 1710.25 304.362   2
  -2  13  -1 923.525 246.525   7
   2 -13   0 1061.57 215.682   2
   2  13   0 1164.83 228.721   5
   2 -13   0 1043.25 228.026   5
  -2 -13   0 1230.58 240.713   5
   2  13   0 1116.77 272.540   2
  -2  13   0 1217.36 269.275   7
  -2 -13   0 1104.98 284.161   8
  -2  13   0 1212.88 234.854   1
   2 -13   0 1086.50 252.282   6
  -2 -13   0 1179.62 154.569   9
   2  13   0 1249.73 272.811   4
  -2 -13   0 1155.77 253.396   6
  -2  13   0 1101.75 227.751   2
   2  13   0 1277.81 213.889   6
  -2  13   0 1074.02 225.107   3
  -2 -13   1 1196.11 275.866   5
  -2 -13   1 1235.36 301.661   8
  -2  13   1 1492.50 306.573   7
  -2  13   1 1209.27 213.896   3
  -2  13   1 1541.33 284.379   1
   2 -13   1 1292.32 281.864   5
   2  13   1 1334.51 312.746   2
  -2 -13   1 1144.94 229.140   6
   2  13   1 1376.35 217.436   5
  -2 -13   1 1276.77 270.848   2
   2  13   1 1852.81 281.371   6
  -2 -13   1 1304.42 208.264   9
   2 -13   1 1069.20 251.250   6
  -2  13   1 1111.99 248.819   2
  -2  13   1 1524.01 272.842   6
   2 -13   1 1466.12 239.708   2
   2 -13   1 1487.80 241.125   3
   2 -13   2 7510.24 664.533   5
  -2  13   2 8471.06 669.035   2
  -2  13   2 10063.3 701.122   1
  -2 -13   2 8262.59 574.634   9
  -2 -13   2 9240.77 698.998   2
  -2 -13   2 7028.75 647.574   8
   2  13   2 9990.00 683.253   8
   2  13   2 7820.29 688.252   2
  -2  13   2 8267.30 666.434   7
   2  13   2 8635.99 455.878   5
  -2 -13   2 8603.24 528.099   6
   2  13   2 10458.7 667.484   6
   2 -13   2 9937.68 633.289   3
   2 -13   2 7739.87 590.638   6
   2 -13   2 8658.23 556.243   2
  -2  13   2 10368.0 677.990   6
  -2 -13   2 8377.04 712.001   5
   2 -13   3 12016.9 898.100   5
  -2 -13   3 15463.6 859.837   9
  -2  13   3 17645.3 856.100   4
  -2 -13   3 15139.3 905.244   2
  -2 -13   3 13741.5 902.667   8
   2 -13   3 13741.0 724.889   2
   2  13   3 14380.5 958.762   2
  -2 -13   3 16579.1 899.990   4
  -2  13   3 14031.2 865.647   7
  -2 -13   3 14440.1 606.473   6
  -2  13   3 14451.1 933.454   2
   2  13   3 16856.0 889.055   8
   2  13   3 17736.5 900.044   6
   2 -13   3 15632.1 828.688   3
   2 -13   3 13888.8 773.692   6
  -2  13   3 17171.6 891.069   6
  -2 -13   3 12623.6 939.933   5
   2  13   3 14776.0 500.255   5
  -2 -13   4 1498.60 297.278   9
  -2 -13   4 1234.43 339.868   5
   2 -13   4 1495.91 369.025   5
   2 -13   4 1311.95 249.749   2
   2 -13   4 1418.76 295.332   7
  -2  13   4 1401.47 280.659   7
   2  13   4 1983.42 313.881   8
   2 -13   4 1410.77 251.082   6
  -2 -13   4 1134.94 300.489   8
   2  13   4 1651.23 366.793   2
  -2  13   4 1634.59 353.633   2
  -2 -13   5 543.856 281.540   5
   2 -13   5 591.081 271.191   5
   2  13   5 744.759 205.701   8
  -2 -13   5 351.586 198.798   8
   2 -13   5 500.534 177.669   2
   2 -13   5 287.096 126.670   6
   2  13   5 587.526 241.203   2
  -2  13   5 800.913 230.722   7
  -2  13   5 550.288 267.475   2
  -2  13   6 2082.53 445.064   2
  -2 -13   6 2108.88 465.325   5
   2 -13   6 1462.11 417.683   5
   2 -13   6 1711.40 248.416   4
  -2  13   6 1827.11 320.653   7
  -2 -13   6 1472.85 335.167   8
   2 -13   6 1764.13 297.313   2
   2 -13   6 1581.95 234.816   6
   2  13   6 2277.35 444.783   2
  -2 -13   7 5195.05 561.882   8
   2  13   7 5591.22 687.468   1
  -2  13   7 5446.34 505.450   7
   2  13   7 6697.22 756.587   2
  -2  13   7 5284.28 708.403   2
  -2 -13   7 4561.02 691.686   5
   2 -13   7 4741.97 692.184   5
   2  13   8 3064.54 516.691   1
   2  13   8 2056.78 463.833   2
   2 -14  -9 1265.44 304.813   6
   2 -14  -8 337.292 186.953   9
  -2  14  -8-241.258 167.455   7
   2  14  -8-129.656 201.260   4
  -2 -14  -8 85.3570 151.860   8
  -2 -14  -8 42.3081 204.984   6
   2 -14  -8 216.304 166.555   6
  -2  14  -7 2217.31 377.887   7
   2  14  -7 1617.89 391.174   4
  -2 -14  -7 2736.82 418.954   8
  -2 -14  -7 2388.27 459.927   6
   2 -14  -7 2550.59 432.115   6
   2 -14  -7 3095.44 439.260   9
  -2  14  -7 2479.77 332.966   4
   2  14  -6 1068.06 307.086   4
   2 -14  -6 1354.78 207.459   8
  -2  14  -6 1122.35 228.718   4
   2  14  -6 1612.82 267.124   7
  -2  14  -6 1286.98 314.389   7
   2 -14  -6 1437.83 342.771   6
  -2 -14  -6 1117.50 323.671   6
  -2  14  -6 1471.23 222.690   1
   2 -14  -6 2024.58 359.012   9
  -2 -14  -6 1337.08 291.205   8
  -2  14  -5 5903.60 458.904   4
   2 -14  -5 6431.55 578.121   9
  -2 -14  -5 6621.59 627.555   8
   2 -14  -5 6751.08 471.856   8
   2  14  -5 5715.47 637.597   4
  -2  14  -5 6423.98 637.331   7
   2  14  -5 5323.03 226.683   1
  -2 -14  -5 7121.54 719.344   6
   2 -14  -5 6861.52 692.205   6
  -2  14  -5 6956.36 481.498   1
   2  14  -5 6959.97 544.203   7
   2  14  -5 5090.07 238.941   1
   2  14  -4 1785.55 367.592   4
  -2  14  -4 2093.95 289.081   1
   2 -14  -4 2376.89 319.303   8
  -2  14  -4 2002.77 264.768   4
  -2 -14  -4 2183.56 372.828   8
   2  14  -4 2210.79 328.998   7
  -2  14  -4 1789.66 355.254   7
   2  14  -4 2625.39 236.336   1
   2 -14  -4 2000.87 377.193   6
  -2 -14  -4 1684.89 163.072   3
  -2 -14  -4 2289.56 418.867   6
   2 -14  -4 2333.06 145.404   5
   2 -14  -4 2130.23 140.838   5
   2 -14  -3 13001.8 523.323   5
  -2  14  -3 12693.2 651.104   4
  -2 -14  -3 13544.6 581.473   3
   2 -14  -3 15141.3 859.891   2
   2 -14  -3 13005.8 753.199   8
  -2 -14  -3 12622.0 863.441   8
   2  14  -3 11322.1 842.832   4
  -2  14  -3 11389.4 841.142   7
   2  14  -3 13757.3 846.551   5
  -2 -14  -3 13276.6 923.470   6
   2 -14  -3 11887.0 859.113   6
   2  14  -3 13676.5 547.604   6
   2 -14  -3 13613.7 452.532   3
   2 -14  -3 12949.9 521.360   5
  -2  14  -3 13815.6 744.609   1
   2 -14  -2 4308.64 359.602   5
  -2 -14  -2 4717.60 532.407   8
   2 -14  -2 5631.60 511.761   2
   2  14  -2 4059.72 491.867   4
  -2 -14  -2 5176.54 517.755   2
  -2  14  -2 3834.06 401.386   2
  -2 -14  -2 4592.58 525.005   6
  -2  14  -2 5210.38 462.737   1
  -2  14  -2 3907.42 494.600   7
   2 -14  -2 4739.74 537.422   6
  -2  14  -2 4298.05 388.756   4
   2 -14  -2 4512.08 312.679   3
  -2 -14  -2 4289.47 338.617   5
   2  14  -2 4863.39 497.545   5
   2 -14  -1 30408.3 1089.15   5
  -2  14  -1 28532.3 1133.96   2
   2  14  -1 26850.7 1317.84   2
  -2 -14  -1 29640.6 1350.71   8
  -2  14  -1 29554.2 1051.55   4
  -2  14  -1 35039.5 1253.31   1
   2  14  -1 28393.5 1298.16   4
  -2 -14  -1 37219.8 1400.40   2
   2 -14  -1 35905.8 1246.24   2
  -2 -14  -1 29209.3 1258.80   6
  -2  14  -1 29004.6 1314.21   7
   2 -14  -1 28206.0 1277.64   6
   2 -14  -1 32974.6 978.566   3
   2  14  -1 33432.4 1238.98   5
  -2 -14  -1 29327.3 1033.96   5
   2 -14   0 253.974 131.638   2
  -2 -14   0 214.056 150.468   5
   2 -14   0 194.031 142.660   5
   2  14   0 174.284 169.960   4
  -2  14   0 337.793 153.162   1
  -2 -14   0 101.860 84.9854   9
  -2 -14   0 147.736 165.571   8
   2  14   0 47.9606 154.936   2
  -2 -14   0 210.012 153.458   6
  -2  14   0 193.954 151.948   2
   2  14   0 318.012 135.177   6
   2 -14   0 196.813 147.465   6
  -2 -14   0 186.028 138.017   2
  -2  14   0 188.199 153.511   7
   2  14   0 300.771 133.468   5
   2 -14   1 27698.1 1228.12   5
  -2  14   1 28161.1 1199.42   2
  -2  14   1 36106.0 1289.79   6
   2 -14   1 27143.8 1188.73   6
  -2 -14   1 27811.0 1320.36   8
  -2  14   1 35594.5 1331.26   1
   2  14   1 27760.4 1344.85   2
  -2  14   1 29437.4 1321.47   7
   2 -14   1 31997.4 1133.14   2
  -2 -14   1 30200.9 1138.85   6
   2 -14   1 32773.9 1122.44   3
  -2 -14   1 31175.2 1017.05   9
   2  14   1 36051.1 1241.54   6
  -2 -14   1 29075.8 1250.90   5
  -2 -14   1 35342.0 1365.74   2
   2  14   1 30127.9 1016.60   5
   2 -14   2 3949.15 497.771   5
  -2 -14   2 5371.83 541.133   2
  -2  14   2 4083.13 487.557   7
   2  14   2 4566.76 557.136   2
   2 -14   2 4597.68 427.970   2
  -2  14   2 5753.40 538.349   1
  -2 -14   2 4391.63 398.290   6
   2  14   2 6421.67 537.860   6
  -2  14   2 4355.91 501.940   2
   2 -14   2 4913.30 455.472   3
   2 -14   2 4247.78 449.398   6
  -2  14   2 5066.81 480.388   6
  -2 -14   2 4921.61 446.024   9
  -2 -14   2 4145.82 515.608   5
  -2 -14   2 4000.80 519.261   8
   2  14   2 4848.73 347.402   5
   2 -14   3 11578.5 910.466   5
   2 -14   3 12954.7 722.701   2
  -2  14   3 16150.9 812.965   4
  -2 -14   3 13228.4 798.115   9
  -2 -14   3 11388.4 859.384   8
   2  14   3 16089.6 873.819   8
   2  14   3 12015.7 909.692   2
  -2  14   3 12352.0 824.618   7
  -2 -14   3 13390.9 612.456   6
   2 -14   3 11996.8 734.174   6
   2 -14   3 12969.1 754.749   3
  -2  14   3 12292.0 880.623   2
  -2 -14   3 11538.1 909.666   5
   2  14   3 12938.7 459.976   5
  -2 -14   4 2405.30 457.563   5
   2 -14   4 2296.39 434.501   5
  -2 -14   4 2159.97 356.889   9
  -2 -14   4 2260.13 399.269   8
   2  14   4 3297.29 395.355   8
  -2  14   4 2613.89 444.669   2
  -2  14   4 1925.07 332.154   7
   2 -14   4 2242.47 312.352   6
   2  14   4 2369.34 437.814   2
   2 -14   4 2872.66 354.466   2
   2 -14   5 7171.00 548.507   2
   2  14   5 6981.00 737.064   2
  -2  14   5 6569.49 588.136   7
  -2  14   5 6754.89 728.285   2
  -2 -14   5 6343.69 640.213   8
   2 -14   5 6703.22 503.514   6
  -2 -14   5 6273.98 747.844   5
   2 -14   5 5871.89 712.842   5
  -2 -14   6 1011.24 343.780   5
   2 -14   6 685.535 304.883   5
  -2 -14   6 1290.53 323.971   8
   2 -14   6 1058.35 196.148   6
   2 -14   6 1680.68 287.822   2
  -2  14   6 1500.88 296.662   7
   2  14   6 1659.76 394.512   2
  -2  14   6 1582.99 396.920   2
  -2 -14   7 2345.34 505.743   5
   2 -14   7 2664.60 549.903   5
  -2 -14   7 2639.49 414.907   8
   2  14   7 3085.49 528.613   1
  -2  14   7 3028.17 388.535   7
   2  14   7 2852.85 507.380   2
  -2  14   7 2879.37 516.743   2
   2  14   8 86.4875 199.730   1
   2 -15  -8 924.328 247.482   9
   2 -15  -8 559.273 223.128   6
  -2  15  -8 532.608 193.430   7
   2  15  -8 583.183 265.184   4
   2  15  -7 113.327 184.510   4
   2 -15  -7 232.260 184.094   9
  -2 -15  -7 226.235 228.949   6
  -2 -15  -7 80.8595 154.978   8
  -2  15  -7 536.754 174.686   4
  -2  15  -7 128.253 170.709   7
   2 -15  -7 328.093 201.261   6
   2 -15  -6 1450.06 357.474   6
  -2 -15  -6 1591.75 334.936   8
   2 -15  -6 1428.37 218.537   8
   2 -15  -6 1292.31 302.286   9
  -2  15  -6 1074.55 212.585   4
   2  15  -6 1620.55 274.499   7
  -2 -15  -6 1584.97 360.200   6
  -2  15  -6 1157.08 303.988   7
   2  15  -6 1480.00 346.480   4
   2  15  -5 2819.24 366.864   7
  -2 -15  -5 1935.61 364.130   8
   2  15  -5 1418.97 149.726   1
  -2  15  -5 2020.42 280.873   4
   2  15  -5 1907.96 157.323   1
   2  15  -5 2291.65 420.442   4
   2 -15  -5 1972.00 335.457   9
  -2  15  -5 2057.50 394.888   7
  -2  15  -5 2096.60 274.176   1
   2 -15  -5 2156.49 287.797   8
  -2 -15  -5 2478.14 463.679   6
   2 -15  -5 1985.80 395.735   6
  -2 -15  -4 1003.52 132.444   3
   2  15  -4 1762.21 206.682   1
  -2 -15  -4 1634.70 351.166   8
   2  15  -4 1204.41 313.932   4
   2 -15  -4 1630.77 273.761   8
  -2 -15  -4 1975.15 393.721   6
   2  15  -4 1655.06 303.469   7
  -2  15  -4 1706.30 353.803   7
   2 -15  -4 1326.61 313.068   6
  -2  15  -4 1310.47 226.494   4
   2 -15  -4 1295.10 98.6012   5
   2 -15  -4 1455.79 101.819   5
  -2  15  -4 1816.69 278.942   1
   2 -15  -3 4233.86 296.479   5
  -2  15  -3 4323.36 394.302   4
   2 -15  -3 4008.84 443.063   8
   2  15  -3 4132.93 460.964   7
  -2  15  -3 5165.81 455.011   1
  -2  15  -3 4155.41 528.143   7
  -2 -15  -3 4562.83 556.447   6
  -2 -15  -3 3998.18 518.563   8
   2 -15  -3 4126.27 545.650   6
   2  15  -3 4966.31 340.372   6
  -2 -15  -3 4498.81 342.312   3
   2 -15  -3 4104.33 246.285   3
   2  15  -3 3767.94 510.791   4
   2 -15  -2 1996.62 247.766   5
   2 -15  -2 2217.92 331.512   2
   2  15  -2 1992.43 330.258   5
  -2 -15  -2 2231.87 397.565   8
  -2  15  -2 1686.48 264.162   4
  -2  15  -2 1546.81 272.784   2
  -2 -15  -2 1795.68 231.120   5
  -2  15  -2 2354.82 322.666   1
  -2  15  -2 1829.58 357.267   7
   2  15  -2 1601.16 339.046   4
   2 -15  -2 2119.82 219.428   3
  -2 -15  -2 1720.59 357.031   6
   2 -15  -2 1924.71 363.036   6
   2 -15  -1 9274.95 593.888   5
   2 -15  -1 8648.01 718.198   6
   2  15  -1 8896.77 775.998   2
   2  15  -1 8748.76 731.957   4
  -2  15  -1 8394.47 626.920   2
  -2  15  -1 8338.55 566.433   4
  -2 -15  -1 11451.4 780.096   2
  -2  15  -1 8881.17 749.339   7
   2 -15  -1 10237.2 672.349   2
  -2 -15  -1 8940.17 723.267   6
   2  15  -1 10980.8 612.502   6
   2 -15  -1 9618.96 522.457   3
  -2  15  -1 10914.4 696.133   1
  -2 -15  -1 9161.82 771.122   8
  -2 -15  -1 8919.99 570.042   5
   2  15  -1 8979.52 645.304   5
   2 -15   0 15298.3 845.723   5
  -2 -15   0 16035.8 602.776   9
   2  15   0 14337.1 971.587   2
  -2 -15   0 15179.0 989.309   8
  -2  15   0 15007.8 862.506   2
  -2 -15   0 18731.0 999.258   2
   2  15   0 14795.1 948.801   4
   2 -15   0 17434.4 858.231   2
  -2 -15   0 15588.3 895.903   6
   2  15   0 19810.4 881.404   6
   2 -15   0 15790.9 733.552   3
  -2  15   0 15516.3 983.926   7
   2 -15   0 15912.5 947.583   6
  -2  15   0 19698.9 951.564   1
  -2 -15   0 15726.6 845.443   5
   2  15   0 16811.3 824.710   5
   2 -15   1 7991.99 664.623   5
   2 -15   1 8763.38 692.199   6
  -2 -15   1 9312.03 546.401   9
  -2  15   1 11308.1 748.550   1
   2  15   1 8308.40 760.035   2
  -2  15   1 8478.71 718.968   7
   2 -15   1 9741.47 628.594   2
  -2  15   1 8465.84 669.654   2
  -2 -15   1 8945.17 645.755   6
  -2 -15   1 10843.9 755.242   2
   2  15   1 11943.0 709.341   6
   2 -15   1 10356.9 628.285   3
  -2  15   1 11797.5 728.716   6
  -2 -15   1 8834.21 762.808   8
  -2 -15   1 8587.67 690.257   5
   2  15   1 8662.75 536.849   5
  -2 -15   2 1614.89 345.045   5
   2 -15   2 1536.29 346.230   5
  -2 -15   2 1982.48 295.131   9
  -2  15   2 2110.27 361.119   7
  -2 -15   2 1772.83 373.742   8
   2  15   2 1525.83 339.259   2
  -2 -15   2 1808.29 276.207   6
  -2 -15   2 1998.79 368.333   2
   2  15   2 2614.67 355.840   6
   2 -15   2 1632.58 303.621   6
  -2  15   2 1968.21 364.244   2
   2 -15   2 1813.36 274.886   2
   2 -15   2 1944.74 290.159   3
   2  15   2 2181.90 238.302   5
   2  15   3 4083.61 252.140   5
   2 -15   3 3690.03 533.145   5
  -2 -15   3 4544.40 471.862   9
  -2  15   3 5473.87 479.233   4
  -2  15   3 4134.61 538.622   2
  -2 -15   3 4073.80 355.920   6
   2 -15   3 4516.79 435.132   2
  -2  15   3 3891.43 486.049   7
   2  15   3 3907.73 546.962   2
  -2 -15   3 4285.82 553.238   8
   2 -15   3 4131.77 444.520   6
  -2 -15   3 4278.38 566.446   5
  -2 -15   4 1453.70 386.715   5
   2 -15   4 1520.50 372.832   5
  -2  15   4 1459.90 308.629   7
  -2 -15   4 1938.21 390.927   8
   2 -15   4 1354.69 256.167   2
   2  15   4 1315.66 343.607   2
   2 -15   4 1363.86 252.741   6
  -2 -15   4 2085.06 348.465   9
  -2  15   4 1719.52 377.786   2
  -2 -15   5 2505.57 510.900   5
  -2 -15   5 1590.92 374.580   8
  -2  15   5 2261.59 374.631   7
   2 -15   5 1727.67 279.717   2
   2 -15   5 2017.38 285.211   6
   2 -15   5 2095.50 454.246   5
   2  15   5 2680.91 463.720   2
  -2  15   5 2381.49 447.122   2
  -2 -15   6 1100.90 379.299   5
   2 -15   6 890.911 347.228   5
  -2 -15   6 1176.94 324.507   8
  -2  15   6 1625.40 326.661   7
   2 -15   6 1257.56 214.745   6
   2  15   6 1875.87 413.730   2
  -2  15   6 1421.57 386.800   2
  -2 -15   7 111.636 226.557   5
   2  15   7 188.302 187.762   1
  -2  15   7-60.0686 137.889   7
  -2 -15   7 147.050 199.085   8
   2 -15   7 243.994 236.771   5
   2  15   7-30.4706 209.133   2
  -2  15   7 66.9491 209.386   2
  -2  16  -8 797.888 251.442   7
   2 -16  -8 1588.74 358.572   6
   2 -16  -7 3608.25 446.381   9
   2 -16  -7 3789.36 562.286   6
  -2  16  -7 3159.15 462.769   7
  -2 -16  -7 4118.93 501.137   8
  -2 -16  -7 3413.22 546.258   6
   2  16  -7 3196.47 516.534   4
   2 -16  -6 1026.20 262.375   9
   2  16  -6 746.494 216.012   7
  -2  16  -6 772.508 179.374   4
   2 -16  -6 1017.06 190.763   8
  -2 -16  -6 1516.96 336.698   8
   2  16  -6 559.534 251.486   4
  -2  16  -6 1634.07 369.700   7
  -2 -16  -6 1089.33 333.181   6
   2 -16  -6 1336.46 364.236   6
   2 -16  -5 3756.92 397.310   8
  -2  16  -5 3910.63 369.238   1
  -2 -16  -5 4008.36 518.162   8
  -2  16  -5 3532.58 379.190   4
   2  16  -5 3643.33 522.924   4
   2  16  -5 4083.41 452.380   7
  -2  16  -5 3706.58 522.759   7
   2 -16  -5 4715.32 512.162   9
  -2 -16  -5 3865.52 553.694   6
   2 -16  -5 4325.05 567.838   6
  -2 -16  -4 8541.91 748.972   8
  -2  16  -4 6726.14 509.249   4
   2  16  -4 8905.69 463.338   1
  -2  16  -4 8857.28 573.328   1
  -2 -16  -4 8055.91 769.148   6
   2  16  -4 8000.15 640.897   7
  -2  16  -4 7946.41 727.984   7
   2 -16  -4 8798.20 796.561   6
  -2 -16  -4 7440.76 334.754   3
   2 -16  -4 7640.01 594.500   8
   2  16  -4 7734.93 738.734   4
  -2  16  -3 19168.9 1130.06   7
   2 -16  -3 19233.3 1146.09   6
   2 -16  -3 18555.0 971.969   8
  -2  16  -3 21154.6 928.576   1
  -2 -16  -3 19393.1 1136.33   8
  -2  16  -3 18743.1 854.110   4
   2  16  -3 19584.3 1020.42   7
  -2 -16  -3 19647.1 1178.07   6
   2  16  -3 17648.5 1091.01   4
   2 -16  -3 20874.1 587.193   3
  -2 -16  -3 20167.4 744.097   3
   2 -16  -3 20658.8 674.090   5
   2  16  -2 13711.9 822.402   5
   2 -16  -2 12876.7 632.436   5
  -2  16  -2 11792.5 898.039   7
  -2 -16  -2 12731.8 913.253   8
   2 -16  -2 11877.9 804.921   8
   2  16  -2 11325.1 856.170   4
  -2  16  -2 15242.6 806.083   1
  -2  16  -2 12108.3 761.919   2
  -2 -16  -2 13349.8 929.448   6
  -2  16  -2 11431.5 673.383   4
   2 -16  -2 11810.2 895.319   6
   2 -16  -2 13805.9 572.024   3
   2 -16  -2 15086.4 843.571   2
  -2 -16  -2 12861.7 610.929   5
   2  16  -1 24500.7 1049.83   5
   2 -16  -1 22873.5 964.473   5
   2  16  -1 19442.0 1167.51   2
  -2  16  -1 21688.1 1039.11   2
  -2  16  -1 22426.6 970.363   4
  -2 -16  -1 22172.8 1219.39   8
   2  16  -1 21647.0 1178.46   4
  -2  16  -1 25796.5 1086.61   1
  -2  16  -1 21630.0 1200.70   7
   2 -16  -1 26932.4 1112.02   2
  -2 -16  -1 20936.7 490.686   9
   2 -16  -1 21536.1 1162.47   6
   2  16  -1 24694.8 954.435   6
  -2 -16  -1 22949.8 939.477   5
  -2 -16  -1 22871.7 1169.88   6
   2  16   0 19325.5 889.400   5
   2 -16   0 18087.9 941.214   5
  -2 -16   0 19170.5 676.536   9
   2  16   0 16494.1 1078.65   2
  -2 -16   0 18595.1 1123.82   8
  -2  16   0 18403.9 987.689   2
   2 -16   0 22155.0 998.219   2
   2  16   0 18024.6 1070.81   4
  -2 -16   0 21098.9 1067.01   6
   2  16   0 24051.1 976.841   6
   2 -16   0 17655.8 1028.22   6
  -2  16   0 23746.1 1062.89   1
   2 -16   0 21563.7 871.181   3
  -2 -16   0 19287.2 963.107   5
  -2  16   0 19868.5 1135.45   7
   2  16   1 22393.4 877.107   5
  -2 -16   1 22530.0 876.373   9
  -2 -16   1 21118.6 1209.26   8
  -2  16   1 20881.0 1085.29   2
  -2  16   1 22457.3 1203.34   7
   2 -16   1 24579.7 1032.72   2
   2 -16   1 20871.5 1101.39   5
   2  16   1 20403.0 1203.58   2
  -2 -16   1 23421.4 1059.41   6
   2 -16   1 24489.6 978.550   3
   2 -16   1 20602.5 1078.23   6
  -2 -16   1 22278.1 1126.58   5
   2  16   2 12597.7 579.201   5
   2 -16   2 11347.3 870.574   5
  -2  16   2 12033.7 856.393   2
  -2 -16   2 13738.4 754.710   9
  -2 -16   2 11435.0 902.748   8
  -2  16   2 12663.8 894.303   7
   2 -16   2 14371.7 776.972   2
  -2 -16   2 12917.8 718.731   6
   2 -16   2 14793.3 774.198   3
   2 -16   2 11383.3 773.548   6
   2  16   2 11408.4 908.294   2
  -2 -16   2 11736.3 882.904   5
   2 -16   3 17636.8 1144.05   5
   2  16   3 18747.7 566.939   5
   2 -16   3 20191.7 933.226   2
  -2 -16   3 17662.5 1131.32   8
   2  16   3 18378.2 1170.72   2
  -2  16   3 19446.7 1154.80   2
  -2  16   3 18930.9 1082.61   7
  -2 -16   3 21071.0 1009.59   9
  -2 -16   3 19711.1 811.934   6
   2 -16   3 18136.3 938.776   6
  -2 -16   3 19707.7 1224.12   5
  -2 -16   4 7878.73 752.998   8
   2 -16   4 8602.12 600.716   2
   2  16   4 8066.35 792.576   2
  -2  16   4 8291.59 704.639   7
  -2  16   4 8075.26 790.059   2
  -2 -16   4 8169.68 436.154   6
   2 -16   4 8064.26 602.620   6
  -2 -16   4 7002.71 780.326   5
   2 -16   4 8082.39 825.367   5
  -2  16   5 3591.21 477.484   7
  -2  16   5 4134.84 598.208   2
  -2 -16   5 3196.61 498.936   8
   2 -16   5 4175.67 435.718   2
   2 -16   5 3947.48 403.721   6
   2  16   5 4878.06 643.760   2
  -2 -16   5 4267.62 660.880   5
   2 -16   5 3896.79 609.249   5
  -2 -16   6 1143.36 384.944   5
   2 -16   6 483.093 273.554   5
  -2 -16   6 952.524 311.829   8
  -2  16   6 973.757 259.673   7
   2  16   6 1453.04 377.280   2
  -2  16   6 1253.73 363.325   2
   2 -16   7 2508.30 545.805   5
  -2 -16   7 3147.26 619.130   5
  -2 -16   7 3261.59 475.127   8
  -2  16   7 4332.81 628.923   2
   2  16   7 4439.67 632.857   1
   2  16   7 4220.55 603.412   2
  -2  16   7 3210.32 413.483   7
  -2  17  -8 2349.71 372.933   7
  -2 -17  -7 236.852 207.379   6
   2  17  -7 103.731 214.802   4
  -2 -17  -7 212.321 192.899   8
  -2  17  -7-44.9950 141.526   7
   2 -17  -7-1.47284 136.691   9
   2 -17  -7 7.38345 198.734   6
   2 -17  -6 667.979 307.319   6
   2  17  -6 290.779 232.269   4
  -2 -17  -6 903.622 293.212   8
   2  17  -6 1111.16 238.890   7
  -2  17  -6 362.954 199.525   7
   2 -17  -6 504.539 203.821   9
  -2  17  -6 493.508 172.127   4
  -2 -17  -6 464.133 244.304   6
   2 -17  -5 338.165 188.023   9
  -2  17  -5 125.287 89.5518   1
  -2  17  -5 126.856 157.874   7
   2 -17  -5 107.010 139.675   8
   2 -17  -5 266.918 204.666   6
  -2  17  -5 372.673 177.579   4
   2  17  -5 159.937 139.980   7
  -2 -17  -5 303.616 215.898   8
  -2 -17  -5 59.1096 180.857   6
   2  17  -5 199.972 210.601   4
   2 -17  -4 6034.95 543.515   8
  -2  17  -4 5711.91 465.546   1
  -2  17  -4 5007.91 451.474   4
  -2 -17  -4 5510.47 661.472   6
   2  17  -4 5711.16 560.978   7
  -2  17  -4 5312.25 623.667   7
  -2 -17  -4 5415.72 622.980   8
   2 -17  -4 5816.89 676.483   6
  -2 -17  -4 4548.84 256.006   3
   2  17  -4 4904.56 607.145   4
  -2 -17  -3 4500.35 588.435   6
   2 -17  -3 4086.08 551.308   6
   2 -17  -3 4100.04 481.218   8
   2  17  -3 3921.32 539.041   4
   2  17  -3 4958.66 532.380   7
  -2  17  -3 4459.55 427.465   1
  -2 -17  -3 4655.73 581.155   8
   2 -17  -3 4211.18 256.942   3
  -2  17  -3 3776.77 529.613   7
  -2 -17  -3 4858.00 363.576   3
  -2  17  -3 4083.08 410.660   4
   2 -17  -3 4189.36 298.954   5
  -2 -17  -2 1174.16 203.999   5
   2 -17  -2 1231.67 178.174   3
  -2 -17  -2 1416.30 351.409   8
   2 -17  -2 1187.62 294.022   8
  -2 -17  -2 1144.77 310.649   6
   2 -17  -2 1480.38 233.273   5
  -2  17  -2 1199.60 309.776   7
   2  17  -2 1040.78 316.433   4
  -2  17  -2 1616.21 275.673   1
  -2  17  -2 1194.56 259.272   2
   2 -17  -2 1156.34 308.964   6
   2  17  -2 1225.92 206.222   6
  -2  17  -2 1231.57 249.399   4
   2 -17  -1 5066.46 459.190   5
   2  17  -1 4368.49 459.398   5
  -2 -17  -1 4512.51 215.370   9
  -2  17  -1 4554.98 449.881   4
   2  17  -1 4649.78 558.777   4
  -2  17  -1 5047.79 589.278   7
   2 -17  -1 5990.62 533.312   2
  -2  17  -1 4543.68 495.864   2
   2  17  -1 3874.62 540.155   2
  -2 -17  -1 5192.02 579.880   6
   2 -17  -1 4446.13 555.940   6
   2  17  -1 5437.40 447.048   6
  -2 -17  -1 4222.96 558.726   8
  -2 -17  -1 4483.20 425.476   5
   2  17   0 13738.3 743.351   5
   2 -17   0 12859.6 802.016   5
  -2 -17   0 13276.4 862.341   6
  -2 -17   0 13281.1 810.679   5
  -2 -17   0 13587.2 570.751   9
  -2 -17   0 12497.3 955.862   8
   2  17   0 12032.1 938.514   2
   2 -17   0 14837.6 816.793   2
   2  17   0 13227.2 932.027   4
  -2  17   0 12609.3 836.767   2
   2 -17   0 13027.6 906.677   6
   2  17   0 15520.8 788.879   6
   2 -17   0 13212.3 685.084   3
  -2  17   0 13115.3 946.762   7
   2 -17   1 4337.76 515.020   5
   2  17   1 4276.46 393.842   5
  -2 -17   1 5022.81 409.777   9
  -2  17   1 4695.74 572.832   7
  -2 -17   1 4268.29 582.177   8
  -2  17   1 4432.96 515.903   2
  -2 -17   1 5160.01 513.514   6
   2 -17   1 5949.33 512.158   2
   2 -17   1 4355.89 522.021   6
   2 -17   1 5553.05 460.176   3
   2  17   1 4903.02 617.362   2
  -2 -17   1 4405.99 522.672   5
  -2 -17   2 1104.34 316.609   5
   2 -17   2 1446.43 341.584   5
  -2 -17   2 1205.56 247.786   6
  -2 -17   2 1398.59 339.020   8
  -2  17   2 1485.86 339.995   7
   2  17   2 1145.64 185.777   5
   2  17   2 1599.64 367.817   2
   2 -17   2 1198.14 291.510   6
  -2  17   2 1156.04 307.088   2
  -2 -17   2 1191.29 243.116   9
   2 -17   2 1226.81 242.100   2
   2 -17   3 4467.56 439.171   2
  -2 -17   3 4543.71 472.814   9
  -2 -17   3 4300.38 575.860   8
  -2 -17   3 4728.60 413.135   6
  -2  17   3 4376.84 542.990   7
   2 -17   3 4408.66 480.538   6
  -2  17   3 4454.78 574.692   2
   2  17   3 3915.31 568.150   2
  -2 -17   3 4046.84 590.571   5
   2 -17   3 3405.09 522.344   5
  -2 -17   4 5330.44 370.004   6
   2  17   4 5118.95 668.659   2
   2 -17   4 4986.41 475.296   2
  -2  17   4 5708.34 672.724   2
  -2  17   4 5271.54 592.085   7
  -2 -17   4 5299.21 645.461   8
   2 -17   4 5280.29 493.246   6
  -2 -17   4 5585.79 709.438   5
   2 -17   4 4606.31 647.621   5
  -2 -17   5-134.911 240.432   5
   2 -17   5 401.728 278.743   5
  -2 -17   5 288.656 243.657   8
  -2  17   5 217.881 165.015   7
   2 -17   5-26.5989 111.569   2
   2 -17   5 248.593 152.497   6
   2  17   5 77.4512 200.383   2
  -2  17   5 205.714 224.675   2
  -2 -17   6 319.042 318.941   5
   2 -17   6 505.864 271.925   5
  -2 -17   6 652.942 270.547   8
  -2  17   6 1131.78 283.752   7
   2  17   6 859.366 313.713   2
  -2  17   6 379.326 269.289   2
  -2 -17   7-242.593 244.677   8
  -2  17   7-58.8004 122.508   7
  -2  18  -8-480.769 212.879   7
   2  18  -7 706.177 265.140   4
  -2 -18  -7 805.521 257.713   8
  -2  18  -7 958.188 304.141   7
  -2 -18  -6 3121.53 482.804   8
  -2  18  -6 3301.61 492.120   7
   2 -18  -6 4112.42 474.705   9
  -2  18  -6 2975.17 353.315   4
   2  18  -6 3490.16 528.398   4
   2  18  -6 2706.13 372.955   7
  -2 -18  -6 3405.10 558.421   6
   2 -18  -6 3452.97 544.795   6
   2 -18  -5 3552.35 417.252   8
  -2  18  -5 2961.68 357.470   4
   2 -18  -5 4321.66 489.264   9
  -2 -18  -5 3361.29 501.479   8
   2  18  -5 2973.57 411.599   7
  -2  18  -5 2695.56 478.090   7
  -2 -18  -5 4338.08 607.257   6
   2 -18  -5 3449.53 558.726   6
   2  18  -5 2449.49 461.750   4
   2  18  -4 3639.14 470.142   7
  -2 -18  -4 4342.23 561.462   8
  -2  18  -4 3695.99 406.122   4
  -2 -18  -4 3485.73 217.317   3
  -2  18  -4 3974.56 550.964   7
   2  18  -4 3315.61 515.233   4
  -2 -18  -4 4782.39 624.610   6
   2 -18  -4 4551.70 608.832   6
   2 -18  -4 4654.43 518.806   8
  -2 -18  -3 2372.87 428.733   8
   2 -18  -3 2671.89 407.881   8
   2  18  -3 2864.97 421.717   7
  -2  18  -3 2104.48 406.042   7
   2  18  -3 2356.17 431.444   4
  -2 -18  -3 2867.75 498.748   6
  -2  18  -3 2157.31 325.690   4
   2 -18  -3 2661.37 458.121   6
   2 -18  -3 2549.11 204.440   3
  -2 -18  -3 2725.31 283.579   3
   2 -18  -3 2577.53 242.259   5
  -2 -18  -2 1438.05 223.308   5
   2 -18  -2 1321.38 190.340   3
  -2 -18  -2 1599.07 359.406   8
  -2  18  -2 1267.81 339.149   7
   2 -18  -2 1171.40 303.600   8
   2 -18  -2 1547.38 234.196   5
   2  18  -2 1290.23 335.163   4
  -2  18  -2 1264.03 268.419   4
  -2  18  -2 1136.72 277.796   2
   2 -18  -2 1447.82 360.914   6
   2  18  -2 1297.48 217.191   6
  -2 -18  -2 1638.07 355.196   6
  -2  18  -1 5977.39 577.474   2
   2  18  -1 6648.19 548.578   5
   2  18  -1 5979.47 647.262   4
  -2 -18  -1 6396.99 689.685   8
  -2  18  -1 5407.51 509.888   4
  -2  18  -1 5785.31 646.805   7
   2 -18  -1 7467.78 588.074   2
  -2 -18  -1 6077.13 257.509   9
   2  18  -1 5051.28 629.761   2
  -2 -18  -1 6247.41 645.907   6
   2 -18  -1 6065.73 656.820   6
   2  18  -1 7309.51 518.739   6
   2 -18  -1 5823.23 422.298   3
  -2 -18  -1 6278.27 504.802   5
   2 -18  -1 6116.34 522.175   5
   2 -18   0 3423.42 429.605   5
   2  18   0 3516.07 376.604   5
  -2 -18   0 3650.74 294.745   9
  -2 -18   0 3327.38 516.796   8
   2  18   0 3421.46 523.886   2
   2  18   0 3482.27 512.069   4
  -2  18   0 3602.26 513.343   7
   2 -18   0 3503.30 409.913   2
   2 -18   0 3378.42 348.053   3
  -2 -18   0 3574.29 468.812   6
   2 -18   0 3424.35 490.212   6
   2  18   0 4255.53 422.457   6
  -2  18   0 2868.29 416.131   2
  -2 -18   0 3337.30 419.776   5
   2 -18   1 5796.48 605.852   5
   2  18   1 6204.54 463.429   5
   2  18   1 5795.61 677.834   2
  -2 -18   1 5925.04 609.746   5
  -2 -18   1 6015.87 688.967   8
  -2 -18   1 6433.93 463.870   9
  -2  18   1 5784.66 601.982   2
  -2  18   1 6120.07 658.563   7
   2 -18   1 6675.84 551.641   2
  -2 -18   1 5792.96 556.632   6
   2 -18   1 5764.07 603.926   6
   2 -18   1 6284.17 488.368   3
  -2 -18   2 1372.54 351.317   5
   2 -18   2 1189.39 315.048   5
  -2 -18   2 1684.27 279.910   9
   2  18   2 1204.61 188.183   5
  -2 -18   2 1415.44 369.029   8
  -2  18   2 1348.74 342.566   7
   2  18   2 1184.80 318.902   2
  -2 -18   2 1487.24 281.253   6
   2 -18   2 1603.36 322.060   6
  -2  18   2 1201.61 305.282   2
   2 -18   2 1551.28 276.387   2
   2  18   3 2627.38 480.634   2
  -2 -18   3 2770.13 495.157   5
   2 -18   3 2382.25 466.603   5
  -2 -18   3 2079.15 428.755   8
  -2 -18   3 2397.80 342.108   9
  -2 -18   3 2559.44 323.302   6
   2 -18   3 2704.72 383.212   6
   2 -18   3 2684.33 353.688   2
  -2  18   3 2582.81 433.825   7
  -2  18   3 2350.83 424.252   2
  -2  18   4 4788.52 634.189   2
  -2 -18   4 4212.28 350.898   6
   2  18   4 4746.70 659.549   2
  -2 -18   4 4731.57 625.988   8
  -2  18   4 4160.16 542.256   7
   2 -18   4 3664.88 422.512   6
   2 -18   4 3920.62 423.476   2
  -2 -18   4 4181.61 630.737   5
   2 -18   4 4250.43 623.388   5
  -2 -18   5 3219.44 606.221   5
  -2  18   5 3466.05 566.929   2
   2 -18   5 3346.72 585.714   5
  -2 -18   5 2870.08 495.784   8
  -2  18   5 3270.59 477.589   7
   2 -18   5 3203.26 368.600   6
   2  18   5 3263.47 562.846   2
  -2 -18   6 3032.75 595.979   5
   2 -18   6 2790.43 567.194   5
  -2 -18   6 3009.64 528.615   8
  -2  18   6 2664.80 413.713   7
   2  18   6 3776.11 598.450   2
  -2  18   6 2986.12 533.976   2
  -2 -18   7 895.871 276.766   8
  -2  19  -7 1289.29 309.022   7
  -2 -19  -7 993.032 282.451   8
  -2 -19  -6 3338.12 473.109   8
   2  19  -6 3153.16 514.416   4
   2  19  -6 3574.98 437.730   7
  -2  19  -6 3026.56 485.780   7
   2 -19  -6 4615.88 490.135   9
   2 -19  -6 3036.58 533.161   6
  -2 -19  -5 2386.26 429.828   8
   2 -19  -5 2811.31 392.217   9
   2 -19  -5 2279.00 348.012   8
   2  19  -5 2059.70 410.926   4
   2  19  -5 2048.21 347.257   7
  -2  19  -5 1748.18 378.510   7
  -2 -19  -5 3272.97 564.439   6
   2 -19  -5 2489.99 473.846   6
  -2  19  -5 1921.35 296.752   4
   2 -19  -4 2691.24 475.294   6
   2 -19  -4 3436.70 443.362   8
   2  19  -4 3211.23 452.709   7
  -2 -19  -4 3353.21 508.993   8
  -2  19  -4 2759.64 359.187   4
   2  19  -4 2533.57 486.886   4
  -2  19  -4 2702.63 463.704   7
  -2 -19  -4 3611.51 554.889   6
  -2  19  -3 5087.53 631.869   7
   2  19  -3 6137.96 405.633   6
  -2 -19  -3 5261.35 638.896   8
   2 -19  -3 4666.87 547.109   8
  -2  19  -3 5402.56 496.217   4
   2  19  -3 4628.98 609.108   4
   2  19  -3 5328.13 589.990   7
   2  19  -3 5783.67 431.523   1
  -2 -19  -3 5627.40 673.119   6
   2 -19  -3 4778.04 619.050   6
  -2 -19  -3 5246.21 391.018   3
   2 -19  -3 5612.77 348.050   5
  -2  19  -2 12187.9 837.276   2
   2 -19  -2 13358.9 930.087   8
   2  19  -2 13471.2 983.901   4
  -2  19  -2 14146.8 821.469   4
  -2  19  -2 14293.1 1036.33   7
  -2 -19  -2 13854.9 1024.96   8
  -2 -19  -2 15544.0 1058.68   6
   2 -19  -2 15325.8 1067.60   6
   2  19  -2 15674.6 709.425   6
  -2 -19  -2 15212.8 697.125   5
   2 -19  -2 15366.9 729.505   5
   2  19  -1 21987.6 985.440   5
  -2 -19  -1 22202.9 1309.98   8
   2  19  -1 18852.5 1227.55   2
[truncated: 609,442 more chars]
