# Supplementary material for: Crystal structure, Hirshfeld surface analysis and computational studies of 5-[(prop-2-en-1-yl)sulfan­yl]-1-[2-(tri­fluoro­meth­yl)phen­yl]-1H-tetra­zole
Source: Acta Crystallogr E Crystallogr Commun. 2019 Aug 23;75(Pt 9):1331–5. doi: 10.1107/S2056989019011459 (PMC6727050; doi:10.1107/S2056989019011459)
Supplement: Supplementary file 2 [file e-75-01331-Isup2.hkl]

data_I                                                                          
_shelx_title ' l_yus_a.res in Pna2(1)'                                          
_shelx_refln_list_code          4                                               
_shelx_F_calc_maximum      189.72                                               
_exptl_crystal_F_000       584.00                                               
_reflns_d_resolution_high  0.7348                                               
                                                                                
loop_                                                                           
 _space_group_symop_operation_xyz                                               
 'x, y, z'                                                                      
 '-x, -y, z+1/2'                                                                
 'x+1/2, -y+1/2, z'                                                             
 '-x+1/2, y+1/2, z+1/2'                                                         
                                                                                
_cell_length_a     7.6595                                                       
_cell_length_b    20.9841                                                       
_cell_length_c     7.8641                                                       
_cell_angle_alpha  90.000                                                       
_cell_angle_beta   90.000                                                       
_cell_angle_gamma  90.000                                                       
                                                                                
_shelx_F_squared_multiplier     1.000                                           
                                                                                
loop_                                                                           
 _refln_index_h                                                                 
 _refln_index_k                                                                 
 _refln_index_l                                                                 
 _refln_F_squared_calc                                                          
 _refln_F_squared_meas                                                          
 _refln_F_squared_sigma                                                         
 _refln_observed_status                                                         
   1   3 -10         53.91         63.99        16.44 o                         
   0   4 -10         11.08         16.77        10.74 o                         
   1   4 -10         66.91         56.00        14.70 o                         
   1   5 -10          7.16         11.75         8.99 o                         
   0   6 -10         13.68         23.15         9.23 o                         
   1   6 -10          8.42         -1.26         6.42 o                         
   1   7 -10          2.73         -5.30         5.60 o                         
   0   8 -10        155.70        152.34        21.19 o                         
   1   8 -10          0.28         -0.63         5.25 o                         
   1   9 -10         13.14          0.23         6.12 o                         
   0  10 -10         38.47         15.38         9.22 o                         
   2   0  -9        105.15        142.03        17.18 o                         
   0   1  -9          9.43          4.71         7.82 o                         
   1   1  -9         91.93         96.62         9.88 o                         
   2   1  -9         28.55         33.23         6.86 o                         
   3   1  -9         25.46         22.86         7.23 o                         
   1   2  -9         23.77         33.40         7.36 o                         
   2   2  -9        100.24        105.57        10.48 o                         
   3   2  -9          2.01          2.19         4.70 o                         
   0   3  -9         56.21         48.83        13.72 o                         
   1   3  -9         92.26        105.04        11.63 o                         
   2   3  -9         22.85         24.23         7.81 o                         
   3   3  -9         25.41         22.07         7.65 o                         
   1   4  -9          7.93          4.97         4.94 o                         
   2   4  -9         35.46         28.74         7.44 o                         
   3   4  -9          9.56         29.87         8.17 o                         
   4   4  -9         10.81         13.49        10.18 o                         
   0   5  -9         94.06        102.82        26.58 o                         
   1   5  -9          2.59          1.08         4.62 o                         
   2   5  -9         14.89         14.69         4.91 o                         
   3   5  -9          0.45         -3.69        13.59 o                         
   4   5  -9         49.03         41.30        13.26 o                         
   1   6  -9         40.35         36.67         5.78 o                         
   2   6  -9          3.80          5.78         4.04 o                         
   3   6  -9         50.24         69.46        13.53 o                         
   4   6  -9        117.15         97.66        17.72 o                         
   0   7  -9         30.45         37.82        10.15 o                         
   1   7  -9         71.26         75.19         7.57 o                         
   2   7  -9         16.99         11.94         4.66 o                         
   3   7  -9         25.74         35.10         8.37 o                         
   4   7  -9          4.07         15.14         9.46 o                         
   1   8  -9         20.22         17.18         4.62 o                         
   2   8  -9         99.41        103.77         8.44 o                         
   3   8  -9          5.63         25.46         7.53 o                         
   4   8  -9         54.49         39.95        12.17 o                         
   0   9  -9         95.22         91.71         9.27 o                         
   1   9  -9         15.55         11.77         3.84 o                         
   2   9  -9         17.42         14.87         6.58 o                         
   3   9  -9         10.63         26.46         8.77 o                         
   4   9  -9          3.81         20.17         5.92 o                         
   1  10  -9         61.71         77.85         6.65 o                         
   2  10  -9         18.18         24.39         6.07 o                         
   3  10  -9          1.82          2.38         8.06 o                         
   4  10  -9         60.14         69.86        10.96 o                         
   0  11  -9          2.26          0.12         4.10 o                         
   1  11  -9         20.20         15.65         6.02 o                         
   2  11  -9        130.80        174.90        15.12 o                         
   3  11  -9         12.73         28.62         7.80 o                         
   1  12  -9          3.43         10.38         4.10 o                         
   2  12  -9         25.59         24.07         7.63 o                         
   3  12  -9         52.45         52.47        13.33 o                         
   0  13  -9        273.09        336.82        62.01 o                         
   1  13  -9          1.18          5.78         7.38 o                         
   2  13  -9          7.58         22.82         6.07 o                         
   1  14  -9          0.63         -9.75         9.75 o                         
   2  14  -9         18.72         55.20        13.30 o                         
   0  15  -9         17.67          4.63         6.90 o                         
   0   0  -8        254.09        278.01        23.20 o                         
   2   0  -8        105.48        112.95        14.98 o                         
   4   0  -8        159.44        146.03        14.73 o                         
   6   0  -8         19.25         25.15        13.36 o                         
   1   1  -8         49.97         46.14         7.00 o                         
   2   1  -8         12.58         18.14         3.34 o                         
   3   1  -8        107.14        109.39        10.76 o                         
   4   1  -8         67.95         73.93         7.06 o                         
   5   1  -8         54.02         43.20         8.76 o                         
   6   1  -8         10.13         -4.92         6.12 o                         
   0   2  -8        286.72        273.83        20.53 o                         
   1   2  -8        135.87        134.27         7.96 o                         
   2   2  -8        197.37        190.80         8.73 o                         
   3   2  -8          7.03         13.90         3.43 o                         
   4   2  -8         68.05         69.49         6.34 o                         
   5   2  -8          0.92          4.68         5.30 o                         
   6   2  -8          6.44          7.61         6.41 o                         
   1   3  -8        132.77        131.71         8.61 o                         
   2   3  -8          2.32          4.85         2.89 o                         
   3   3  -8         74.36         69.32         6.12 o                         
   4   3  -8        215.17        228.32        11.55 o                         
   5   3  -8         61.79         55.83         7.97 o                         
   6   3  -8         10.22         22.77        17.38 o                         
   0   4  -8         47.09         24.79         5.33 o                         
   1   4  -8         22.33         24.84         3.99 o                         
   2   4  -8         16.10         10.71         3.96 o                         
   3   4  -8         42.42         34.09         4.77 o                         
   4   4  -8          6.96          2.11         3.56 o                         
   5   4  -8        131.71        149.38        12.43 o                         
   6   4  -8          4.96         17.74         8.96 o                         
   1   5  -8         56.96         47.06         4.98 o                         
   2   5  -8        117.16        112.09         8.17 o                         
   3   5  -8          2.10          3.45         3.10 o                         
   4   5  -8         36.91         41.81         4.51 o                         
   5   5  -8         19.27         17.02         5.00 o                         
   0   6  -8         42.39         46.83         7.17 o                         
   1   6  -8         66.03         67.03         5.65 o                         
   2   6  -8        173.79        161.57         8.73 o                         
   3   6  -8          4.29          5.07         3.50 o                         
   4   6  -8         82.66         87.73         6.29 o                         
   5   6  -8         23.73         27.10         6.68 o                         
   1   7  -8         78.80         76.41         5.96 o                         
   2   7  -8         15.26         12.43         3.02 o                         
   3   7  -8         87.99         97.53         7.27 o                         
   4   7  -8         81.12         84.20         7.10 o                         
   5   7  -8         28.78         19.65         6.30 o                         
   0   8  -8        386.10        410.46        19.10 o                         
   1   8  -8         50.98         57.61         4.82 o                         
   2   8  -8          2.33          0.86         2.69 o                         
   3   8  -8         42.01         42.12         5.24 o                         
   4   8  -8         17.80         15.66         4.35 o                         
   5   8  -8         16.20          9.77        15.52 o                         
   1   9  -8         11.30          4.11         3.18 o                         
   2   9  -8          9.94          8.53         3.04 o                         
   3   9  -8        108.20        107.22         7.69 o                         
   4   9  -8         16.87         19.60         5.16 o                         
   5   9  -8         88.45         86.49        17.80 o                         
   0  10  -8        615.82        659.05        25.39 o                         
   1  10  -8         51.66         51.62         4.52 o                         
   2  10  -8        102.09        118.94         6.95 o                         
   3  10  -8          1.99          1.95         3.42 o                         
   4  10  -8         45.29         60.13         7.26 o                         
   5  10  -8          0.69         -0.56         4.80 o                         
   1  11  -8         33.72         33.12         3.88 o                         
   2  11  -8         42.74         45.25         4.81 o                         
   3  11  -8         56.36         68.52         6.35 o                         
   4  11  -8         78.44         77.59         9.87 o                         
   5  11  -8         18.56         14.35         6.04 o                         
   0  12  -8         45.63         62.97         7.83 o                         
   1  12  -8         29.10         27.88         4.04 o                         
   2  12  -8          0.40          3.91         2.83 o                         
   3  12  -8          0.41         10.50         4.81 o                         
   4  12  -8         16.24         21.03         6.83 o                         
   5  12  -8         16.54         17.80         8.95 o                         
   1  13  -8         18.41         18.76         3.95 o                         
   2  13  -8         98.23        117.93         7.69 o                         
   3  13  -8         23.74         36.46         6.04 o                         
   4  13  -8         54.05         48.92         6.34 o                         
   5  13  -8          5.69         14.77         8.85 o                         
   0  14  -8         80.63         74.02        10.88 o                         
   1  14  -8         31.76         27.67         4.29 o                         
   2  14  -8          0.72          2.31         3.15 o                         
   3  14  -8          2.54         -4.73         4.73 o                         
   4  14  -8         13.94         18.47         6.27 o                         
   1  15  -8         88.26         89.14         7.14 o                         
   2  15  -8         25.62         28.62         4.96 o                         
   3  15  -8         16.56         22.75         4.60 o                         
   4  15  -8         15.55         23.52        10.79 o                         
   0  16  -8         71.17         67.18        22.92 o                         
   1  16  -8         10.57          6.27         6.24 o                         
   2  16  -8         47.20         51.87        17.25 o                         
   3  16  -8          9.92         24.79         9.21 o                         
   1  17  -8         63.47         70.92        15.13 o                         
   2  17  -8         71.96        102.49        16.27 o                         
   0  18  -8         42.59         33.82         9.62 o                         
   1  18  -8          3.83         -9.53         9.53 o                         
   2  18  -8         15.14         -9.29         9.29 o                         
   2   0  -7        166.43        148.48         8.33 o                         
   4   0  -7         60.77         57.50         5.52 o                         
   6   0  -7         22.16         17.11         6.01 o                         
   0   1  -7        123.91        111.26         9.17 o                         
   1   1  -7        366.49        399.48        10.33 o                         
   2   1  -7         61.92         59.21         3.67 o                         
   3   1  -7         47.54         45.72         3.21 o                         
   4   1  -7          9.04          7.96         2.37 o                         
   5   1  -7         45.90         44.48         4.62 o                         
   6   1  -7         30.23         25.49         4.54 o                         
   7   1  -7         41.44         46.76         8.68 o                         
   1   2  -7         33.94         30.69         3.80 o                         
   2   2  -7         74.93         85.29         5.10 o                         
   3   2  -7        125.15         99.19         6.33 o                         
   4   2  -7        216.81        192.45         6.61 o                         
   5   2  -7         97.35        100.87         6.44 o                         
   6   2  -7         17.29         15.55         3.95 o                         
   7   2  -7          6.02         -3.53         7.66 o                         
   0   3  -7        383.72        379.90        16.90 o                         
   1   3  -7          8.17          9.77         2.82 o                         
   2   3  -7         53.81         48.99         4.51 o                         
   3   3  -7          9.13          7.66         2.66 o                         
   4   3  -7         63.72         63.20         5.15 o                         
   5   3  -7        213.77        231.17         9.55 o                         
   6   3  -7        102.22        103.37         7.75 o                         
   7   3  -7          7.06         -9.28         9.28 o                         
   1   4  -7        254.62        238.78         9.03 o                         
   2   4  -7         41.72         34.31         3.64 o                         
   3   4  -7         48.55         42.37         3.79 o                         
   4   4  -7         59.28         55.78         4.25 o                         
   5   4  -7        168.38        174.05         8.00 o                         
   6   4  -7         59.05         69.33         5.54 o                         
   7   4  -7         29.40         54.90        14.44 o                         
   0   5  -7        305.16        316.81        12.75 o                         
   1   5  -7        104.55         97.92         5.97 o                         
   2   5  -7        281.89        278.48         9.98 o                         
   3   5  -7        121.32        121.04         5.88 o                         
   4   5  -7         96.16        108.67         5.60 o                         
   5   5  -7         15.80         22.09         3.68 o                         
   6   5  -7        137.43        152.28         8.00 o                         
   7   5  -7          8.71         22.83         9.07 o                         
   1   6  -7         30.37         23.27         2.74 o                         
   2   6  -7        613.73        639.77        15.04 o                         
   3   6  -7        191.77        207.92         7.26 o                         
   4   6  -7          1.74          2.62         2.35 o                         
   5   6  -7         17.69         18.76         3.56 o                         
   6   6  -7         37.94         37.18         6.30 o                         
   7   6  -7          1.56          1.59         6.22 o                         
   0   7  -7        312.52        294.71        12.12 o                         
   1   7  -7         84.72         76.81         4.56 o                         
   2   7  -7         63.32         59.72         4.08 o                         
   3   7  -7         32.13         29.59         3.38 o                         
   4   7  -7         30.52         36.17         4.21 o                         
   5   7  -7         61.61         57.23         4.89 o                         
   6   7  -7         20.83         24.40         4.50 o                         
   7   7  -7         16.64         24.01         9.86 o                         
   1   8  -7         69.21         70.29         4.22 o                         
   2   8  -7         72.97         59.02         3.59 o                         
   3   8  -7         16.14         17.45         2.84 o                         
   4   8  -7        372.32        408.91        12.24 o                         
   5   8  -7         37.08         35.77         4.48 o                         
   6   8  -7         19.73         22.17         5.03 o                         
   0   9  -7          8.82          6.24         2.60 o                         
   1   9  -7        377.71        400.15         8.92 o                         
   2   9  -7         13.02         12.39         1.95 o                         
   3   9  -7        115.51        113.42         5.40 o                         
   4   9  -7         18.66         19.45         4.58 o                         
   5   9  -7         18.55         16.64         3.27 o                         
   6   9  -7         99.40        112.17        17.58 o                         
   1  10  -7         15.96         18.26         2.56 o                         
   2  10  -7         87.99         89.00         4.40 o                         
   3  10  -7          5.67          9.41         2.53 o                         
   4  10  -7        173.46        181.22        10.21 o                         
   5  10  -7        134.37        130.92         8.38 o                         
   6  10  -7          6.58         15.86         9.81 o                         
   0  11  -7        204.93        223.36        12.58 o                         
   1  11  -7         19.47         17.70         2.51 o                         
   2  11  -7         29.36         23.91         2.92 o                         
   3  11  -7         18.10         15.98         3.13 o                         
   4  11  -7         71.10         78.91         7.29 o                         
   5  11  -7         14.06         27.66         8.86 o                         
   6  11  -7         14.94         13.54         9.76 o                         
   1  12  -7         63.13         56.39         3.56 o                         
   2  12  -7         24.51         25.60         3.91 o                         
   3  12  -7        208.62        222.45        10.26 o                         
   4  12  -7         58.96         58.72         6.28 o                         
   5  12  -7         61.22         64.85         6.99 o                         
   6  12  -7         19.69         22.44        11.01 o                         
   0  13  -7         73.75         72.47         5.76 o                         
   1  13  -7         21.99         22.21         3.15 o                         
   2  13  -7        206.67        232.46         9.44 o                         
   3  13  -7         26.46         21.73         4.25 o                         
   4  13  -7         12.61         18.71         4.13 o                         
   5  13  -7          2.07         -4.78         4.78 o                         
   6  13  -7        184.92        217.64        25.76 o                         
   1  14  -7         89.41        100.64         5.63 o                         
   2  14  -7        111.95        108.43         6.61 o                         
   3  14  -7         12.93         11.02         3.59 o                         
   4  14  -7         24.58         23.60         4.90 o                         
   5  14  -7         30.16         27.72        10.05 o                         
   0  15  -7        111.97        127.67         7.61 o                         
   1  15  -7         12.54         11.31         2.61 o                         
   2  15  -7          5.98         10.14         3.00 o                         
   3  15  -7         26.89         20.65         4.19 o                         
   4  15  -7         65.62         72.46         8.11 o                         
   1  16  -7          4.76          0.23         2.62 o                         
   2  16  -7        151.72        155.72         8.92 o                         
   3  16  -7          0.21          3.28         4.54 o                         
   4  16  -7         51.93         78.27         8.51 o                         
   0  17  -7          7.91         -4.27         4.74 o                         
   1  17  -7        109.66        101.31         7.19 o                         
   2  17  -7          6.73          3.12         3.08 o                         
   3  17  -7          8.15          3.02         4.11 o                         
   4  17  -7         29.26         43.54         9.64 o                         
   1  18  -7         23.79         28.07         4.44 o                         
   2  18  -7         25.09         35.73         6.89 o                         
   3  18  -7         31.41         46.26        10.37 o                         
   4  18  -7         43.07         26.11        10.76 o                         
   0  19  -7          3.44         -5.05         5.05 o                         
   1  19  -7         35.10         43.95         8.61 o                         
   2  19  -7         44.34         50.04         9.09 o                         
   3  19  -7         15.52         26.55        11.28 o                         
   1  20  -7          4.39         -6.25         6.91 o                         
   2  20  -7          0.69         -6.04         6.04 o                         
   0  21  -7        391.59        434.18        33.18 o                         
   1  21  -7          1.38        -11.44        11.44 o                         
   0   0  -6        130.16        122.94        12.69 o                         
   2   0  -6       1226.35       1292.73        31.32 o                         
   4   0  -6        306.47        336.43        11.19 o                         
   6   0  -6        141.49        145.76         9.59 o                         
   1   1  -6        205.93        194.14         6.52 o                         
   2   1  -6         55.08         63.95         3.57 o                         
   3   1  -6         96.12         92.13         4.15 o                         
   4   1  -6          5.90          6.17         2.26 o                         
   5   1  -6        159.46        164.41         6.69 o                         
   6   1  -6        100.93         91.86         6.52 o                         
   7   1  -6         38.18         29.53         3.87 o                         
   0   2  -6        434.75        439.97        11.99 o                         
   1   2  -6         38.62         36.75         3.69 o                         
   2   2  -6        149.54        151.62         5.28 o                         
   3   2  -6        110.64         97.69         3.95 o                         
   4   2  -6        120.10        123.61         5.10 o                         
   5   2  -6        264.61        255.27         8.19 o                         
   6   2  -6         80.22         80.49         5.09 o                         
   7   2  -6          0.87         -1.22         3.19 o                         
   1   3  -6          5.59          6.28         2.03 o                         
   2   3  -6        181.43        160.54         5.94 o                         
   3   3  -6         12.50         10.65         1.61 o                         
   4   3  -6        368.64        357.73         8.23 o                         
   5   3  -6         89.54         79.77         4.76 o                         
   6   3  -6         37.44         34.61         3.69 o                         
   7   3  -6         35.54         34.94         4.23 o                         
   8   3  -6         58.48         75.48        17.13 o                         
   0   4  -6          4.86          2.36         2.38 o                         
   1   4  -6        435.09        417.89         7.87 o                         
   2   4  -6          9.05          1.65         1.91 o                         
   3   4  -6         26.21         22.31         2.60 o                         
   4   4  -6          8.94         13.13         2.17 o                         
   5   4  -6          9.56          9.77         2.28 o                         
   6   4  -6         49.86         41.84         4.47 o                         
   7   4  -6         94.94         98.67         6.52 o                         
   8   4  -6          6.99         19.42        10.61 o                         
   1   5  -6        512.14        511.15        10.59 o                         
   2   5  -6         25.00         26.77         2.56 o                         
   3   5  -6         36.33         28.96         3.08 o                         
   4   5  -6        780.29        798.91        14.49 o                         
   5   5  -6         56.75         47.01         3.57 o                         
   6   5  -6         20.01         12.77         3.40 o                         
   7   5  -6          6.25         -0.38         3.24 o                         
   8   5  -6        101.33        124.51        20.52 o                         
   0   6  -6       2228.86       2308.57        49.36 o                         
   1   6  -6        233.06        243.15         6.89 o                         
   2   6  -6         95.07         90.21         3.60 o                         
   3   6  -6         80.88         76.19         4.58 o                         
   4   6  -6        215.48        220.39         7.69 o                         
   5   6  -6         32.39         24.65         3.22 o                         
   6   6  -6        111.77        101.32         6.50 o                         
   7   6  -6         14.27         12.83         4.38 o                         
   8   6  -6         21.23         15.77         5.91 o                         
   1   7  -6        434.53        425.05         7.92 o                         
   2   7  -6        301.95        284.90         8.73 o                         
   3   7  -6        793.65        797.96        15.30 o                         
   4   7  -6         22.43         26.59         2.92 o                         
   5   7  -6         27.91         26.47         3.24 o                         
   6   7  -6         63.27         66.17         5.48 o                         
   7   7  -6         26.81         21.02         6.19 o                         
   8   7  -6         21.80          1.70         5.18 o                         
   0   8  -6       2584.60       2699.10        63.46 o                         
   1   8  -6         49.78         41.99         2.89 o                         
   2   8  -6         50.61         42.56         2.95 o                         
   3   8  -6         14.23          8.54         1.86 o                         
   4   8  -6         65.11         69.04         4.64 o                         
   5   8  -6         34.14         34.18         3.74 o                         
   6   8  -6        173.46        196.21         9.29 o                         
   7   8  -6          7.61         13.34         5.22 o                         
   8   8  -6         11.69          9.21        10.30 o                         
   1   9  -6        919.49        932.72        18.99 o                         
   2   9  -6         35.01         29.70         2.78 o                         
   3   9  -6         32.29         34.02         2.44 o                         
   4   9  -6         42.27         34.63         3.53 o                         
   5   9  -6         14.91         12.38         3.41 o                         
   6   9  -6          2.63          2.52         3.52 o                         
   7   9  -6         12.14          2.20         7.90 o                         
   0  10  -6         32.48         30.58         3.01 o                         
   1  10  -6         19.29         23.39         2.67 o                         
   2  10  -6        373.31        390.79         7.23 o                         
   3  10  -6        231.62        245.87         6.42 o                         
   4  10  -6        207.32        198.47         8.55 o                         
   5  10  -6        127.69        122.72         7.15 o                         
   6  10  -6         44.31         52.97         5.18 o                         
   7  10  -6         75.49         68.08        10.19 o                         
   1  11  -6         32.12         27.70         2.84 o                         
   2  11  -6        143.86        152.24         5.24 o                         
   3  11  -6         78.73         79.83         3.54 o                         
   4  11  -6        189.67        204.90         8.71 o                         
   5  11  -6         56.48         61.15         5.32 o                         
   6  11  -6         49.80         39.89         5.28 o                         
   7  11  -6          9.71         -6.91         8.03 o                         
   0  12  -6        917.26        915.39        33.81 o                         
   1  12  -6        176.40        179.76         5.92 o                         
   2  12  -6        416.43        442.82         9.75 o                         
   3  12  -6         36.51         33.21         2.68 o                         
   4  12  -6          1.17          6.01         2.87 o                         
   5  12  -6         41.55         36.31         4.33 o                         
   6  12  -6          1.79          1.52         4.46 o                         
   7  12  -6         71.86         55.44        13.19 o                         
   1  13  -6        180.71        182.09         6.69 o                         
   2  13  -6         71.30         76.40         4.33 o                         
   3  13  -6         11.24          6.14         2.24 o                         
   4  13  -6        296.66        325.98        13.91 o                         
   5  13  -6         10.01         12.84         4.03 o                         
   6  13  -6         61.69         50.85        10.63 o                         
   0  14  -6        240.79        222.98        11.45 o                         
   1  14  -6         66.64         75.69         4.13 o                         
   2  14  -6         65.10         61.20         3.76 o                         
   3  14  -6         48.32         56.58         4.29 o                         
   4  14  -6         33.08         34.77         5.39 o                         
   5  14  -6         78.96         90.18         8.40 o                         
   6  14  -6         58.81         55.36        18.88 o                         
   1  15  -6         55.10         57.17         3.74 o                         
   2  15  -6         56.76         61.01         4.14 o                         
   3  15  -6         88.14         85.69         6.21 o                         
   4  15  -6        153.57        164.24        10.01 o                         
   5  15  -6         15.41         10.62         4.38 o                         
   6  15  -6          2.33         -0.15         8.72 o                         
   0  16  -6        382.96        378.72        16.67 o                         
   1  16  -6         20.14         21.80         2.92 o                         
   2  16  -6         41.63         45.13         4.27 o                         
   3  16  -6         29.68         29.22         3.95 o                         
   4  16  -6         26.87         26.03         4.67 o                         
   5  16  -6          2.62         -1.35         4.21 o                         
   6  16  -6         98.11         72.71        17.24 o                         
   1  17  -6         58.85         59.40         4.38 o                         
   2  17  -6         29.85         26.68         3.69 o                         
   3  17  -6        111.28        124.00         8.43 o                         
   4  17  -6         21.74         22.82         5.43 o                         
   5  17  -6         49.07         33.39        12.80 o                         
   0  18  -6         61.85         72.09         7.64 o                         
   1  18  -6         22.78         19.25         2.96 o                         
   2  18  -6        132.10        143.40         7.06 o                         
   3  18  -6         17.52         18.61         4.52 o                         
   4  18  -6         82.15         93.14        12.53 o                         
   5  18  -6         17.91         27.79        13.33 o                         
   1  19  -6         75.87         76.86         5.40 o                         
   2  19  -6        144.45        155.27         8.96 o                         
   3  19  -6          1.86         10.91         4.74 o                         
   4  19  -6         74.07         95.87        13.13 o                         
   0  20  -6          7.81         10.35         4.85 o                         
   1  20  -6         43.80         37.18         5.49 o                         
   2  20  -6         21.97         22.59         5.37 o                         
   3  20  -6          4.65         -2.41        27.77 o                         
   4  20  -6         14.24          7.87         7.53 o                         
   1  21  -6         41.58         45.96         6.50 o                         
   2  21  -6        119.71        151.58        10.98 o                         
   3  21  -6          3.06         -1.92         6.83 o                         
   0  22  -6         32.70         36.47         7.91 o                         
   1  22  -6         47.01         48.93         6.62 o                         
   2  22  -6         15.75         22.92        10.65 o                         
   1  23  -6         22.43         57.40        11.56 o                         
   2   0  -5       1306.48       1334.91        23.86 o                         
   4   0  -5        334.60        339.43        18.12 o                         
   6   0  -5        328.65        306.56        13.54 o                         
   8   0  -5        296.98        319.00        16.20 o                         
   0   1  -5        252.58        237.21         8.69 o                         
   1   1  -5         67.28         58.79         3.74 o                         
   2   1  -5        421.95        393.95         8.45 o                         
   3   1  -5         83.35         76.94         3.36 o                         
   4   1  -5         56.85         62.30         3.42 o                         
   5   1  -5        541.59        537.79        11.38 o                         
   6   1  -5         74.17         78.85         4.91 o                         
   7   1  -5         47.02         37.92         3.83 o                         
   8   1  -5         12.81         15.25         4.05 o                         
   1   2  -5        123.55        120.58         4.64 o                         
   2   2  -5         76.10         67.40         3.37 o                         
   3   2  -5         33.96         39.08         2.59 o                         
   4   2  -5        501.87        484.42        11.08 o                         
   5   2  -5         69.71         69.28         4.20 o                         
   6   2  -5         67.61         55.54         4.24 o                         
   7   2  -5         27.13         26.06         3.54 o                         
   8   2  -5        145.20        165.55         8.52 o                         
   0   3  -5       1029.99        994.22        20.37 o                         
   1   3  -5        682.94        686.83         9.42 o                         
   2   3  -5        154.57        124.57         5.08 o                         
   3   3  -5        108.90        109.89         4.26 o                         
   4   3  -5        135.45        137.78         4.86 o                         
   5   3  -5         35.91         38.49         3.49 o                         
   6   3  -5        214.97        211.95         8.04 o                         
   7   3  -5         43.35         32.27         3.40 o                         
   8   3  -5         77.90         80.63         7.71 o                         
   9   3  -5          2.38          8.92         9.70 o                         
   1   4  -5        512.67        532.52         7.95 o                         
   2   4  -5        314.94        307.07         7.15 o                         
   3   4  -5        326.77        314.31         6.50 o                         
   4   4  -5        115.42        114.69         4.58 o                         
   5   4  -5        395.07        395.69         9.46 o                         
   6   4  -5          9.35         10.28         2.89 o                         
   7   4  -5         15.33         11.33         2.72 o                         
   8   4  -5         22.10         19.11         6.01 o                         
   9   4  -5         89.07         86.15        15.36 o                         
   0   5  -5       1103.52       1157.49        24.12 o                         
   1   5  -5        484.60        473.44         7.30 o                         
   2   5  -5         33.49         29.97         1.92 o                         
   3   5  -5        270.27        287.38         7.27 o                         
   4   5  -5        188.56        183.86         5.29 o                         
   5   5  -5        124.68        119.91         4.95 o                         
   6   5  -5        465.11        494.58        10.45 o                         
   7   5  -5         25.79         29.31         3.64 o                         
   8   5  -5         40.16         36.36         5.65 o                         
   9   5  -5         13.39          1.55         6.78 o                         
   1   6  -5        207.56        196.88         4.58 o                         
   2   6  -5         63.22         55.42         2.62 o                         
   3   6  -5        420.29        419.91         9.72 o                         
   4   6  -5        527.62        511.73        12.01 o                         
   5   6  -5          2.24          0.60         0.86 o                         
   6   6  -5        128.87        138.01         5.42 o                         
   7   6  -5          3.55          3.40         3.10 o                         
   8   6  -5          6.80         11.78         4.88 o                         
   0   7  -5       1039.15       1045.81        19.92 o                         
   1   7  -5        645.87        655.90         9.33 o                         
   2   7  -5        113.96        108.57         3.50 o                         
   3   7  -5         98.77        101.00         3.92 o                         
   4   7  -5         55.82         49.61         2.32 o                         
   5   7  -5         92.45         84.00         2.93 o                         
   6   7  -5         30.07         29.62         3.62 o                         
   7   7  -5         15.85         15.15         3.67 o                         
   8   7  -5         20.95         19.31         5.54 o                         
   1   8  -5        389.80        377.42         7.58 o                         
   2   8  -5       1390.69       1403.34        21.59 o                         
   3   8  -5        233.30        234.28         5.42 o                         
   4   8  -5        164.24        167.18         4.80 o                         
   5   8  -5        108.60        110.39         3.60 o                         
   6   8  -5         37.20         37.12         3.91 o                         
   7   8  -5         58.93         54.88         5.17 o                         
   8   8  -5         25.90         24.05         6.23 o                         
   0   9  -5        876.70        840.36        21.76 o                         
   1   9  -5        191.68        185.16         4.91 o                         
   2   9  -5        188.79        192.36         4.94 o                         
   3   9  -5        247.64        246.80         5.64 o                         
   4   9  -5        264.51        265.55         7.56 o                         
   5   9  -5        348.74        364.72        11.41 o                         
   6   9  -5        154.31        139.00         8.36 o                         
   7   9  -5         10.83          9.04         3.48 o                         
   8   9  -5          5.49          6.04         5.43 o                         
   1  10  -5        199.99        202.81         5.67 o                         
   2  10  -5        155.24        155.53         4.21 o                         
   3  10  -5          3.63          2.86         1.26 o                         
   4  10  -5        396.08        405.72        12.93 o                         
   5  10  -5        101.58        112.21         5.54 o                         
   6  10  -5         11.56          8.28         3.42 o                         
   7  10  -5         53.34         47.21         6.04 o                         
   8  10  -5         22.90         30.44         6.89 o                         
   0  11  -5        143.37        124.55         6.24 o                         
   1  11  -5        341.27        311.44         9.90 o                         
   2  11  -5       1636.24       1747.11        27.98 o                         
   3  11  -5         34.21         30.41         2.15 o                         
   4  11  -5        105.66         90.49         6.93 o                         
   5  11  -5         26.27         32.18         3.47 o                         
   6  11  -5        209.74        214.94        10.32 o                         
   7  11  -5         22.75         29.67         6.36 o                         
   8  11  -5         83.04         80.31        11.74 o                         
   1  12  -5        439.05        445.95        11.02 o                         
   2  12  -5         88.88         87.10         3.78 o                         
   3  12  -5        295.55        294.61         7.82 o                         
   4  12  -5          2.16          2.85         1.79 o                         
   5  12  -5        215.02        214.91         9.97 o                         
   6  12  -5         19.46         13.06         3.74 o                         
   7  12  -5         13.82         19.52         5.43 o                         
   8  12  -5         11.33         54.82        12.82 o                         
   0  13  -5        579.68        582.26        14.57 o                         
   1  13  -5          6.89          4.17         1.52 o                         
   2  13  -5         20.89         19.49         2.02 o                         
   3  13  -5         49.11         39.28         2.67 o                         
   4  13  -5         48.34         38.19         3.13 o                         
   5  13  -5         61.11         66.57         5.16 o                         
   6  13  -5        251.09        257.21        11.32 o                         
   7  13  -5         27.12          9.80         6.87 o                         
   1  14  -5        249.98        234.62         6.18 o                         
   2  14  -5        292.17        258.35         9.21 o                         
   3  14  -5        357.27        378.12         7.38 o                         
   4  14  -5         65.76         64.96         4.14 o                         
   5  14  -5        171.23        170.29         7.86 o                         
   6  14  -5         28.69         33.54         5.38 o                         
   7  14  -5         25.12         18.24         9.92 o                         
   0  15  -5        161.65        157.79         7.85 o                         
   1  15  -5        185.95        193.24         5.29 o                         
   2  15  -5         96.59         85.76         3.35 o                         
   3  15  -5         62.57         66.42         3.90 o                         
   4  15  -5         39.69         40.11         3.63 o                         
   5  15  -5         65.20         65.29         6.97 o                         
   6  15  -5         44.17         45.72        10.26 o                         
   7  15  -5          8.26         -5.84         8.78 o                         
   1  16  -5         82.72         77.31         3.49 o                         
   2  16  -5        176.93        171.79         6.38 o                         
   3  16  -5         15.43         12.87         2.47 o                         
   4  16  -5        289.74        322.00        13.06 o                         
   5  16  -5         15.80         13.96         4.24 o                         
   6  16  -5          8.82         10.42         9.21 o                         
   0  17  -5         19.60         16.47         4.58 o                         
   1  17  -5        110.56        126.34         5.54 o                         
   2  17  -5          8.00          8.36         2.11 o                         
   3  17  -5         24.12         17.33         3.03 o                         
   4  17  -5         15.02          9.38         3.62 o                         
   5  17  -5         41.22         34.46         7.87 o                         
   6  17  -5          7.93          5.36         7.96 o                         
   1  18  -5         17.43          8.80         2.31 o                         
   2  18  -5        145.39        146.40         7.86 o                         
   3  18  -5         79.90         85.29         6.23 o                         
   4  18  -5        133.68        147.76         9.17 o                         
   0  19  -5        152.87        169.69        11.25 o                         
   1  19  -5         27.59         21.63         3.07 o                         
   2  19  -5        102.11        100.31         5.62 o                         
   3  19  -5         10.09          0.96         3.83 o                         
   4  19  -5          5.19          5.35         4.69 o                         
   1  20  -5        117.24        124.93         7.00 o                         
   2  20  -5          4.02          4.24         2.51 o                         
   3  20  -5         43.70         39.98         5.73 o                         
   4  20  -5          0.18         22.01        11.39 o                         
   0  21  -5        231.17        245.20        18.71 o                         
   1  21  -5          3.32          0.97         3.03 o                         
   2  21  -5         92.50        104.59         8.10 o                         
   3  21  -5         22.62          6.92         4.73 o                         
   1  22  -5         45.84         45.80         5.15 o                         
   2  22  -5        115.03        118.24         9.82 o                         
   3  22  -5         51.77         55.20         9.47 o                         
   0  23  -5        228.15        243.01        19.13 o                         
   1  23  -5         41.04         41.37         5.01 o                         
   2  23  -5         16.49         11.81         6.74 o                         
   3  23  -5          4.46          0.43         6.51 o                         
   1  24  -5         13.92         25.49         6.52 o                         
   2  24  -5        127.45        184.02        22.13 o                         
   0  25  -5         69.58         80.07        15.59 o                         
   0   0  -4      15384.38      16345.73       145.82 o                         
   2   0  -4         26.46         35.24         3.10 o                         
   4   0  -4        513.51        545.53        15.04 o                         
   6   0  -4        343.90        316.77         8.24 o                         
   8   0  -4        125.33        113.81         9.00 o                         
   1   1  -4        279.22        271.70         5.24 o                         
   2   1  -4         83.72         72.53         3.45 o                         
   3   1  -4        381.15        353.91         8.24 o                         
   4   1  -4        384.13        407.11        10.16 o                         
   5   1  -4         97.75         82.61         2.86 o                         
   6   1  -4         74.61         61.67         2.82 o                         
   7   1  -4         59.83         49.25         3.90 o                         
   8   1  -4         66.13         60.92         4.45 o                         
   9   1  -4         78.31         83.42         9.01 o                         
   0   2  -4       1027.13       1072.33        14.19 o                         
   1   2  -4        327.89        301.54         4.63 o                         
   2   2  -4       1279.35       1301.07        28.32 o                         
   3   2  -4        158.02        153.52         5.17 o                         
   4   2  -4        382.04        402.95         8.06 o                         
   5   2  -4         39.01         30.30         2.07 o                         
   6   2  -4        410.24        411.56         6.70 o                         
   7   2  -4         31.13         20.85         2.93 o                         
   8   2  -4         16.56         16.63         3.12 o                         
   9   2  -4         17.07          9.91         4.90 o                         
   1   3  -4        690.67        716.48         8.47 o                         
   2   3  -4        208.09        189.30         4.38 o                         
   3   3  -4         12.32          8.73         1.46 o                         
   4   3  -4       1180.00       1158.60        21.55 o                         
   5   3  -4        207.74        190.04         5.13 o                         
   6   3  -4         91.76         81.85         3.44 o                         
   7   3  -4          3.08         -0.38         2.50 o                         
   8   3  -4        219.24        230.87         8.69 o                         
   9   3  -4         46.70         47.41         6.33 o                         
   0   4  -4       1999.99       1983.71        23.63 o                         
   1   4  -4        555.99        522.43         6.58 o                         
   2   4  -4        195.03        212.45         4.66 o                         
   3   4  -4        104.95        105.42         3.74 o                         
   4   4  -4         35.24         34.50         2.25 o                         
   5   4  -4        292.92        271.32         6.06 o                         
   6   4  -4         57.61         48.48         3.17 o                         
   7   4  -4         85.90         80.94         5.66 o                         
   8   4  -4         14.25         13.71         2.95 o                         
   9   4  -4          2.24          1.92         5.00 o                         
   1   5  -4        217.05        230.04         4.48 o                         
   2   5  -4       1165.74       1090.76        17.86 o                         
   3   5  -4        157.34        141.94         3.65 o                         
   4   5  -4        135.68        127.41         4.11 o                         
   5   5  -4        165.71        157.89         4.70 o                         
   6   5  -4        126.12        105.88         4.47 o                         
   7   5  -4        217.36        204.95         8.52 o                         
   8   5  -4        201.67        181.61         8.10 o                         
   9   5  -4          1.13         -0.29         7.41 o                         
   0   6  -4       2033.63       2070.28        21.40 o                         
   1   6  -4        126.97        133.38         3.37 o                         
   2   6  -4        698.67        731.94        10.21 o                         
   3   6  -4          7.91          6.42         1.15 o                         
   4   6  -4         83.79         67.31         2.42 o                         
   5   6  -4        187.13        170.93         4.51 o                         
   6   6  -4        308.19        313.63         6.71 o                         
   7   6  -4         24.82         28.45         3.63 o                         
   8   6  -4         31.67         33.78         4.54 o                         
   9   6  -4          4.51         11.35        10.95 o                         
   1   7  -4        975.86        939.80         9.37 o                         
   2   7  -4         98.12        103.01         3.38 o                         
   3   7  -4        692.72        656.95        13.14 o                         
   4   7  -4        671.51        659.61        14.33 o                         
   5   7  -4         86.90         82.74         3.24 o                         
   6   7  -4          5.68          6.56         1.75 o                         
   7   7  -4         64.43         46.37         4.35 o                         
   8   7  -4         87.25         97.71         8.34 o                         
   0   8  -4       3984.41       4014.08        39.87 o                         
   1   8  -4        214.23        223.48         4.16 o                         
   2   8  -4        178.56        169.72         4.14 o                         
   3   8  -4        677.47        649.35        14.34 o                         
   4   8  -4        142.75        131.45         3.81 o                         
   5   8  -4         74.07         67.21         3.33 o                         
   6   8  -4        275.38        271.94         6.35 o                         
   7   8  -4         15.93         16.31         3.09 o                         
   8   8  -4         37.19         34.92         6.21 o                         
   1   9  -4        124.61        111.60         3.35 o                         
   2   9  -4        116.29        112.13         3.51 o                         
   3   9  -4        211.94        180.21         4.74 o                         
   4   9  -4        145.92        137.45         4.43 o                         
   5   9  -4        490.97        501.39        13.57 o                         
   6   9  -4        105.23        113.38         5.36 o                         
   7   9  -4        259.66        259.92        10.63 o                         
   8   9  -4         68.14         69.26         8.15 o                         
   0  10  -4       2009.05       2001.75        27.48 o                         
   1  10  -4        457.19        456.94         6.88 o                         
   2  10  -4        171.44        173.22         3.87 o                         
   3  10  -4         70.25         63.37         2.27 o                         
   4  10  -4        599.78        615.57        14.36 o                         
   5  10  -4         27.83         26.62         2.23 o                         
   6  10  -4         29.46         22.72         3.32 o                         
   7  10  -4         90.46        105.37         7.71 o                         
   8  10  -4        158.44        151.49        13.23 o                         
   1  11  -4        294.64        301.02         6.23 o                         
   2  11  -4         91.66         83.58         2.70 o                         
   3  11  -4         38.55         27.77         1.77 o                         
   4  11  -4       1059.81       1070.80        23.56 o                         
   5  11  -4         60.13         60.33         3.16 o                         
   6  11  -4         37.17         28.81         3.73 o                         
   7  11  -4          2.48          5.92         3.88 o                         
   8  11  -4        122.58        141.46        15.00 o                         
   0  12  -4        158.97        156.21         6.17 o                         
   1  12  -4        166.01        159.86         4.74 o                         
   2  12  -4         58.03         58.76         2.58 o                         
   3  12  -4         41.47         49.51         2.57 o                         
   4  12  -4         74.53         60.54         3.38 o                         
   5  12  -4        106.73        110.33         4.87 o                         
   6  12  -4         41.63         34.59         4.05 o                         
   7  12  -4        205.05        217.22        10.62 o                         
   8  12  -4         32.02         37.85        15.40 o                         
   1  13  -4         57.01         53.13         3.12 o                         
   2  13  -4         73.89         70.26         2.84 o                         
   3  13  -4         17.94         13.38         1.50 o                         
   4  13  -4        456.39        464.58         8.87 o                         
   5  13  -4          2.15          1.40         2.00 o                         
   6  13  -4         28.66         24.61         4.33 o                         
   7  13  -4         15.57          8.54         4.49 o                         
   8  13  -4        163.14        192.01        31.74 o                         
   0  14  -4        174.07        163.60         7.05 o                         
   1  14  -4        195.60        199.45         5.83 o                         
   2  14  -4         99.25         93.97         2.85 o                         
   3  14  -4        227.71        224.63         5.13 o                         
   4  14  -4         61.47         57.87         4.04 o                         
   5  14  -4        175.71        183.59         7.08 o                         
   6  14  -4        195.77        195.37         9.96 o                         
   7  14  -4         50.35         47.44         7.96 o                         
   8  14  -4         22.97         40.05        12.14 o                         
   1  15  -4         53.71         52.04         2.98 o                         
   2  15  -4         74.54         62.26         3.11 o                         
   3  15  -4        273.20        276.89         6.01 o                         
   4  15  -4         54.57         50.18         2.75 o                         
   5  15  -4          1.31          3.15         3.14 o                         
   6  15  -4         28.49         35.55         4.85 o                         
   7  15  -4          1.94         -5.95         5.95 o                         
   0  16  -4        771.94        757.96        18.07 o                         
   1  16  -4         61.22         51.04         3.68 o                         
   2  16  -4        361.71        348.67         7.42 o                         
   3  16  -4         57.19         52.05         2.83 o                         
   4  16  -4        170.74        182.15         7.14 o                         
   5  16  -4         10.73         12.28         3.03 o                         
   6  16  -4        243.91        250.47        11.68 o                         
   7  16  -4          7.62          2.29         7.12 o                         
   1  17  -4        409.08        403.72         8.43 o                         
   2  17  -4        251.03        227.26         6.60 o                         
   3  17  -4        146.65        138.43         4.94 o                         
   4  17  -4         34.52         30.96         3.58 o                         
   5  17  -4        122.09        130.51         8.61 o                         
   6  17  -4         18.93         28.89        10.91 o                         
   0  18  -4        305.87        327.12        13.06 o                         
   1  18  -4          0.42         -2.00         2.00 o                         
   2  18  -4        163.93        168.35         7.38 o                         
   3  18  -4         36.24         30.87         3.60 o                         
   4  18  -4        105.23        104.95         8.00 o                         
   5  18  -4          2.89          5.18         4.67 o                         
   1  19  -4         42.28         38.92         3.38 o                         
   2  19  -4        122.69        132.82         7.06 o                         
   3  19  -4         63.15         58.42         4.23 o                         
   4  19  -4        352.72        358.43        12.70 o                         
   0  20  -4         66.23         93.15         7.15 o                         
   1  20  -4         96.55         97.06         6.31 o                         
   2  20  -4          8.17          5.66         2.84 o                         
   3  20  -4         52.20         40.69         4.78 o                         
   4  20  -4         15.97         20.38         3.95 o                         
   1  21  -4         40.32         41.85         4.50 o                         
   2  21  -4        316.85        339.95        11.35 o                         
   3  21  -4         18.80         21.54         4.03 o                         
   4  21  -4         95.89        117.72        14.85 o                         
   5  21  -4         25.35          7.60         8.24 o                         
   0  22  -4        145.36        147.48        11.27 o                         
   1  22  -4        132.90        155.50         8.05 o                         
   2  22  -4          8.72         10.21         3.21 o                         
   3  22  -4          5.21         10.89         3.95 o                         
   4  22  -4         10.94          8.00         5.78 o                         
   1  23  -4         91.72         85.70         6.85 o                         
   2  23  -4         75.80         90.02         8.00 o                         
   3  23  -4         51.77         58.07         9.06 o                         
   4  23  -4         46.53         68.44        13.79 o                         
   0  24  -4         92.14         93.12        10.02 o                         
   1  24  -4         42.65         42.99         5.24 o                         
   2  24  -4        181.32        202.61        14.30 o                         
   3  24  -4         40.88         39.16        11.13 o                         
   4  24  -4         40.40         33.51         9.30 o                         
   1  25  -4         72.14         97.54         8.59 o                         
   2  25  -4         14.80         35.78        10.67 o                         
   0  26  -4        124.98        104.10        17.79 o                         
   1  26  -4          7.53         -9.17         9.17 o                         
   2   0  -3        672.93        647.29        17.19 o                         
   4   0  -3       1710.28       1728.54        45.64 o                         
   6   0  -3        105.33         86.03         6.03 o                         
   8   0  -3        551.20        553.88        19.36 o                         
  10   0  -3         88.26         82.08        15.50 o                         
   0   1  -3       5015.33       5062.84        27.07 o                         
   1   1  -3       1308.59       1315.47         9.96 o                         
   2   1  -3       1128.24       1179.94        17.60 o                         
   3   1  -3        154.56        168.04         3.41 o                         
   4   1  -3        352.63        353.43         5.21 o                         
   5   1  -3        182.64        180.03         4.13 o                         
   6   1  -3        326.13        314.19         6.54 o                         
   7   1  -3         13.49          8.96         1.42 o                         
   8   1  -3         28.51         32.84         4.43 o                         
   9   1  -3         33.31         34.27         6.01 o                         
  10   1  -3         23.23         -6.31         7.75 o                         
   1   2  -3       3279.42       3389.31        32.29 o                         
   2   2  -3       2456.86       2520.20        32.65 o                         
   3   2  -3        903.62        931.98        13.58 o                         
   4   2  -3        843.12        828.36        13.49 o                         
   5   2  -3        507.55        540.57        13.51 o                         
   6   2  -3         25.89         18.37         2.95 o                         
   7   2  -3         21.27         21.79         2.03 o                         
   8   2  -3        130.49        142.80         7.43 o                         
   9   2  -3        117.27        117.66         8.66 o                         
   0   3  -3       1611.28       1558.65        15.08 o                         
   1   3  -3        450.60        441.20         4.86 o                         
   2   3  -3       1059.56       1071.84        12.78 o                         
   3   3  -3        576.32        552.74         9.51 o                         
   4   3  -3        136.57        135.78         3.33 o                         
   5   3  -3        224.42        224.31         6.16 o                         
   6   3  -3        555.81        547.08         9.04 o                         
   7   3  -3         41.56         39.77         2.61 o                         
   8   3  -3        179.02        174.67         8.14 o                         
   9   3  -3          8.70          2.08         4.81 o                         
   1   4  -3        105.66         97.90         2.40 o                         
   2   4  -3         57.66         46.08         2.14 o                         
   3   4  -3        165.69        142.44         3.67 o                         
   4   4  -3        593.34        588.09         8.68 o                         
   5   4  -3        135.77        129.59         3.74 o                         
   6   4  -3        168.38        167.22         4.81 o                         
   7   4  -3         60.55         63.13         3.36 o                         
   8   4  -3         50.75         48.23         4.55 o                         
   9   4  -3        194.50        198.48        11.17 o                         
   0   5  -3       5925.04       5776.10        47.34 o                         
   1   5  -3          3.19          2.51         0.88 o                         
   2   5  -3        638.05        601.03         6.36 o                         
   3   5  -3         52.26         51.49         2.24 o                         
   4   5  -3         80.20         77.87         3.12 o                         
   5   5  -3        443.94        450.30         8.97 o                         
   6   5  -3        603.40        605.11        11.44 o                         
   7   5  -3         25.51         26.38         2.49 o                         
   8   5  -3         48.43         50.03         4.38 o                         
   9   5  -3         14.71         16.85         4.73 o                         
   1   6  -3        312.10        296.89         4.55 o                         
   2   6  -3       2116.23       2072.50        22.80 o                         
   3   6  -3        259.07        265.91         5.32 o                         
   4   6  -3        257.43        242.57         5.54 o                         
   5   6  -3        284.73        284.24         6.34 o                         
   6   6  -3        196.72        196.59         5.37 o                         
   7   6  -3         42.28         48.18         2.98 o                         
   8   6  -3         23.31         20.10         3.10 o                         
   9   6  -3        178.75        168.55        12.93 o                         
   0   7  -3        130.34        121.57         4.76 o                         
   1   7  -3        988.96        992.49         9.13 o                         
   2   7  -3        137.31        142.06         3.21 o                         
   3   7  -3        332.16        345.61         5.79 o                         
   4   7  -3        436.62        424.56         7.68 o                         
   5   7  -3        393.60        383.30         9.60 o                         
   6   7  -3        120.30        120.75         4.41 o                         
   7   7  -3         37.89         36.19         2.48 o                         
   8   7  -3         24.31         21.16         3.31 o                         
   9   7  -3         67.93         75.19         9.67 o                         
   1   8  -3        450.81        512.95         5.84 o                         
   2   8  -3        590.35        553.34         7.90 o                         
   3   8  -3         72.55         69.32         2.60 o                         
   4   8  -3        895.74        904.67        17.85 o                         
   5   8  -3        262.37        256.72         7.26 o                         
   6   8  -3         20.83         13.68         1.95 o                         
   7   8  -3         22.89         19.81         2.88 o                         
   8   8  -3        158.06        161.67         8.42 o                         
   9   8  -3         17.24          8.13        11.59 o                         
   0   9  -3        696.20        704.78        12.45 o                         
   1   9  -3       1670.29       1706.10        15.86 o                         
   2   9  -3        518.06        527.60         7.30 o                         
   3   9  -3        175.22        165.12         3.98 o                         
   4   9  -3        160.41        169.52         4.93 o                         
   5   9  -3        322.03        323.17         7.51 o                         
   6   9  -3        347.57        363.91         8.33 o                         
   7   9  -3         67.12         74.81         4.30 o                         
   8   9  -3          1.88          3.07         3.18 o                         
   9   9  -3         19.10         40.56        12.29 o                         
   1  10  -3        318.67        327.83         4.30 o                         
   2  10  -3        706.53        721.45        12.70 o                         
   3  10  -3        293.83        283.25         5.85 o                         
   4  10  -3        183.70        180.18         5.84 o                         
   5  10  -3         60.08         57.69         3.77 o                         
   6  10  -3         76.83         82.37         4.11 o                         
   7  10  -3         12.10          7.79         3.06 o                         
   8  10  -3        114.70        114.70         8.17 o                         
   9  10  -3         54.26         50.12        12.92 o                         
   0  11  -3       1588.34       1576.69        28.95 o                         
   1  11  -3        295.83        308.52         5.30 o                         
   2  11  -3        170.21        191.67         4.44 o                         
   3  11  -3        286.43        286.10         6.25 o                         
   4  11  -3        171.19        166.39         5.59 o                         
   5  11  -3        362.59        389.39        10.11 o                         
   6  11  -3        340.18        325.31         8.28 o                         
   7  11  -3         32.14         29.93         4.12 o                         
   8  11  -3        272.12        288.54        15.31 o                         
   1  12  -3          6.57          6.39         0.86 o                         
   2  12  -3         84.84         88.75         3.23 o                         
   3  12  -3        228.94        209.66         5.29 o                         
   4  12  -3         56.31         57.85         3.54 o                         
   5  12  -3        591.60        617.77        13.81 o                         
   6  12  -3        102.02        100.06         4.76 o                         
   7  12  -3        162.40        160.83         8.25 o                         
   8  12  -3         14.09         12.24        12.24 o                         
   0  13  -3       1285.08       1309.94        32.62 o                         
   1  13  -3         12.42          9.70         0.99 o                         
   2  13  -3        611.63        655.71        12.56 o                         
   3  13  -3         31.69         33.72         2.21 o                         
   4  13  -3         33.94         26.75         2.20 o                         
   5  13  -3          5.09          4.28         1.84 o                         
   6  13  -3        372.91        396.41        10.68 o                         
   7  13  -3          6.90          7.82         2.96 o                         
   8  13  -3         43.76         41.34        13.23 o                         
   1  14  -3        216.70        236.11         5.15 o                         
   2  14  -3        560.87        575.67         8.67 o                         
   3  14  -3        205.03        184.90         4.78 o                         
   4  14  -3        211.92        203.75         6.19 o                         
   5  14  -3        119.23        121.17         5.02 o                         
   6  14  -3         11.07          8.47         3.08 o                         
   7  14  -3          4.28         -0.40         3.58 o                         
   8  14  -3         27.52         15.04         9.52 o                         
   0  15  -3         86.54         77.10         4.04 o                         
   1  15  -3         71.44         60.80         2.20 o                         
   2  15  -3        187.51        189.96         4.76 o                         
   3  15  -3         39.57         26.49         2.11 o                         
   4  15  -3        178.14        169.24         5.54 o                         
   5  15  -3         45.69         48.23         3.61 o                         
   6  15  -3         49.47         61.29         5.23 o                         
   7  15  -3         69.86         73.37        11.74 o                         
   8  15  -3         44.34         39.79        12.16 o                         
   1  16  -3          7.93          8.12         1.11 o                         
   2  16  -3        864.05        868.95        11.58 o                         
   3  16  -3        115.58        103.36         4.25 o                         
   4  16  -3        435.66        446.35         9.61 o                         
   5  16  -3        202.21        206.06         7.93 o                         
   6  16  -3         44.99         42.68         4.48 o                         
   7  16  -3         77.92         83.08        15.37 o                         
   8  16  -3         48.27         22.29         9.99 o                         
   0  17  -3        140.94        119.93         5.25 o                         
   1  17  -3        299.43        289.78         5.38 o                         
   2  17  -3        187.08        188.84         5.24 o                         
   3  17  -3          4.48          2.12         1.63 o                         
   4  17  -3         47.99         48.12         3.16 o                         
   5  17  -3         46.08         55.20         5.42 o                         
   6  17  -3        179.03        163.13         8.75 o                         
   7  17  -3         96.30        111.44        18.22 o                         
   1  18  -3        378.62        346.89         7.81 o                         
   2  18  -3        115.82        111.36         4.36 o                         
   3  18  -3        135.65        118.91         4.59 o                         
   4  18  -3        321.79        328.18        11.64 o                         
   5  18  -3        109.81        114.71         7.40 o                         
   6  18  -3          4.96         -0.64         4.97 o                         
   7  18  -3         48.46         39.22        10.63 o                         
   0  19  -3        177.91        160.83         8.43 o                         
   1  19  -3         94.81         96.96         2.77 o                         
   2  19  -3        235.22        237.39         6.23 o                         
   3  19  -3         13.13         10.30         2.04 o                         
   4  19  -3         97.66        101.96         6.35 o                         
   5  19  -3         40.19         41.13         5.55 o                         
   6  19  -3        112.75         88.44        14.32 o                         
   1  20  -3          9.01         14.74         2.79 o                         
   2  20  -3          0.63          3.01         1.90 o                         
   3  20  -3        141.94        156.71         7.31 o                         
   4  20  -3         34.66         33.36         3.97 o                         
   0  21  -3        435.03        429.24        19.28 o                         
   1  21  -3         12.52         14.94         3.16 o                         
   2  21  -3        206.03        200.65         8.98 o                         
   3  21  -3         18.05         11.11         3.12 o                         
   4  21  -3         50.00         54.05         6.10 o                         
   1  22  -3        136.53        141.80         7.88 o                         
   2  22  -3        176.32        185.63         9.90 o                         
   3  22  -3         81.43         81.94         6.68 o                         
   4  22  -3         31.78         24.52         8.51 o                         
   0  23  -3        117.91        127.46        13.69 o                         
   1  23  -3         34.10         44.08         4.83 o                         
   2  23  -3         71.64         78.00         6.03 o                         
   3  23  -3          1.07          6.92         5.37 o                         
   4  23  -3        107.11         89.25        17.08 o                         
   1  24  -3          4.07          5.27         3.33 o                         
   2  24  -3        194.04        191.96        10.84 o                         
   3  24  -3         57.33         62.53        14.79 o                         
   4  24  -3        169.04        205.69        17.12 o                         
   0  25  -3        151.23        137.29        15.24 o                         
   1  25  -3         74.10         66.85         6.83 o                         
   2  25  -3         83.47         89.59        12.29 o                         
   3  25  -3          3.70         -9.39         9.39 o                         
   1  26  -3         42.26         59.24        10.92 o                         
   2  26  -3        106.60        114.86        19.20 o                         
   3  26  -3          7.91         -2.60         7.56 o                         
   0  27  -3         47.67         34.42        11.98 o                         
   0   0  -2       6164.05       5953.95        71.91 o                         
   2   0  -2       1124.73       1137.76        10.31 o                         
   4   0  -2        961.01        962.77        15.03 o                         
   6   0  -2       3944.67       3957.02        68.32 o                         
   8   0  -2        113.24         94.72         8.26 o                         
  10   0  -2         42.04         48.23        14.32 o                         
   1   1  -2        134.78        122.69         2.52 o                         
   2   1  -2        476.76        475.89         4.59 o                         
   3   1  -2        645.82        672.75         8.39 o                         
   4   1  -2         45.42         46.55         2.00 o                         
   5   1  -2          7.11          4.56         1.04 o                         
   6   1  -2        121.17        117.64         5.03 o                         
   7   1  -2        101.09         85.98         3.56 o                         
   8   1  -2        140.08        133.98         6.73 o                         
   9   1  -2        157.76        160.83         8.93 o                         
  10   1  -2         38.83         52.07        14.51 o                         
   0   2  -2      35994.38      35059.19       161.69 o                         
   1   2  -2        620.04        567.86         5.95 o                         
   2   2  -2        940.45        961.34         8.49 o                         
   3   2  -2        831.59        848.69         8.16 o                         
   4   2  -2       1041.41       1123.19        13.91 o                         
   5   2  -2        377.83        397.06         6.24 o                         
   6   2  -2         57.46         43.17         2.76 o                         
   7   2  -2         49.80         47.00         2.85 o                         
   8   2  -2        205.28        193.73         8.95 o                         
   9   2  -2         15.53         14.84         4.30 o                         
  10   2  -2          9.49         -4.87         8.31 o                         
   1   3  -2       3156.95       3046.24        17.16 o                         
   2   3  -2       1528.78       1457.15        11.86 o                         
   3   3  -2        198.48        195.68         3.82 o                         
   4   3  -2        916.15        960.48        17.05 o                         
   5   3  -2        185.65        190.58         4.80 o                         
   6   3  -2        418.07        388.51         8.04 o                         
   7   3  -2        260.83        274.85         6.75 o                         
   8   3  -2        599.79        572.42        15.80 o                         
   9   3  -2          1.43         -2.66         3.45 o                         
  10   3  -2        104.61        142.22        21.87 o                         
   0   4  -2       4257.22       4199.31        41.72 o                         
   1   4  -2        163.49        153.62         2.89 o                         
   2   4  -2       1138.16       1172.55         8.93 o                         
   3   4  -2        488.56        505.98         6.34 o                         
   4   4  -2          1.69          2.63         1.43 o                         
   5   4  -2        193.75        193.76         5.40 o                         
   6   4  -2         97.82         98.36         4.32 o                         
   7   4  -2        216.05        225.62         6.66 o                         
   8   4  -2         32.66         31.15         4.33 o                         
   9   4  -2          4.65          0.81         3.83 o                         
  10   4  -2          9.48         17.57         9.61 o                         
   1   5  -2        909.88        890.32         7.75 o                         
   2   5  -2        267.50        258.73         4.20 o                         
   3   5  -2        113.71        101.78         3.00 o                         
   4   5  -2       4513.75       4579.41        70.49 o                         
   5   5  -2         88.36         93.14         3.37 o                         
   6   5  -2         72.68         54.73         3.46 o                         
   7   5  -2        132.84        134.92         5.10 o                         
   8   5  -2        300.53        320.74        10.67 o                         
   9   5  -2         11.01         17.80         4.26 o                         
  10   5  -2        145.61        159.58        16.10 o                         
   0   6  -2      11186.51      11170.70       142.69 o                         
   1   6  -2        635.97        636.01         5.84 o                         
   2   6  -2        409.58        403.22         5.39 o                         
   3   6  -2         56.14         40.66         2.29 o                         
   4   6  -2        108.40        123.84         3.82 o                         
   5   6  -2         41.88         34.53         2.23 o                         
   6   6  -2        236.05        230.55         6.07 o                         
   7   6  -2         40.63         36.50         2.81 o                         
   8   6  -2         70.11         63.87         5.14 o                         
   9   6  -2         24.25         18.30         4.58 o                         
  10   6  -2          5.38         19.18         9.55 o                         
   1   7  -2        533.44        588.79         5.54 o                         
   2   7  -2        548.16        514.90         6.77 o                         
   3   7  -2       1421.49       1465.50        26.83 o                         
   4   7  -2         46.21         45.32         2.62 o                         
   5   7  -2         95.27         86.26         3.47 o                         
   6   7  -2         81.52         86.61         3.58 o                         
   7   7  -2        135.52        129.90         4.82 o                         
   8   7  -2        159.69        162.81         8.14 o                         
   9   7  -2         80.28         74.28         7.08 o                         
   0   8  -2       2822.04       2777.79        35.09 o                         
   1   8  -2        488.88        516.22         5.89 o                         
   2   8  -2        115.55        121.77         3.58 o                         
   3   8  -2        538.74        552.02         9.13 o                         
   4   8  -2        707.71        754.61        14.83 o                         
   5   8  -2        151.74        152.38         4.52 o                         
   6   8  -2        363.75        359.03         9.58 o                         
   7   8  -2         21.23         20.15         2.59 o                         
   8   8  -2        100.17         97.01         6.46 o                         
   9   8  -2          3.78          4.92         4.88 o                         
   1   9  -2       3165.89       3239.50        30.75 o                         
   2   9  -2        193.42        200.17         4.57 o                         
   3   9  -2        577.77        572.47        11.38 o                         
   4   9  -2         47.92         45.92         2.90 o                         
   5   9  -2        343.94        351.09         8.72 o                         
   6   9  -2         32.10         22.54         2.14 o                         
   7   9  -2         81.88         77.42         4.33 o                         
   8   9  -2         89.53         84.29         5.89 o                         
   9   9  -2        145.76        132.87        12.78 o                         
   0  10  -2       1969.49       2187.28        29.34 o                         
   1  10  -2        218.34        191.78         3.62 o                         
   2  10  -2       3071.64       3283.16        57.06 o                         
   3  10  -2        406.56        427.90         8.03 o                         
   4  10  -2        883.60        920.55        24.55 o                         
   5  10  -2        164.96        178.75         5.07 o                         
   6  10  -2         68.72         69.62         3.53 o                         
   7  10  -2         81.95         84.08         5.28 o                         
   8  10  -2         68.85         65.33         5.28 o                         
   9  10  -2          1.14          9.03         5.55 o                         
   1  11  -2         73.42         68.57         2.50 o                         
   2  11  -2        202.81        182.93         4.54 o                         
   3  11  -2          1.27          0.93         1.16 o                         
   4  11  -2        391.62        369.61        11.22 o                         
   5  11  -2        426.50        443.00        12.30 o                         
   6  11  -2         32.42         40.42         3.25 o                         
   7  11  -2        256.00        278.65         9.49 o                         
   8  11  -2         80.92         76.87         6.11 o                         
   0  12  -2        471.70        481.73         8.08 o                         
   1  12  -2        453.05        445.81         6.55 o                         
   2  12  -2        175.14        203.90         4.52 o                         
   3  12  -2        290.82        307.79         8.83 o                         
   4  12  -2         23.41         18.67         1.66 o                         
   5  12  -2        395.75        402.81         8.27 o                         
   6  12  -2         62.60         57.11         3.79 o                         
   7  12  -2        140.16        153.57         8.11 o                         
   8  12  -2         16.95         16.17         3.55 o                         
   1  13  -2         72.06         62.81         2.60 o                         
   2  13  -2        417.81        381.17         7.09 o                         
   3  13  -2         69.15         62.57         2.99 o                         
   4  13  -2        936.66        908.08        11.78 o                         
   5  13  -2         42.84         34.00         2.92 o                         
   6  13  -2         44.67         44.34         3.71 o                         
   7  13  -2         12.00          7.94         3.14 o                         
   8  13  -2         62.13         58.91        12.77 o                         
   0  14  -2       2285.11       2234.67        34.76 o                         
   1  14  -2        571.73        565.30        11.49 o                         
   2  14  -2        201.28        198.72         5.05 o                         
   3  14  -2        369.67        357.85         9.11 o                         
   4  14  -2         36.13         30.14         2.74 o                         
   5  14  -2         28.52         23.55         2.83 o                         
   6  14  -2        175.71        164.75         7.24 o                         
   7  14  -2         97.89        101.20         7.44 o                         
   8  14  -2         14.98          2.05         9.83 o                         
   1  15  -2         25.93         30.06         1.99 o                         
   2  15  -2         89.09         84.80         3.56 o                         
   3  15  -2        434.37        458.14         9.60 o                         
   4  15  -2        572.32        599.67        13.32 o                         
   5  15  -2         34.23         22.28         2.35 o                         
   6  15  -2         36.95         38.77         4.46 o                         
   7  15  -2          7.68          6.91         3.60 o                         
   8  15  -2         58.97         64.33        15.54 o                         
   0  16  -2       1478.38       1548.80        42.95 o                         
   1  16  -2        343.42        348.16         6.54 o                         
   2  16  -2        552.17        566.77        12.41 o                         
   3  16  -2        178.98        186.90         5.81 o                         
   4  16  -2        465.37        456.06         9.03 o                         
   5  16  -2         24.66         22.36         2.87 o                         
   6  16  -2        202.53        212.31         9.18 o                         
   7  16  -2          0.11         -2.10         4.23 o                         
   8  16  -2        166.00        149.50        22.81 o                         
   1  17  -2        292.33        265.16         5.94 o                         
   2  17  -2         65.52         55.39         3.07 o                         
   3  17  -2        185.34        188.88         6.06 o                         
   4  17  -2        643.49        672.47        12.80 o                         
   5  17  -2        342.22        383.75        10.87 o                         
   6  17  -2         14.89         17.82         3.93 o                         
   7  17  -2        107.97        108.19        10.37 o                         
   0  18  -2        546.67        563.08        15.21 o                         
   1  18  -2          6.63          4.26         1.36 o                         
   2  18  -2         64.86         59.86         3.39 o                         
   3  18  -2         74.89         66.10         3.85 o                         
   4  18  -2        139.98        143.48         5.50 o                         
   5  18  -2         11.12          9.75         3.38 o                         
   6  18  -2        215.98        227.43        10.49 o                         
   7  18  -2        101.71        100.72        17.81 o                         
   1  19  -2          7.73          8.43         1.48 o                         
   2  19  -2        662.99        636.30        13.04 o                         
   3  19  -2         89.23         78.93         4.22 o                         
   4  19  -2         88.19         96.02         5.44 o                         
   5  19  -2         14.64         11.59         3.25 o                         
   6  19  -2         11.84         -3.14         5.05 o                         
   7  19  -2         14.55         10.50         8.34 o                         
   0  20  -2        174.35        151.49         6.38 o                         
   1  20  -2         37.02         46.14         2.58 o                         
   2  20  -2          4.59          3.76         2.07 o                         
   3  20  -2        181.51        174.08         6.11 o                         
   4  20  -2         14.23         14.71         3.24 o                         
   5  20  -2         85.06         81.56         6.26 o                         
   6  20  -2         38.59         31.14         7.61 o                         
   7  20  -2        111.49        123.57        19.15 o                         
   1  21  -2        123.21        114.44         4.77 o                         
   2  21  -2        205.79        222.83         6.75 o                         
   3  21  -2         25.46         28.84         3.00 o                         
   4  21  -2        372.18        359.80        11.55 o                         
   5  21  -2         40.74         26.36        19.04 o                         
   6  21  -2         17.85         13.37         7.70 o                         
   0  22  -2          8.91         14.03         3.36 o                         
   1  22  -2        101.73         96.49         5.23 o                         
   2  22  -2        167.98        177.29         8.15 o                         
   3  22  -2         87.66         91.70         5.65 o                         
   4  22  -2         18.33         23.46         4.05 o                         
   5  22  -2         40.59         32.83        10.64 o                         
   1  23  -2        369.70        432.58        12.79 o                         
   2  23  -2        184.04        185.69         8.38 o                         
   3  23  -2         11.18          8.99         4.00 o                         
   4  23  -2         55.59         54.21         7.87 o                         
   0  24  -2        287.26        309.44        15.41 o                         
   1  24  -2         43.34         52.51         4.96 o                         
   2  24  -2        129.20        149.09         7.50 o                         
   3  24  -2         10.95         23.38         7.49 o                         
   4  24  -2         61.46         39.75        11.77 o                         
   1  25  -2         62.72         76.18         6.38 o                         
   2  25  -2         11.32         27.72         5.24 o                         
   3  25  -2         86.91         85.94        17.77 o                         
   4  25  -2         22.55         10.54         8.82 o                         
   0  26  -2        145.79        197.68        24.92 o                         
   1  26  -2         26.87         26.73         6.65 o                         
   2  26  -2         16.83         20.88         9.32 o                         
   3  26  -2         15.09         18.70        10.66 o                         
   1  27  -2          7.89         12.30         9.54 o                         
   2   0  -1      15684.73      15687.79        78.32 o                         
   4   0  -1       3239.95       3339.78        41.53 o                         
   6   0  -1        124.98        117.61         5.49 o                         
   8   0  -1        127.21        123.10         8.87 o                         
   1   1  -1       1119.33       1081.00         6.64 o                         
   2   1  -1        607.97        666.68         6.25 o                         
   3   1  -1        672.29        755.58         7.33 o                         
   4   1  -1        861.97        892.11        10.42 o                         
   5   1  -1        124.88        114.15         3.43 o                         
   6   1  -1        752.90        793.36        15.77 o                         
   7   1  -1          5.11          2.53         1.44 o                         
   8   1  -1          9.89         -0.71         3.00 o                         
   9   1  -1         59.16         69.32         7.22 o                         
   1   2  -1       4806.16       4706.27        22.36 o                         
   2   2  -1       4667.93       4796.15        32.01 o                         
   3   2  -1       1577.23       1751.22        21.94 o                         
   4   2  -1       2442.49       2550.27        30.99 o                         
   5   2  -1         20.72         23.59         1.71 o                         
   6   2  -1        259.96        270.39         6.92 o                         
   7   2  -1         82.42         80.20         3.25 o                         
   8   2  -1        125.47        129.47         7.13 o                         
   9   2  -1        254.11        257.15        11.22 o                         
   0   3  -1       1878.91       1768.44        15.30 o                         
   1   3  -1       2765.34       2640.03        15.74 o                         
   2   3  -1       2589.20       2737.59        24.51 o                         
   3   3  -1        835.31        926.08        11.91 o                         
   4   3  -1        634.47        653.30        10.57 o                         
   5   3  -1        299.41        309.73         7.37 o                         
   6   3  -1        747.19        719.09        17.68 o                         
   7   3  -1         17.83         13.26         1.78 o                         
   8   3  -1        160.94        164.68         7.97 o                         
   9   3  -1         11.18         15.37         4.19 o                         
   1   4  -1       1868.97       1825.10        14.93 o                         
   2   4  -1       2215.02       2208.84        18.93 o                         
   3   4  -1        195.63        177.29         4.18 o                         
   4   4  -1        732.45        732.32        13.07 o                         
   5   4  -1        806.80        874.49        17.33 o                         
   6   4  -1        105.22        110.08         4.18 o                         
   7   4  -1         58.86         62.36         4.03 o                         
   8   4  -1          9.62          9.59         3.02 o                         
   9   4  -1        223.57        234.10        10.87 o                         
   0   5  -1       5285.52       4984.27        30.64 o                         
   1   5  -1        956.81        927.69         7.21 o                         
   2   5  -1        579.95        580.34         5.53 o                         
   3   5  -1         99.06        116.40         3.27 o                         
   4   5  -1        251.45        241.45         6.10 o                         
   5   5  -1        297.96        311.25         8.10 o                         
   6   5  -1       1094.48       1176.93        29.41 o                         
   7   5  -1          3.96          2.82         1.78 o                         
   8   5  -1        140.21        125.89         6.96 o                         
   9   5  -1          5.15          5.74         4.10 o                         
   1   6  -1        801.07        777.19         6.93 o                         
   2   6  -1        293.18        289.19         4.22 o                         
   3   6  -1         83.65         80.07         2.73 o                         
   4   6  -1       1192.56       1153.33        20.39 o                         
   5   6  -1        498.26        522.80        10.21 o                         
   6   6  -1         74.10         74.42         3.44 o                         
   7   6  -1         40.70         42.45         3.34 o                         
   8   6  -1        140.53        136.49         8.44 o                         
   9   6  -1        128.15        117.76         8.30 o                         
   0   7  -1       2889.01       2780.28        18.76 o                         
   1   7  -1        908.85        878.09         8.18 o                         
   2   7  -1        719.62        716.55         8.33 o                         
   3   7  -1        274.22        263.47         4.73 o                         
   4   7  -1        263.54        266.19         5.30 o                         
   5   7  -1       1179.91       1265.18        27.36 o                         
   6   7  -1         95.36         95.47         3.93 o                         
   7   7  -1         18.52          9.58         2.37 o                         
   8   7  -1         22.28         23.12         4.45 o                         
   9   7  -1         43.68         38.21         7.07 o                         
   1   8  -1        159.84        138.40         3.39 o                         
   2   8  -1       1889.52       1893.62        24.49 o                         
   3   8  -1        496.97        540.76         7.01 o                         
   4   8  -1        549.28        524.64         8.37 o                         
   5   8  -1        209.64        232.21         5.31 o                         
   6   8  -1        445.47        466.20         9.23 o                         
   7   8  -1         14.98         15.29         2.87 o                         
   8   8  -1        393.81        411.56        13.24 o                         
   9   8  -1         18.61         10.30         3.70 o                         
   0   9  -1        540.71        533.81         8.57 o                         
   1   9  -1       1729.86       1798.41        20.58 o                         
   2   9  -1         96.63         92.36         3.14 o                         
   3   9  -1        428.70        428.71         7.70 o                         
   4   9  -1        150.73        161.01         4.66 o                         
   5   9  -1        548.06        531.08        11.71 o                         
   6   9  -1        109.94         96.43         4.25 o                         
   7   9  -1        138.73        151.37         6.80 o                         
   8   9  -1         36.87         47.13         4.74 o                         
   9   9  -1          8.77          5.65         6.98 o                         
   1  10  -1        195.38        246.61         4.82 o                         
   2  10  -1         72.30         46.15         2.59 o                         
   3  10  -1        539.05        548.00        10.89 o                         
   4  10  -1        712.27        721.37        17.27 o                         
   5  10  -1          3.31          2.69         0.99 o                         
   6  10  -1         94.71         86.09         4.24 o                         
   7  10  -1         13.48         12.38         3.17 o                         
   8  10  -1        133.00        141.21         7.58 o                         
   9  10  -1         84.87         88.46        11.80 o                         
   0  11  -1       2166.19       2069.71        26.80 o                         
   1  11  -1        590.33        616.58         8.97 o                         
   2  11  -1        271.26        281.77         6.17 o                         
   3  11  -1         45.75         41.30         2.32 o                         
   4  11  -1          8.34          8.10         1.31 o                         
   5  11  -1        198.96        195.38         5.39 o                         
   6  11  -1        523.03        525.58        12.35 o                         
   7  11  -1         35.32         33.65         4.05 o                         
   8  11  -1        127.55        134.27         7.32 o                         
   9  11  -1          6.33         18.38        12.14 o                         
   1  12  -1        875.71        851.09        13.65 o                         
   2  12  -1        207.27        219.26         6.07 o                         
   3  12  -1        256.69        238.37         7.74 o                         
   4  12  -1         31.72         28.42         1.89 o                         
   5  12  -1        271.21        289.33         7.70 o                         
   6  12  -1        105.30        108.62         5.99 o                         
   7  12  -1         43.43         37.96         4.21 o                         
   8  12  -1         95.71         97.53         7.42 o                         
   9  12  -1        115.24        117.21        19.32 o                         
   0  13  -1       2577.26       2454.72        31.21 o                         
   1  13  -1          3.87          5.70         1.38 o                         
   2  13  -1         44.03         51.79         2.74 o                         
   3  13  -1        103.19         90.70         4.03 o                         
   4  13  -1         80.60         69.98         2.91 o                         
   5  13  -1        142.75        127.84         4.06 o                         
   6  13  -1        317.89        299.82         7.96 o                         
   7  13  -1         34.76         35.85         4.21 o                         
   8  13  -1        153.60        169.49        14.18 o                         
   9  13  -1          0.07         22.23        10.78 o                         
   1  14  -1         48.37         43.62         2.40 o                         
   2  14  -1       1328.82       1357.98        31.95 o                         
   3  14  -1        456.67        443.38        12.39 o                         
   4  14  -1        160.66        149.14         4.51 o                         
   5  14  -1        183.39        178.42         4.77 o                         
   6  14  -1         63.24         51.11         3.71 o                         
   7  14  -1         56.02         47.48         5.26 o                         
   8  14  -1          7.63         -2.97         4.32 o                         
   9  14  -1         53.78         53.65        12.99 o                         
   0  15  -1       1055.01       1055.60        33.72 o                         
   1  15  -1        315.87        317.29         7.05 o                         
   2  15  -1        389.17        412.60         8.99 o                         
   3  15  -1        180.50        176.07         5.28 o                         
   4  15  -1        450.15        443.04         9.15 o                         
   5  15  -1         14.25          9.12         1.49 o                         
   6  15  -1         76.40         74.23         5.60 o                         
   7  15  -1        106.92        103.95         7.49 o                         
   8  15  -1         53.24         67.68        11.06 o                         
   1  16  -1        399.38        407.20         8.70 o                         
   2  16  -1        999.19        988.00        16.94 o                         
   3  16  -1          1.53          1.46         1.61 o                         
   4  16  -1        564.15        576.02        12.83 o                         
   5  16  -1         70.57         65.61         3.43 o                         
   6  16  -1          5.30          5.24         3.25 o                         
   7  16  -1         43.79         33.14         4.76 o                         
   8  16  -1         76.36         58.34        12.51 o                         
   0  17  -1        174.06        176.37         7.52 o                         
   1  17  -1        265.34        275.80         7.03 o                         
   2  17  -1        217.86        206.31         5.18 o                         
   3  17  -1        105.37         99.08         4.08 o                         
   4  17  -1         11.04         14.30         2.16 o                         
   5  17  -1         43.31         34.19         3.37 o                         
   6  17  -1        110.18        100.02         7.36 o                         
   7  17  -1        127.91        131.04         9.49 o                         
   8  17  -1         57.01         51.42        14.45 o                         
   1  18  -1        477.14        471.47        10.63 o                         
   2  18  -1        285.13        270.60         5.67 o                         
   3  18  -1        275.09        271.40         7.09 o                         
   4  18  -1        560.57        593.20        10.81 o                         
   5  18  -1        391.67        380.98        10.95 o                         
   6  18  -1         25.58         25.00         4.24 o                         
   7  18  -1         78.85         79.33        12.80 o                         
   0  19  -1        300.89        277.23        11.03 o                         
   1  19  -1         77.15         80.83         3.90 o                         
   2  19  -1        947.31        923.17        13.81 o                         
   3  19  -1          1.05         -2.14         2.14 o                         
   4  19  -1         61.01         58.67         3.87 o                         
   5  19  -1         26.79         28.07         3.59 o                         
   6  19  -1        324.79        327.70        14.54 o                         
   7  19  -1         35.39         32.05         6.32 o                         
   1  20  -1          3.11          2.94         1.54 o                         
   2  20  -1         15.63         20.94         2.15 o                         
   3  20  -1        116.43        117.78         5.32 o                         
   4  20  -1         66.26         58.09         4.17 o                         
   5  20  -1         62.04         57.46         5.35 o                         
   6  20  -1          0.12          9.20         5.47 o                         
   7  20  -1          1.22          3.16         4.75 o                         
   0  21  -1        409.97        422.99        15.10 o                         
   1  21  -1          4.28          6.65         1.87 o                         
   2  21  -1        326.18        352.47         8.80 o                         
   3  21  -1          1.59          0.40         2.08 o                         
   4  21  -1         72.56         74.85         4.77 o                         
   5  21  -1          4.99          4.97         3.00 o                         
   6  21  -1        330.63        343.21        17.85 o                         
   1  22  -1          7.15          9.75         1.98 o                         
   2  22  -1        267.71        283.41         8.02 o                         
   3  22  -1         79.25         73.62         4.93 o                         
   4  22  -1         18.39         19.08         3.49 o                         
   5  22  -1        118.60        123.18         9.13 o                         
   6  22  -1          5.71         10.46         8.81 o                         
   0  23  -1        216.33        223.27        10.69 o                         
   1  23  -1         90.43         92.70         5.00 o                         
   2  23  -1        130.92        128.65         6.06 o                         
   3  23  -1          8.84          6.32         3.22 o                         
   4  23  -1        109.51        102.25         8.89 o                         
   5  23  -1         60.99         45.13         8.52 o                         
   1  24  -1          0.46          4.43         2.98 o                         
   2  24  -1        275.31        271.67        10.22 o                         
   3  24  -1         11.12          7.06         3.08 o                         
   4  24  -1        191.58        220.77        14.30 o                         
   5  24  -1          8.96         17.80         8.82 o                         
   0  25  -1         25.70         20.44         7.13 o                         
   1  25  -1         96.16        101.98         7.11 o                         
   2  25  -1          1.41          1.78         3.01 o                         
   3  25  -1         12.92         15.93         5.93 o                         
   4  25  -1         18.37          1.20         5.89 o                         
   1  26  -1         36.87         45.71         6.50 o                         
   2  26  -1        126.79        110.80        12.32 o                         
   3  26  -1         32.06         43.26        12.23 o                         
   4  26  -1         73.57         62.41        12.93 o                         
   0  27  -1         53.93         57.65        14.13 o                         
   1  27  -1         33.81         23.20         8.38 o                         
   2  27  -1        154.27        155.98        21.06 o                         
   1  28  -1         15.70         22.94         9.78 o                         
   2   0   0      20810.56      21370.07       156.37 o                         
   4   0   0        138.07        144.13         4.43 o                         
   6   0   0        923.24        961.87        25.51 o                         
   8   0   0         31.20         15.08         5.28 o                         
   1   1   0       3254.33       3342.12        19.66 o                         
   2   1   0         15.50         14.62         1.01 o                         
   3   1   0       1983.47       2120.78        17.74 o                         
   4   1   0       1686.57       1813.00        19.56 o                         
   5   1   0        144.32        175.13         3.78 o                         
   6   1   0        133.16        132.12         3.77 o                         
   7   1   0         27.79         17.43         2.45 o                         
   8   1   0         99.18         83.62         5.30 o                         
   9   1   0        134.78        146.43         9.78 o                         
   1   2   0          0.63          1.09         0.54 o                         
   2   2   0       5262.12       5546.06        36.35 o                         
   3   2   0       1280.04       1323.58        14.63 o                         
   4   2   0       2047.79       2119.13        26.50 o                         
   5   2   0         21.80         22.08         1.49 o                         
   6   2   0       1028.21       1148.45        22.89 o                         
   7   2   0        180.05        185.06         6.52 o                         
   8   2   0          3.23          2.75         2.32 o                         
   9   2   0          0.29         -3.78         3.78 o                         
  10   2   0          0.50         18.64        10.28 o                         
   1   3   0       5305.62       5077.94        36.87 o                         
   2   3   0       1074.86       1100.23         8.09 o                         
   3   3   0         40.94         41.69         1.64 o                         
   4   3   0       2062.95       2126.67        31.52 o                         
   5   3   0         45.54         43.63         2.19 o                         
   6   3   0        205.48        187.71         4.39 o                         
   7   3   0        156.24        133.82         4.87 o                         
   8   3   0        562.78        613.33        11.42 o                         
   9   3   0          0.42         -3.79         3.79 o                         
  10   3   0        141.49        114.97        20.03 o                         
   0   4   0       5631.37       5558.83        61.13 o                         
   1   4   0       1298.09       1235.91         9.04 o                         
   2   4   0        602.16        606.17         5.98 o                         
   3   4   0        834.45        912.76        11.34 o                         
   4   4   0        951.66       1037.26        19.81 o                         
   5   4   0        135.73        140.27         3.50 o                         
   6   4   0         27.46         32.08         1.88 o                         
   7   4   0        194.81        193.22         5.20 o                         
   8   4   0          0.60         14.20         3.79 o                         
   9   4   0          1.79         -0.96         3.73 o                         
  10   4   0          0.52         -8.57         9.47 o                         
   1   5   0       4020.35       4062.32        29.51 o                         
   2   5   0       1563.98       1513.36        14.71 o                         
   3   5   0        162.96        157.97         3.27 o                         
   4   5   0        262.37        284.73         5.22 o                         
   5   5   0         58.41         62.36         2.46 o                         
   6   5   0        357.05        344.23         7.65 o                         
   7   5   0         12.97          8.01         1.37 o                         
   8   5   0        849.82        847.29        17.69 o                         
   9   5   0         18.52         23.93         4.42 o                         
   0   6   0         93.73         92.31         3.71 o                         
   1   6   0          0.51          0.22         0.93 o                         
   2   6   0         18.22         20.26         1.32 o                         
   3   6   0        480.24        507.69         7.14 o                         
   4   6   0        292.83        276.79         6.58 o                         
   5   6   0       1036.88       1124.88        21.63 o                         
   6   6   0        361.89        364.18        10.38 o                         
   7   6   0          5.68          3.40         1.34 o                         
   8   6   0         38.29         52.54         4.89 o                         
   9   6   0         39.72         35.34         5.22 o                         
   1   7   0       2962.65       2862.77        26.49 o                         
   2   7   0         46.43         57.54         2.13 o                         
   3   7   0        171.95        159.00         3.54 o                         
   4   7   0       2315.06       2426.90        41.33 o                         
   5   7   0        428.29        421.14         7.77 o                         
   6   7   0          9.60          6.58         1.48 o                         
   7   7   0         61.76         58.60         3.29 o                         
   8   7   0         55.72         66.78         6.25 o                         
   9   7   0        159.91        168.34         9.89 o                         
   0   8   0       1055.03       1060.53        22.40 o                         
   1   8   0          7.02          5.21         1.14 o                         
   2   8   0       3913.68       3961.99        40.57 o                         
   3   8   0       1076.77       1020.02        14.82 o                         
   4   8   0        320.68        318.02         7.54 o                         
   5   8   0        290.69        336.99         8.02 o                         
   6   8   0        265.80        258.57         8.25 o                         
   7   8   0         84.41         66.65         3.49 o                         
   8   8   0        173.10        186.79         9.92 o                         
   9   8   0         14.26         22.39         6.36 o                         
   1   9   0        456.97        500.24         6.37 o                         
   2   9   0        388.09        384.83         6.24 o                         
   3   9   0       1211.96       1155.19        14.03 o                         
   4   9   0         13.43         14.05         1.43 o                         
   5   9   0         81.68         84.86         2.93 o                         
   6   9   0        208.43        219.92         5.75 o                         
   7   9   0        378.22        346.55        11.20 o                         
   8   9   0         49.25         39.43         4.61 o                         
   9   9   0         85.00         87.12         8.71 o                         
   0  10   0       1326.97       1253.20        27.80 o                         
   1  10   0          0.14          1.95         1.09 o                         
   2  10   0        553.53        566.56         7.83 o                         
   3  10   0        300.31        299.33         5.48 o                         
   4  10   0        429.16        465.91        10.72 o                         
   5  10   0         16.17         16.17         1.60 o                         
   6  10   0         45.79         38.64         2.72 o                         
   7  10   0        262.21        244.66        13.26 o                         
   8  10   0        153.79        150.82         9.74 o                         
   9  10   0          0.07         -7.00         7.00 o                         
   1  11   0        671.95        690.50        14.42 o                         
   2  11   0        297.50        255.71         5.68 o                         
   3  11   0          4.51          6.79         1.44 o                         
   4  11   0       2202.08       2253.04        57.40 o                         
   5  11   0        657.43        670.41        17.43 o                         
   6  11   0         15.14         20.16         2.24 o                         
   7  11   0         67.11         59.80         5.06 o                         
   8  11   0          0.18          0.59         3.35 o                         
   9  11   0         73.73         54.19         7.84 o                         
   0  12   0       4276.02       4347.44        56.47 o                         
   1  12   0       1271.86       1227.16        18.05 o                         
   2  12   0        478.39        511.49         9.59 o                         
   3  12   0        104.04        100.19         4.03 o                         
   4  12   0        240.03        269.52         6.73 o                         
   5  12   0         69.98         63.64         2.98 o                         
   6  12   0          1.41          3.65         1.63 o                         
   7  12   0        155.11        157.87         7.58 o                         
   8  12   0          0.63          1.61         3.23 o                         
   9  12   0          0.42         -6.24         6.24 o                         
   1  13   0        121.15        122.99         4.05 o                         
   2  13   0         65.73         50.48         2.60 o                         
   3  13   0        159.54        165.77         4.79 o                         
   4  13   0        806.83        803.89        21.24 o                         
   5  13   0        246.94        223.61         8.43 o                         
   6  13   0          0.82          3.08         1.73 o                         
   7  13   0         53.85         50.64         5.28 o                         
   8  13   0         87.21         84.40         7.45 o                         
   0  14   0       1380.70       1435.05        44.59 o                         
   1  14   0        659.05        693.71        14.39 o                         
   2  14   0          7.10          8.81         1.56 o                         
   3  14   0         67.59         75.17         3.41 o                         
   4  14   0         52.24         49.06         2.89 o                         
   5  14   0        437.01        428.11        12.09 o                         
   6  14   0        416.40        398.36        10.26 o                         
   7  14   0         25.42         25.10         3.87 o                         
   8  14   0          7.35          0.81         4.11 o                         
   1  15   0          3.77          5.25         1.44 o                         
   2  15   0        735.12        718.00        15.53 o                         
   3  15   0        943.56        950.36        21.97 o                         
   4  15   0         28.19         27.57         2.49 o                         
   5  15   0         33.53         25.26         2.73 o                         
   6  15   0         47.60         53.66         4.50 o                         
   7  15   0         30.37         23.48         4.22 o                         
   8  15   0          3.05          4.87         6.30 o                         
   0  16   0        585.87        608.82        28.89 o                         
   1  16   0        330.12        345.93         9.94 o                         
   2  16   0        853.25        874.52        21.72 o                         
   3  16   0        739.58        786.61        23.54 o                         
   4  16   0        611.53        605.31        13.75 o                         
   5  16   0          2.68          0.15         2.52 o                         
   6  16   0        188.25        188.64         7.83 o                         
   7  16   0          0.57         -3.77         4.02 o                         
   8  16   0        103.99         91.22        12.85 o                         
   1  17   0        956.08       1017.66        22.45 o                         
   2  17   0        599.56        587.84         9.37 o                         
   3  17   0         32.93         31.78         2.83 o                         
   4  17   0        101.91         97.89         4.19 o                         
   5  17   0        303.44        291.07         9.78 o                         
   6  17   0         54.28         49.80         5.16 o                         
   7  17   0         95.62         78.70         7.06 o                         
   8  17   0         30.97         12.80         6.93 o                         
   0  18   0       1371.01       1355.14        26.65 o                         
   1  18   0        138.68        139.88         4.73 o                         
   2  18   0        141.01        153.40         4.91 o                         
   3  18   0        401.12        395.33        10.21 o                         
   4  18   0        171.63        149.40         5.71 o                         
   5  18   0         74.31         67.48         5.05 o                         
   6  18   0        101.86        110.84         7.15 o                         
   7  18   0         54.21         61.40         9.85 o                         
   1  19   0        449.33        469.09        10.86 o                         
   2  19   0          1.41          2.30         1.81 o                         
   3  19   0        360.87        365.24         8.73 o                         
   4  19   0       1463.37       1564.63        28.07 o                         
   5  19   0          6.06          5.54         2.59 o                         
   6  19   0          0.18          0.80         2.87 o                         
   7  19   0          2.16          6.68         5.46 o                         
   0  20   0        681.50        731.35        21.84 o                         
   1  20   0         49.30         40.74         3.05 o                         
   2  20   0        421.34        415.64         8.91 o                         
   3  20   0          1.00          2.83         2.53 o                         
   4  20   0         58.82         59.77         4.18 o                         
   5  20   0          0.44          4.29         3.01 o                         
   6  20   0        147.11        131.39         9.21 o                         
   7  20   0        173.60        157.00        14.84 o                         
   1  21   0         26.30         22.02         2.35 o                         
   2  21   0        657.60        654.74        12.57 o                         
   3  21   0          6.30          6.22         2.72 o                         
   4  21   0        153.42        155.87         7.27 o                         
   5  21   0         22.52         17.19         3.26 o                         
   6  21   0         29.35         39.58        10.04 o                         
   0  22   0        188.62        195.51         7.96 o                         
   1  22   0         57.93         74.77         4.50 o                         
   2  22   0         21.72         26.57         3.48 o                         
   3  22   0         75.75         62.71         5.13 o                         
   4  22   0          8.75          6.02         2.63 o                         
   5  22   0         38.09         16.44         5.14 o                         
   6  22   0         29.27         26.78         6.31 o                         
   1  23   0        202.68        186.21         7.47 o                         
   2  23   0         52.60         46.06         4.28 o                         
   3  23   0         99.36         95.44         5.63 o                         
   4  23   0        117.24        111.48         7.11 o                         
   5  23   0          5.78          5.59         4.77 o                         
   6  23   0          0.74         -6.85        11.51 o                         
   0  24   0        167.70        175.89        10.01 o                         
   1  24   0          8.07          9.64         2.57 o                         
   2  24   0        106.24         91.78         5.40 o                         
   3  24   0          0.00         -3.40         3.40 o                         
   4  24   0         45.75         53.91         5.98 o                         
   5  24   0         34.62         45.84        13.74 o                         
   1  25   0        443.92        489.95        11.55 o                         
   2  25   0         12.20         14.25         3.30 o                         
   3  25   0         17.22          1.14         4.61 o                         
   4  25   0         26.11         20.28         6.68 o                         
   5  25   0         39.06         46.57        12.01 o                         
   0  26   0         66.36         50.11         8.20 o                         
   1  26   0         16.39         23.85         6.54 o                         
   2  26   0        140.09        214.69        23.41 o                         
   3  26   0          0.74          3.82         5.70 o                         
   1  27   0          0.94         12.82         5.70 o                         
   2  27   0        169.77        162.50        16.11 o                         
   3  27   0         67.51         58.46        13.48 o                         
   2  28   0         12.18         -5.70         7.90 o                         
   2   0   1      15561.79      15601.71        77.31 o                         
   4   0   1       3280.31       3414.10        56.77 o                         
   6   0   1        122.79        113.72         5.17 o                         
   8   0   1        132.26        142.31         6.46 o                         
   0   1   1       6720.73       6473.82        87.65 o                         
   1   1   1       1132.02       1074.67         8.19 o                         
   2   1   1        603.13        659.95         6.56 o                         
   3   1   1        675.72        761.98         7.57 o                         
   4   1   1        866.49        893.94        13.36 o                         
   5   1   1        128.44        118.31         3.27 o                         
   6   1   1        753.00        819.50        18.07 o                         
   7   1   1          2.93          2.88         1.72 o                         
   8   1   1          9.30          5.11         1.72 o                         
   9   1   1         59.13         62.42         6.98 o                         
   1   2   1       4815.41       4674.10        33.01 o                         
   2   2   1       4716.78       4801.67        38.38 o                         
   3   2   1       1591.45       1741.12        16.97 o                         
   4   2   1       2411.79       2556.96        36.56 o                         
   5   2   1         22.19         24.13         1.71 o                         
   6   2   1        262.12        290.80         7.58 o                         
   7   2   1         79.96         83.03         3.98 o                         
   8   2   1        125.48        132.50         6.06 o                         
   9   2   1        254.91        264.68        12.75 o                         
  10   2   1        151.78        181.26        23.96 o                         
   0   3   1       1881.36       1748.56        24.95 o                         
   1   3   1       2741.45       2598.62        24.15 o                         
   2   3   1       2590.25       2720.42        23.90 o                         
   3   3   1        831.15        924.03         8.70 o                         
   4   3   1        632.73        650.61         8.86 o                         
   5   3   1        303.68        335.19         6.53 o                         
   6   3   1        748.92        791.87        18.20 o                         
   7   3   1         18.95         17.43         2.27 o                         
   8   3   1        160.81        161.20         6.15 o                         
   9   3   1         11.02          9.48         6.05 o                         
  10   3   1          3.00         22.91         7.12 o                         
   1   4   1       1840.24       1767.61        12.37 o                         
   2   4   1       2213.73       2215.05        21.51 o                         
   3   4   1        202.99        186.06         3.74 o                         
   4   4   1        733.68        735.03        11.12 o                         
   5   4   1        798.76        873.33        16.65 o                         
   6   4   1        104.89        111.53         3.52 o                         
   7   4   1         60.99         56.42         3.24 o                         
   8   4   1          9.79         12.06         2.69 o                         
   9   4   1        222.15        223.46        11.76 o                         
  10   4   1         19.79         19.25         6.80 o                         
   0   5   1       5331.63       5268.50        52.19 o                         
   1   5   1        948.57        905.93         7.50 o                         
   2   5   1        590.20        584.99         7.65 o                         
   3   5   1         98.76        120.69         3.24 o                         
   4   5   1        247.28        238.31         5.09 o                         
   5   5   1        298.75        308.85         7.01 o                         
   6   5   1       1091.83       1182.53        25.37 o                         
   7   5   1          3.56          3.83         2.31 o                         
   8   5   1        140.99        141.93         7.06 o                         
   9   5   1          5.29          7.92         4.66 o                         
  10   5   1         12.30          5.53         6.07 o                         
   1   6   1        819.45        786.80         7.79 o                         
   2   6   1        288.57        281.01         4.46 o                         
   3   6   1         72.57         72.29         2.80 o                         
   4   6   1       1216.03       1212.84        21.36 o                         
   5   6   1        498.69        534.10        10.19 o                         
   6   6   1         73.78         73.81         3.33 o                         
   7   6   1         39.80         42.68         3.76 o                         
   8   6   1        138.76        137.11         8.32 o                         
   9   6   1        129.13        130.87        10.98 o                         
  10   6   1         20.84          8.52         7.63 o                         
   0   7   1       2880.74       2692.29        51.91 o                         
   1   7   1        906.09        877.17         8.37 o                         
   2   7   1        712.19        697.34         7.76 o                         
   3   7   1        273.28        252.90         5.33 o                         
   4   7   1        265.31        284.01         5.31 o                         
   5   7   1       1178.27       1270.19        27.37 o                         
   6   7   1         96.50         93.47         4.40 o                         
   7   7   1         14.71          5.86         2.60 o                         
   8   7   1         22.23         30.20         4.77 o                         
   9   7   1         44.05         38.43         6.46 o                         
  10   7   1          7.88         13.73         9.46 o                         
   1   8   1        160.25        140.51         3.42 o                         
   2   8   1       1915.49       1862.22        15.91 o                         
   3   8   1        498.33        529.04         7.56 o                         
   4   8   1        535.57        525.76        10.14 o                         
   5   8   1        209.09        237.28         5.50 o                         
   6   8   1        444.23        446.59         9.76 o                         
   7   8   1         15.05          7.75         2.60 o                         
   8   8   1        392.80        412.28        14.19 o                         
   9   8   1         18.27          8.90         4.28 o                         
   0   9   1        537.02        530.49        12.66 o                         
   1   9   1       1749.00       1763.50        18.34 o                         
   2   9   1         94.41         92.83         3.15 o                         
   3   9   1        431.33        424.08         6.34 o                         
   4   9   1        150.79        163.22         4.72 o                         
   5   9   1        534.24        550.47        13.38 o                         
   6   9   1        111.43         93.63         4.56 o                         
   7   9   1        142.63        141.79         7.00 o                         
   8   9   1         36.58         45.99         5.26 o                         
   9   9   1          8.76          4.52         4.24 o                         
   1  10   1        194.57        237.81         5.57 o                         
   2  10   1         72.80         50.06         2.67 o                         
   3  10   1        545.40        538.17        10.69 o                         
   4  10   1        712.35        729.25        18.70 o                         
   5  10   1          4.16          6.35         1.40 o                         
   6  10   1         94.11         79.00         4.66 o                         
   7  10   1         12.91         12.84         2.47 o                         
   8  10   1        132.10        143.44         8.71 o                         
   9  10   1         84.02         87.54        11.85 o                         
   0  11   1       2135.90       2043.28        49.26 o                         
   1  11   1        584.30        589.15         9.06 o                         
   2  11   1        269.90        267.98         6.25 o                         
   3  11   1         45.47         41.95         2.26 o                         
   4  11   1          7.10          8.04         1.19 o                         
   5  11   1        201.05        194.65         6.10 o                         
   6  11   1        529.19        508.94        11.16 o                         
   7  11   1         34.63         30.82         3.44 o                         
   8  11   1        127.51        136.27         9.68 o                         
   9  11   1          6.35         -6.84         6.84 o                         
   1  12   1        872.13        837.33        15.98 o                         
   2  12   1        209.59        216.39         5.37 o                         
   3  12   1        242.31        237.02         5.82 o                         
   4  12   1         32.62         32.47         2.17 o                         
   5  12   1        276.29        270.80         6.87 o                         
   6  12   1        105.07        110.81         4.98 o                         
   7  12   1         44.18         43.60         4.06 o                         
   8  12   1         95.46         93.96         6.88 o                         
   9  12   1        116.24        118.79        13.75 o                         
   0  13   1       2605.43       2596.42        96.07 o                         
   1  13   1          3.43          5.63         1.41 o                         
   2  13   1         47.30         59.32         2.70 o                         
   3  13   1        103.91         91.74         3.52 o                         
   4  13   1         80.56         71.28         3.57 o                         
   5  13   1        144.78        132.43         5.75 o                         
   6  13   1        314.93        298.30         7.76 o                         
   7  13   1         34.10         38.88         4.66 o                         
   8  13   1        154.05        160.50        11.67 o                         
   9  13   1          0.10         17.02         9.10 o                         
   1  14   1         49.12         45.99         2.57 o                         
   2  14   1       1329.34       1362.74        31.14 o                         
   3  14   1        446.92        428.66         9.87 o                         
   4  14   1        160.19        147.48         5.30 o                         
   5  14   1        183.56        166.92         6.49 o                         
   6  14   1         64.42         61.58         4.41 o                         
   7  14   1         56.28         51.90         5.17 o                         
   8  14   1          8.22         18.42         4.26 o                         
   0  15   1       1032.90       1070.41        43.04 o                         
   1  15   1        313.73        304.56         7.89 o                         
   2  15   1        394.54        419.00        12.72 o                         
   3  15   1        178.72        172.03         4.95 o                         
   4  15   1        450.22        425.46         8.91 o                         
   5  15   1         11.51          9.62         2.19 o                         
   6  15   1         80.99         78.12         4.92 o                         
   7  15   1        108.76        108.80         7.27 o                         
   8  15   1         53.04         50.99         6.83 o                         
   1  16   1        398.66        404.37        13.94 o                         
   2  16   1        998.88        976.27        15.03 o                         
   3  16   1          1.89          0.86         1.68 o                         
   4  16   1        565.11        553.85        13.42 o                         
   5  16   1         70.93         63.84         4.00 o                         
   6  16   1          5.50          2.96         2.51 o                         
   7  16   1         44.06         41.12         4.94 o                         
   8  16   1         76.80         62.46        21.76 o                         
   0  17   1        170.87        167.48         8.48 o                         
   1  17   1        266.83        278.66         6.92 o                         
   2  17   1        219.51        211.47         6.28 o                         
   3  17   1        106.19         96.50         4.21 o                         
   4  17   1         10.85         12.71         2.18 o                         
   5  17   1         46.20         44.90         3.82 o                         
   6  17   1        110.88         95.37         5.67 o                         
   7  17   1        125.90        140.06         8.47 o                         
   8  17   1         56.65         74.76        15.35 o                         
   1  18   1        480.36        466.23        10.41 o                         
   2  18   1        284.52        266.49         7.12 o                         
   3  18   1        274.78        254.40         8.18 o                         
   4  18   1        558.63        578.63        14.31 o                         
   5  18   1        391.87        374.44        11.39 o                         
   6  18   1         25.71         22.42         3.67 o                         
   7  18   1         78.99         76.46         7.82 o                         
   0  19   1        319.54        330.01        12.52 o                         
   1  19   1         78.09         79.33         4.33 o                         
   2  19   1        940.10        951.08        16.54 o                         
   3  19   1          1.02          0.75         1.80 o                         
   4  19   1         62.41         64.85         3.92 o                         
   5  19   1         27.22         23.02         3.27 o                         
   6  19   1        319.21        318.87        10.98 o                         
   7  19   1         35.43         29.85         6.76 o                         
   1  20   1          2.54          3.03         2.29 o                         
   2  20   1         15.19         20.66         2.83 o                         
   3  20   1        119.99        129.65         5.74 o                         
   4  20   1         66.46         59.16         4.80 o                         
   5  20   1         62.04         64.26         4.85 o                         
   6  20   1          0.12          1.03         3.65 o                         
   0  21   1        398.97        385.72        17.66 o                         
   1  21   1          4.53         -1.94         2.40 o                         
   2  21   1        330.37        339.79        10.99 o                         
   3  21   1          1.62          2.40         2.77 o                         
   4  21   1         72.29         75.09         5.30 o                         
   5  21   1          4.84          8.87         2.94 o                         
   6  21   1        331.82        337.90        16.71 o                         
   1  22   1          8.53          7.60         3.03 o                         
   2  22   1        267.62        261.31         9.94 o                         
   3  22   1         80.74         72.81         5.39 o                         
   4  22   1         19.12         20.23         3.23 o                         
   5  22   1        116.23        113.18         9.86 o                         
   6  22   1          5.43         -0.41        15.91 o                         
   0  23   1        223.38        228.39        12.76 o                         
   1  23   1         89.60         87.62         5.79 o                         
   2  23   1        129.29        123.26         7.09 o                         
   3  23   1          8.58          5.76         3.72 o                         
   4  23   1        109.73        103.49         7.13 o                         
   5  23   1         59.66         57.20         8.25 o                         
   6  23   1         58.71         56.14        14.80 o                         
   1  24   1          0.41         -1.52         2.59 o                         
   2  24   1        274.02        261.07        10.00 o                         
   3  24   1         11.87          6.66         3.34 o                         
   4  24   1        194.31        195.13        10.78 o                         
   5  24   1          8.83          4.35         9.02 o                         
   0  25   1         26.11         11.42         6.01 o                         
   1  25   1         94.83         91.41         6.17 o                         
   2  25   1          1.39         11.37         4.51 o                         
   3  25   1         13.16          9.00         3.94 o                         
   4  25   1         18.41         17.68         4.28 o                         
   1  26   1         36.53         41.48         5.34 o                         
   2  26   1        127.13        128.28         8.90 o                         
   3  26   1         31.30         34.04        10.17 o                         
   4  26   1         72.52         60.51        14.29 o                         
   0  27   1         48.94         46.49        13.95 o                         
   1  27   1         33.89         37.25         6.35 o                         
   2  27   1        156.22        195.52        19.12 o                         
   3  27   1          4.07         17.55         8.75 o                         
   0   0   2       6132.20       5869.38        40.12 o                         
   2   0   2       1094.08       1083.14        17.19 o                         
   4   0   2        940.83        955.99        13.11 o                         
   6   0   2       3971.58       4256.26        93.23 o                         
   8   0   2        110.64         87.38        11.89 o                         
   1   1   2        141.68        123.00         2.46 o                         
   2   1   2        479.80        473.21         4.28 o                         
   3   1   2        651.07        674.43         9.51 o                         
   4   1   2         44.01         50.41         2.07 o                         
   5   1   2          9.38          6.37         1.22 o                         
   6   1   2        120.74        133.16         4.32 o                         
   7   1   2        100.81         90.25         3.83 o                         
   8   1   2        138.91        140.05         6.87 o                         
   9   1   2        160.46        152.55        12.85 o                         
   0   2   2      35948.94      34773.16       223.83 o                         
   1   2   2        630.61        575.54         5.56 o                         
   2   2   2        959.51        950.95        10.52 o                         
   3   2   2        831.04        841.86        13.52 o                         
   4   2   2       1043.67       1136.62        19.01 o                         
   5   2   2        370.44        387.30         8.92 o                         
   6   2   2         50.71         44.34         2.48 o                         
   7   2   2         52.91         52.91         2.97 o                         
   8   2   2        207.13        202.10         7.28 o                         
   9   2   2         14.98          8.43         4.19 o                         
   1   3   2       3158.72       3053.70        18.98 o                         
   2   3   2       1532.08       1441.02        12.55 o                         
   3   3   2        189.50        189.59         4.28 o                         
   4   3   2        910.52        979.41        17.39 o                         
   5   3   2        189.79        208.12         4.60 o                         
   6   3   2        419.47        420.40        10.55 o                         
   7   3   2        263.75        271.49         7.94 o                         
   8   3   2        603.32        625.31        14.06 o                         
   9   3   2          1.09          3.13         7.51 o                         
   0   4   2       4249.82       4134.35        54.50 o                         
   1   4   2        148.08        139.96         2.80 o                         
   2   4   2       1140.67       1168.24        12.65 o                         
   3   4   2        488.11        498.21         8.33 o                         
   4   4   2          1.69          2.50         1.49 o                         
   5   4   2        199.52        206.35         4.50 o                         
   6   4   2         97.49        111.36         4.34 o                         
   7   4   2        213.10        220.74         6.83 o                         
   8   4   2         32.79         37.90         4.00 o                         
   9   4   2          5.04          2.40         3.81 o                         
   1   5   2        904.94        890.38        10.81 o                         
   2   5   2        287.47        273.91         3.76 o                         
   3   5   2        116.06        104.04         3.44 o                         
   4   5   2       4510.36       4731.03        76.39 o                         
   5   5   2         86.03         90.23         3.10 o                         
   6   5   2         72.66         60.10         3.17 o                         
   7   5   2        132.47        138.26         5.83 o                         
   8   5   2        299.21        326.51        10.83 o                         
   9   5   2         10.70         16.85         6.66 o                         
   0   6   2      11262.13      11582.21        89.30 o                         
   1   6   2        635.51        630.10         6.09 o                         
   2   6   2        400.08        393.39         5.07 o                         
   3   6   2         56.61         41.49         2.46 o                         
   4   6   2        105.92        118.77         4.01 o                         
   5   6   2         42.58         38.13         2.19 o                         
   6   6   2        236.35        247.24         6.32 o                         
   7   6   2         39.39         38.15         3.33 o                         
   8   6   2         70.09         63.69         5.14 o                         
   9   6   2         24.40         25.81         6.35 o                         
   1   7   2        547.89        594.06         6.46 o                         
   2   7   2        540.26        498.42         6.80 o                         
   3   7   2       1407.32       1375.93        23.57 o                         
   4   7   2         49.13         51.69         2.62 o                         
   5   7   2         88.80         88.12         3.27 o                         
   6   7   2         81.11         81.15         3.89 o                         
   7   7   2        134.02        123.50         5.88 o                         
   8   7   2        157.86        156.43         7.59 o                         
   9   7   2         77.67         85.17        11.68 o                         
   0   8   2       2830.37       2870.23        42.63 o                         
   1   8   2        492.02        518.68         6.62 o                         
   2   8   2        117.21        120.69         3.51 o                         
   3   8   2        537.98        533.18        10.63 o                         
   4   8   2        715.16        784.16        16.01 o                         
   5   8   2        151.23        153.18         4.54 o                         
   6   8   2        365.48        351.49        10.52 o                         
   7   8   2         21.36         21.48         2.97 o                         
   8   8   2         99.50        107.18         7.41 o                         
   9   8   2          3.80          8.37         4.86 o                         
   1   9   2       3140.05       3234.98        43.97 o                         
   2   9   2        190.78        199.35         4.38 o                         
   3   9   2        601.15        582.81        10.67 o                         
   4   9   2         49.89         46.96         2.51 o                         
   5   9   2        336.47        328.95         7.61 o                         
   6   9   2         32.44         25.71         2.72 o                         
   7   9   2         78.88         75.22         4.77 o                         
   8   9   2         90.85         93.06         7.00 o                         
   9   9   2        144.97        154.54        13.22 o                         
   0  10   2       2010.56       2230.63        49.93 o                         
   1  10   2        221.99        198.67         4.80 o                         
   2  10   2       3056.50       3198.53        42.34 o                         
   3  10   2        406.16        425.51         9.21 o                         
   4  10   2        882.82        925.09        23.91 o                         
   5  10   2        161.37        162.73         5.15 o                         
   6  10   2         71.15         68.91         4.12 o                         
   7  10   2         81.61         86.00         5.20 o                         
   8  10   2         67.78         82.80         6.59 o                         
   9  10   2          1.11          1.92         5.02 o                         
   1  11   2         74.69         70.35         3.34 o                         
   2  11   2        199.73        175.76         4.39 o                         
   3  11   2          0.83          1.77         1.26 o                         
   4  11   2        394.14        412.03         9.89 o                         
   5  11   2        423.65        396.32         8.21 o                         
   6  11   2         32.41         31.71         2.75 o                         
   7  11   2        255.25        257.90         9.41 o                         
   8  11   2         82.63         68.48         6.33 o                         
   9  11   2         23.73         27.21         7.94 o                         
   0  12   2        469.93        485.93        13.59 o                         
   1  12   2        431.28        418.57         7.78 o                         
   2  12   2        176.21        210.94         4.96 o                         
   3  12   2        292.64        322.61         8.80 o                         
   4  12   2         23.86         21.98         2.21 o                         
   5  12   2        400.48        403.42        12.58 o                         
   6  12   2         62.47         58.18         4.14 o                         
   7  12   2        141.24        162.03         7.63 o                         
   8  12   2         17.05         17.95         4.32 o                         
   9  12   2          3.35         -8.37         8.37 o                         
   1  13   2         71.52         64.06         3.03 o                         
   2  13   2        414.98        385.82         9.56 o                         
   3  13   2         70.90         67.87         2.84 o                         
   4  13   2        948.02        942.23        21.26 o                         
   5  13   2         42.59         32.18         2.99 o                         
   6  13   2         44.15         39.79         3.53 o                         
   7  13   2         11.98          9.58         2.71 o                         
   8  13   2         62.50         54.64         8.44 o                         
   0  14   2       2275.10       2386.38        85.40 o                         
   1  14   2        566.34        575.04        16.74 o                         
   2  14   2        206.16        208.33         5.99 o                         
   3  14   2        369.73        351.55         8.78 o                         
   4  14   2         35.50         30.47         2.67 o                         
   5  14   2         26.05         27.36         2.75 o                         
   6  14   2        176.03        164.29         6.53 o                         
   7  14   2         98.66         90.14         5.81 o                         
   8  14   2         15.10          3.23         4.21 o                         
   1  15   2         27.07         31.22         2.57 o                         
   2  15   2         88.93         84.54         3.67 o                         
   3  15   2        431.36        442.82        11.95 o                         
   4  15   2        572.88        584.14        13.39 o                         
   5  15   2         34.60         22.74         2.51 o                         
   6  15   2         36.97         32.17         3.68 o                         
   7  15   2          8.45          9.10         2.86 o                         
   8  15   2         61.56         59.16         6.93 o                         
   0  16   2       1456.34       1612.29        57.48 o                         
   1  16   2        341.64        350.94        10.45 o                         
   2  16   2        563.27        555.95        13.37 o                         
   3  16   2        179.39        191.75         5.62 o                         
   4  16   2        470.59        473.80        10.68 o                         
   5  16   2         25.16         21.89         2.67 o                         
   6  16   2        195.73        207.59         8.22 o                         
   7  16   2          0.11         -0.86         3.03 o                         
   8  16   2        168.00        158.98        14.94 o                         
   1  17   2        299.50        268.15         7.60 o                         
   2  17   2         65.20         54.99         3.62 o                         
   3  17   2        173.17        175.11         5.78 o                         
   4  17   2        644.63        681.16        17.33 o                         
   5  17   2        347.73        363.16        11.62 o                         
   6  17   2         14.97         13.69         3.20 o                         
   7  17   2        109.92        113.45         7.34 o                         
   0  18   2        538.01        525.60        18.16 o                         
   1  18   2          8.30          5.44         2.14 o                         
   2  18   2         65.42         60.82         3.81 o                         
   3  18   2         74.73         66.34         3.95 o                         
   4  18   2        139.96        145.24         6.25 o                         
   5  18   2         12.32         14.19         3.23 o                         
   6  18   2        215.30        222.53         8.81 o                         
   7  18   2         99.24        120.25        14.89 o                         
   1  19   2          8.18         11.71         2.82 o                         
   2  19   2        665.86        624.88        12.86 o                         
   3  19   2         90.84         81.00         4.81 o                         
   4  19   2         85.89         86.91         6.01 o                         
   5  19   2         14.11          9.43         2.74 o                         
   6  19   2         11.52          9.79         3.64 o                         
   7  19   2         14.36         53.71        16.15 o                         
   0  20   2        174.56        142.86         9.91 o                         
   1  20   2         41.02         48.94         4.21 o                         
   2  20   2          4.30          1.72         2.52 o                         
   3  20   2        181.03        159.91         7.31 o                         
   4  20   2         13.64         12.00         3.49 o                         
   5  20   2         83.25         75.54         5.75 o                         
   6  20   2         38.92         35.49         7.34 o                         
   1  21   2        122.95        111.64         6.31 o                         
   2  21   2        205.84        209.07         8.42 o                         
   3  21   2         25.82         27.10         3.86 o                         
   4  21   2        371.62        355.63        11.74 o                         
   5  21   2         40.47         29.57         4.00 o                         
   6  21   2         17.64          7.51        10.21 o                         
   0  22   2         10.31         13.60         4.90 o                         
   1  22   2        105.73        104.53         6.92 o                         
   2  22   2        167.96        163.65         8.47 o                         
   3  22   2         87.31         76.51         5.52 o                         
   4  22   2         18.49         20.10         3.77 o                         
   5  22   2         38.40         42.38         6.17 o                         
   1  23   2        369.00        431.21        14.38 o                         
   2  23   2        185.19        190.09         9.09 o                         
   3  23   2         10.26          8.95         3.15 o                         
   4  23   2         54.27         59.00         6.30 o                         
   5  23   2          8.75         10.74         9.69 o                         
   0  24   2        293.61        294.67        14.37 o                         
   1  24   2         43.84         51.67         5.07 o                         
   2  24   2        126.79        141.44         7.52 o                         
   3  24   2         10.97          6.04         4.47 o                         
   4  24   2         59.92         65.57         7.68 o                         
   1  25   2         62.26         59.50         6.57 o                         
   2  25   2         11.15          4.88         5.12 o                         
   3  25   2         86.37         65.71         7.63 o                         
   4  25   2         22.91         22.93        10.71 o                         
   0  26   2        145.45        164.35        15.80 o                         
   1  26   2         25.50         23.97         4.77 o                         
   2  26   2         16.77         14.09        10.27 o                         
   3  26   2         15.26          8.12         6.42 o                         
   1  27   2          7.27          0.03         5.11 o                         
   2  27   2         34.23         49.61        11.28 o                         
   0  28   2          4.40        -10.58        10.58 o                         
   2   0   3        688.65        642.60         9.02 o                         
   4   0   3       1704.99       1745.73        46.33 o                         
   6   0   3        106.76        103.07         5.55 o                         
   8   0   3        548.50        580.86        34.11 o                         
   0   1   3       5040.17       5002.01        28.10 o                         
   1   1   3       1297.48       1283.60         8.58 o                         
   2   1   3       1122.06       1123.85        11.37 o                         
   3   1   3        155.18        165.01         3.41 o                         
   4   1   3        348.29        355.76         5.72 o                         
   5   1   3        194.53        193.57         3.89 o                         
   6   1   3        330.77        331.67         9.05 o                         
   7   1   3         10.90         10.12         1.65 o                         
   8   1   3         27.08         23.50         5.60 o                         
   1   2   3       3251.27       3376.87        22.96 o                         
   2   2   3       2429.94       2421.35        22.39 o                         
   3   2   3        923.68        954.01        14.68 o                         
   4   2   3        849.85        851.97        16.93 o                         
   5   2   3        497.44        529.40        10.94 o                         
   6   2   3         26.50         27.45         2.74 o                         
   7   2   3         20.27         20.75         3.02 o                         
   8   2   3        134.90        146.01         8.93 o                         
   9   2   3        119.29         97.08        19.53 o                         
   0   3   3       1583.33       1495.83        10.92 o                         
   1   3   3        456.92        443.97         4.95 o                         
   2   3   3       1064.31       1092.84        12.64 o                         
   3   3   3        576.34        567.30         7.78 o                         
   4   3   3        136.22        144.49         3.84 o                         
   5   3   3        229.05        238.12         5.31 o                         
   6   3   3        558.16        579.53         9.98 o                         
   7   3   3         41.29         42.74         4.02 o                         
   8   3   3        179.38        181.60         9.00 o                         
   9   3   3          8.83          8.60        11.83 o                         
   1   4   3        112.11        105.59         2.58 o                         
   2   4   3         58.08         47.23         1.81 o                         
   3   4   3        175.24        146.71         3.22 o                         
   4   4   3        592.69        627.11        11.81 o                         
   5   4   3        132.96        136.32         3.84 o                         
   6   4   3        168.36        179.01         5.46 o                         
   7   4   3         58.76         65.06         4.15 o                         
   8   4   3         50.94         43.74         4.97 o                         
   9   4   3        193.45        203.80        27.28 o                         
   0   5   3       5920.92       5761.42        93.91 o                         
   1   5   3          3.34          2.41         0.89 o                         
   2   5   3        629.66        614.00         6.63 o                         
   3   5   3         52.14         46.83         1.99 o                         
   4   5   3         82.63         84.62         2.98 o                         
   5   5   3        441.89        477.15         9.95 o                         
   6   5   3        602.08        634.35        11.24 o                         
   7   5   3         23.80         25.78         2.90 o                         
   8   5   3         49.59         47.83         5.02 o                         
   9   5   3         15.07         25.71        11.33 o                         
   1   6   3        322.28        305.39         5.34 o                         
   2   6   3       2135.06       2080.53        25.19 o                         
   3   6   3        244.68        255.70         4.98 o                         
   4   6   3        248.28        242.75         5.01 o                         
   5   6   3        288.91        304.43         9.23 o                         
   6   6   3        194.90        205.45         5.96 o                         
   7   6   3         44.29         44.33         3.49 o                         
   8   6   3         22.28         20.79         3.26 o                         
   9   6   3        176.08        156.74        24.01 o                         
   0   7   3        134.80        121.75         4.59 o                         
   1   7   3        991.17        990.08        15.47 o                         
   2   7   3        139.75        153.34         3.65 o                         
   3   7   3        332.70        355.80         7.49 o                         
   4   7   3        435.65        448.87         9.30 o                         
   5   7   3        387.16        389.17        11.61 o                         
   6   7   3        118.06        117.08         4.97 o                         
   7   7   3         32.57         32.65         3.30 o                         
   8   7   3         24.95         26.58         3.61 o                         
   9   7   3         68.90        122.49        21.39 o                         
   1   8   3        452.61        500.27         7.55 o                         
   2   8   3        601.48        571.70        11.17 o                         
   3   8   3         73.78         77.42         2.58 o                         
   4   8   3        906.56        941.33        19.72 o                         
   5   8   3        261.51        264.00         8.09 o                         
   6   8   3         20.22         11.03         2.22 o                         
   7   8   3         22.52         22.00         2.76 o                         
   8   8   3        156.91        167.00         7.80 o                         
   9   8   3         17.45         10.52         9.32 o                         
   0   9   3        685.70        674.55        22.44 o                         
   1   9   3       1656.26       1685.46        30.27 o                         
   2   9   3        523.39        534.01        11.00 o                         
   3   9   3        173.62        169.25         3.92 o                         
   4   9   3        160.98        174.85         3.95 o                         
   5   9   3        311.83        329.44         8.67 o                         
   6   9   3        347.85        353.63         8.83 o                         
   7   9   3         71.40         73.81         4.90 o                         
   8   9   3          2.17          4.34         2.95 o                         
   9   9   3         18.40         23.43        12.72 o                         
   1  10   3        311.56        338.31         6.91 o                         
   2  10   3        722.58        752.46        12.77 o                         
   3  10   3        291.47        298.55         6.74 o                         
   4  10   3        184.83        175.58         6.90 o                         
   5  10   3         57.42         53.26         4.16 o                         
   6  10   3         76.09         85.31         4.57 o                         
   7  10   3         11.55         10.89         2.69 o                         
   8  10   3        111.39        117.88         8.37 o                         
   0  11   3       1626.33       1649.01        44.33 o                         
   1  11   3        299.66        320.76         6.91 o                         
   2  11   3        163.66        187.67         3.80 o                         
   3  11   3        286.79        296.37         7.23 o                         
   4  11   3        166.17        157.76         5.31 o                         
   5  11   3        354.92        372.49        10.05 o                         
   6  11   3        351.45        348.81         8.92 o                         
   7  11   3         34.56         36.10         3.65 o                         
   8  11   3        270.00        298.45        13.90 o                         
   1  12   3          5.42          6.89         1.41 o                         
   2  12   3         84.57         84.95         2.95 o                         
   3  12   3        216.10        204.63         5.15 o                         
   4  12   3         56.51         55.11         3.25 o                         
   5  12   3        595.88        660.95        22.39 o                         
   6  12   3        102.24        112.87         5.35 o                         
   7  12   3        162.90        159.27         7.04 o                         
   8  12   3         13.91         13.65         5.02 o                         
   0  13   3       1259.38       1338.98        40.53 o                         
   1  13   3         13.35         10.19         1.61 o                         
   2  13   3        618.44        658.33        14.29 o                         
   3  13   3         31.38         32.39         2.33 o                         
   4  13   3         35.31         30.52         2.51 o                         
   5  13   3          4.83          6.30         2.19 o                         
   6  13   3        378.50        383.19        11.29 o                         
   7  13   3          6.66          5.67         2.58 o                         
   8  13   3         44.50         49.05         6.36 o                         
   1  14   3        219.85        254.54         7.71 o                         
   2  14   3        557.92        571.14        13.31 o                         
   3  14   3        195.74        187.38         6.27 o                         
   4  14   3        211.36        211.23         7.29 o                         
   5  14   3        123.98        124.82         5.70 o                         
   6  14   3         11.53          9.54         2.85 o                         
   7  14   3          4.94          3.39         2.60 o                         
   8  14   3         28.35         36.53         8.72 o                         
   0  15   3         84.32         95.38         6.98 o                         
   1  15   3         73.40         64.79         3.96 o                         
   2  15   3        191.22        186.07         5.46 o                         
   3  15   3         40.24         30.35         2.67 o                         
   4  15   3        180.56        167.64         5.85 o                         
   5  15   3         46.76         50.82         3.85 o                         
   6  15   3         46.89         49.07         4.39 o                         
   7  15   3         70.08         76.92         5.37 o                         
   8  15   3         45.58         18.46        19.48 o                         
   1  16   3          8.33          7.93         2.09 o                         
   2  16   3        867.09        834.03        12.37 o                         
   3  16   3        112.98        103.29         4.96 o                         
   4  16   3        430.01        427.08        10.37 o                         
   5  16   3        202.64        199.42         8.25 o                         
   6  16   3         46.25         36.81         3.87 o                         
   7  16   3         78.24         71.60        11.20 o                         
   0  17   3        144.02        125.93         9.09 o                         
   1  17   3        298.27        290.71         9.06 o                         
   2  17   3        185.63        189.44         6.99 o                         
   3  17   3          4.26          3.32         1.93 o                         
   4  17   3         47.98         52.96         4.60 o                         
   5  17   3         48.94         51.22         4.34 o                         
   6  17   3        178.08        166.35         8.53 o                         
   7  17   3         93.66         88.49        15.70 o                         
   1  18   3        382.97        366.25        10.31 o                         
   2  18   3        113.34        110.36         5.53 o                         
   3  18   3        129.14        112.21         5.48 o                         
   4  18   3        322.82        328.94        11.99 o                         
   5  18   3        112.24        118.47         6.97 o                         
   6  18   3          5.08          7.41         2.87 o                         
   7  18   3         49.07         38.96        13.55 o                         
   0  19   3        172.61        155.83        12.22 o                         
   1  19   3         94.13         94.24         6.00 o                         
   2  19   3        238.62        234.29         8.06 o                         
   3  19   3         13.12         11.23         2.57 o                         
   4  19   3         98.48         89.19         6.44 o                         
   5  19   3         41.51         40.72         4.52 o                         
   6  19   3        110.89        123.64         8.86 o                         
   7  19   3         13.56         12.47         9.86 o                         
   1  20   3          8.63          6.16         2.90 o                         
   2  20   3          0.51          1.03         2.50 o                         
   3  20   3        145.94        139.65         7.59 o                         
   4  20   3         34.48         32.83         4.45 o                         
   5  20   3         85.54         86.51         6.03 o                         
   6  20   3          1.95          5.64         8.17 o                         
   0  21   3        444.37        463.91        21.76 o                         
   1  21   3         12.50         11.64         3.17 o                         
   2  21   3        202.65        191.78         8.88 o                         
   3  21   3         17.83         15.00         4.10 o                         
   4  21   3         50.53         44.82         4.65 o                         
   5  21   3         21.69         10.89         4.00 o                         
   6  21   3        168.11        150.54        22.22 o                         
   1  22   3        135.94        155.37         8.06 o                         
   2  22   3        176.78        175.52         8.56 o                         
   3  22   3         87.30         87.70         6.94 o                         
   4  22   3         32.97         29.70         4.67 o                         
   5  22   3         32.05         32.73         6.49 o                         
   0  23   3        117.31        136.15        11.15 o                         
   1  23   3         33.78         38.80         4.60 o                         
   2  23   3         70.87         81.07         6.77 o                         
   3  23   3          1.12          3.12         4.19 o                         
   4  23   3        106.77        104.55         8.70 o                         
   5  23   3         34.37         20.42        10.71 o                         
   1  24   3          4.08          3.94         4.83 o                         
   2  24   3        192.52        187.08        11.29 o                         
   3  24   3         58.63         61.59         7.50 o                         
   4  24   3        171.98        194.06        29.86 o                         
   0  25   3        149.95        141.05        24.24 o                         
   1  25   3         73.65         73.89         9.58 o                         
   2  25   3         83.69         56.82         8.32 o                         
   3  25   3          3.67         -7.86         7.86 o                         
   1  26   3         41.16         58.03        11.37 o                         
   2  26   3        105.42        112.87        21.16 o                         
   0   0   4      15440.57      15791.75       214.96 o                         
   2   0   4         28.03         35.34         2.29 o                         
   4   0   4        504.39        542.28        13.74 o                         
   6   0   4        346.28        332.45         9.64 o                         
   8   0   4        124.12        122.10        16.76 o                         
   1   1   4        284.42        273.79         3.04 o                         
   2   1   4         84.54         70.74         2.05 o                         
   3   1   4        379.92        355.31         5.52 o                         
   4   1   4        385.77        402.96         6.65 o                         
   5   1   4         97.85         90.47         2.92 o                         
   6   1   4         74.94         75.64         2.90 o                         
   7   1   4         61.54         62.17         5.45 o                         
   8   1   4         66.51         51.68         8.66 o                         
   0   2   4        995.85       1042.45        11.26 o                         
   1   2   4        314.71        287.53         3.36 o                         
   2   2   4       1284.22       1319.48        16.46 o                         
   3   2   4        157.89        151.76         3.24 o                         
   4   2   4        381.84        400.95         6.32 o                         
   5   2   4         40.11         35.48         1.82 o                         
   6   2   4        411.61        420.88        10.25 o                         
   7   2   4         31.62         21.85         2.81 o                         
   8   2   4         18.03         19.18         5.88 o                         
   9   2   4         16.91          3.38         6.00 o                         
   1   3   4        700.04        717.28         8.27 o                         
   2   3   4        219.34        206.59         3.49 o                         
   3   3   4         14.35         11.39         1.02 o                         
   4   3   4       1172.15       1166.73        25.43 o                         
   5   3   4        208.97        201.47         5.76 o                         
   6   3   4         92.07         86.79         4.13 o                         
   7   3   4          3.06          3.52         2.48 o                         
   8   3   4        221.44        243.62        13.40 o                         
   0   4   4       1997.01       1943.48        23.52 o                         
   1   4   4        565.79        532.11         5.38 o                         
   2   4   4        195.46        219.58         3.75 o                         
   3   4   4        105.71        105.51         2.77 o                         
   4   4   4         35.70         37.30         1.72 o                         
   5   4   4        286.09        289.72         6.71 o                         
   6   4   4         57.42         54.34         3.30 o                         
   7   4   4         87.39         91.68         5.43 o                         
   8   4   4         14.33         16.39         5.03 o                         
   1   5   4        217.19        244.46         4.08 o                         
   2   5   4       1156.41       1099.68        13.62 o                         
   3   5   4        159.21        151.50         3.88 o                         
   4   5   4        137.90        123.92         4.10 o                         
   5   5   4        162.50        165.88         5.21 o                         
   6   5   4        125.63        104.41         4.49 o                         
   7   5   4        216.37        223.36         7.52 o                         
   8   5   4        202.03        194.42        12.03 o                         
   0   6   4       2057.69       1977.49        44.61 o                         
   1   6   4        124.90        131.10         2.77 o                         
   2   6   4        685.68        749.73        10.83 o                         
   3   6   4          7.84          3.61         1.08 o                         
   4   6   4         83.18         69.48         2.57 o                         
   5   6   4        189.11        187.78         5.73 o                         
   6   6   4        316.37        309.96         8.51 o                         
   7   6   4         23.47         20.70         3.02 o                         
   8   6   4         29.51         25.47         5.06 o                         
   1   7   4        965.89        922.32        14.37 o                         
   2   7   4        103.09        109.66         2.86 o                         
   3   7   4        695.24        703.27        13.25 o                         
   4   7   4        670.07        721.01        16.64 o                         
   5   7   4         85.68         95.64         3.94 o                         
   6   7   4          5.58          8.55         2.48 o                         
   7   7   4         62.96         49.66         3.97 o                         
   8   7   4         85.19         97.37        10.68 o                         
   0   8   4       4028.26       4274.24        98.83 o                         
   1   8   4        213.79        241.04         6.26 o                         
   2   8   4        177.04        182.05         3.94 o                         
   3   8   4        677.30        683.77        11.83 o                         
   4   8   4        143.86        123.34         6.14 o                         
   5   8   4         74.77         67.09         3.76 o                         
   6   8   4        273.69        273.34         8.25 o                         
   7   8   4         16.29         16.50         2.81 o                         
   8   8   4         38.16         37.86         8.01 o                         
   1   9   4        118.49        106.81         3.37 o                         
   2   9   4        119.26        113.12         2.97 o                         
   3   9   4        214.81        202.94         5.00 o                         
   4   9   4        143.72        135.43         4.59 o                         
   5   9   4        480.25        468.22         9.56 o                         
   6   9   4        105.95        103.86         5.28 o                         
   7   9   4        257.10        268.64         8.78 o                         
   8   9   4         69.26         67.06         9.81 o                         
   0  10   4       2007.03       2046.20        56.99 o                         
   1  10   4        443.11        463.73         8.64 o                         
   2  10   4        176.04        182.62         5.30 o                         
   3  10   4         70.54         72.96         2.84 o                         
   4  10   4        600.84        588.73        15.61 o                         
   5  10   4         30.22         24.01         2.32 o                         
   6  10   4         33.61         32.73         3.32 o                         
   7  10   4         90.85         96.61         5.59 o                         
   8  10   4        157.24        162.72        14.28 o                         
   1  11   4        293.52        294.28         7.17 o                         
   2  11   4         88.66         85.75         2.88 o                         
   3  11   4         36.40         27.45         1.98 o                         
   4  11   4       1073.61       1030.25        21.87 o                         
   5  11   4         60.95         59.37         4.33 o                         
   6  11   4         36.62         35.57         3.80 o                         
   7  11   4          2.27          3.27         3.01 o                         
   8  11   4        123.58        121.72        18.90 o                         
   0  12   4        159.95        161.20         6.20 o                         
   1  12   4        164.23        159.25         4.37 o                         
   2  12   4         57.19         58.18         2.44 o                         
   3  12   4         41.33         48.25         2.70 o                         
   4  12   4         75.56         61.09         3.52 o                         
   5  12   4        103.47         95.46         5.33 o                         
   6  12   4         41.13         44.21         4.09 o                         
   7  12   4        202.12        203.31         8.08 o                         
   1  13   4         57.33         57.73         3.11 o                         
   2  13   4         75.08         64.63         3.98 o                         
   3  13   4         16.96         12.24         1.77 o                         
   4  13   4        457.93        461.23        11.64 o                         
   5  13   4          2.36          2.72         2.36 o                         
   6  13   4         28.49         24.99         3.81 o                         
   7  13   4         15.64         16.45         4.69 o                         
   8  13   4        164.81        188.24        21.42 o                         
   0  14   4        167.94        165.22         8.48 o                         
   1  14   4        190.29        194.79         7.57 o                         
   2  14   4        100.88        108.13         5.28 o                         
   3  14   4        228.93        229.89         6.07 o                         
   4  14   4         63.08         74.15         4.16 o                         
   5  14   4        177.07        178.78         7.60 o                         
   6  14   4        194.15        216.66         8.11 o                         
   7  14   4         51.01         46.53         7.12 o                         
   1  15   4         53.08         54.99         4.10 o                         
   2  15   4         76.49         68.57         4.72 o                         
   3  15   4        276.03        277.24         8.36 o                         
   4  15   4         55.62         58.52         4.22 o                         
   5  15   4          1.89          2.80         2.48 o                         
   6  15   4         28.41         29.41         3.87 o                         
   7  15   4          2.09         11.37         4.06 o                         
   0  16   4        754.05        748.08        23.87 o                         
   1  16   4         60.48         56.14         4.55 o                         
   2  16   4        368.72        353.49         9.55 o                         
   3  16   4         57.26         47.92         4.42 o                         
   4  16   4        173.60        171.75         8.64 o                         
   5  16   4         10.25         15.33         3.36 o                         
   6  16   4        239.20        237.34         9.37 o                         
   7  16   4          7.75          8.02         6.09 o                         
   1  17   4        416.69        411.53        13.85 o                         
   2  17   4        251.48        228.96         7.98 o                         
   3  17   4        135.94        119.58         6.65 o                         
   4  17   4         34.42         28.83         4.11 o                         
   5  17   4        125.36        116.50         7.32 o                         
   6  17   4         18.70         19.78         3.76 o                         
   7  17   4         62.39         84.85        14.96 o                         
   0  18   4        302.65        305.79        16.13 o                         
   1  18   4          0.70         -0.47         2.66 o                         
   2  18   4        166.40        183.94         7.36 o                         
   3  18   4         36.08         28.36         4.36 o                         
   4  18   4        105.73         97.53         6.87 o                         
   5  18   4          3.26          2.84         3.48 o                         
   6  18   4         54.54         65.42         6.53 o                         
   1  19   4         43.31         45.64         4.69 o                         
   2  19   4        119.98        131.42         8.14 o                         
   3  19   4         62.30         66.01         6.18 o                         
   4  19   4        356.13        348.02        12.37 o                         
   5  19   4         71.29         68.10         6.16 o                         
   6  19   4          2.20         -1.36         5.18 o                         
   0  20   4         65.20         75.91         8.74 o                         
   1  20   4         99.31         96.07         6.44 o                         
   2  20   4          8.09          6.11         3.32 o                         
   3  20   4         51.78         48.58         5.65 o                         
   4  20   4         15.54         17.91         4.70 o                         
   5  20   4         19.75         26.00         5.64 o                         
   6  20   4          6.65         -5.66         5.66 o                         
   1  21   4         40.22         38.50         5.48 o                         
   2  21   4        317.33        340.19        13.07 o                         
   3  21   4         19.04         13.44         3.65 o                         
   4  21   4         94.38         98.32         7.77 o                         
   5  21   4         24.93         30.23         6.06 o                         
   0  22   4        146.24        173.45        19.36 o                         
   1  22   4        134.91        159.63        11.92 o                         
   2  22   4          9.16         10.93         4.25 o                         
   3  22   4          5.23          5.25         3.51 o                         
   4  22   4         11.35          6.22         4.73 o                         
   5  22   4         26.44         26.83         6.94 o                         
   1  23   4         92.08         86.29         8.84 o                         
   2  23   4         76.27        106.22        10.48 o                         
   3  23   4         49.97         59.79         8.44 o                         
   4  23   4         44.71         43.00         9.90 o                         
   0  24   4         98.69        106.05        21.71 o                         
   1  24   4         43.45         40.75        10.36 o                         
   2   0   5       1303.94       1398.17        26.40 o                         
   4   0   5        331.37        336.99         9.30 o                         
   6   0   5        327.57        320.84         9.09 o                         
   8   0   5        295.93        322.65        34.07 o                         
   0   1   5        249.16        239.20         4.28 o                         
   1   1   5         66.69         63.92         1.59 o                         
   2   1   5        420.54        399.43         7.23 o                         
   3   1   5         83.94         82.66         2.56 o                         
   4   1   5         55.71         63.32         2.48 o                         
   5   1   5        550.00        552.20         8.85 o                         
   6   1   5         75.64         82.88         3.85 o                         
   7   1   5         42.19         42.53         7.18 o                         
   8   1   5         12.78         19.93         8.12 o                         
   1   2   5        121.02        117.26         2.13 o                         
   2   2   5         80.50         73.66         2.20 o                         
   3   2   5         38.41         41.11         1.67 o                         
   4   2   5        496.17        480.69         8.74 o                         
   5   2   5         67.76         70.42         2.95 o                         
   6   2   5         68.28         63.68         4.25 o                         
   7   2   5         26.64         15.11         5.62 o                         
   8   2   5        145.73        161.14        17.89 o                         
   9   2   5         66.53         62.81        14.50 o                         
   0   3   5       1030.03       1012.97        13.58 o                         
   1   3   5        685.98        691.99        10.58 o                         
   2   3   5        155.44        145.59         2.67 o                         
   3   3   5        108.13        114.21         2.99 o                         
   4   3   5        135.86        135.18         3.32 o                         
   5   3   5         35.91         36.06         2.09 o                         
   6   3   5        216.87        217.80         7.62 o                         
   7   3   5         42.76         42.03         6.62 o                         
   8   3   5         77.65         58.39         9.15 o                         
   9   3   5          2.34          9.00         7.72 o                         
   1   4   5        499.34        509.12         5.51 o                         
   2   4   5        314.13        313.66         4.86 o                         
   3   4   5        334.90        351.62         7.04 o                         
   4   4   5        114.83        110.11         3.13 o                         
   5   4   5        390.31        375.52         9.54 o                         
   6   4   5          9.29         17.36         3.28 o                         
   7   4   5         14.51         12.90         4.06 o                         
   8   4   5         22.01         12.16         6.69 o                         
   0   5   5       1107.85       1139.24        18.10 o                         
   1   5   5        484.27        490.28         6.64 o                         
   2   5   5         30.70         29.07         1.52 o                         
   3   5   5        269.58        288.23         5.72 o                         
   4   5   5        183.47        174.78         4.26 o                         
   5   5   5        122.58        109.88         4.14 o                         
   6   5   5        473.18        512.57        11.27 o                         
   7   5   5         24.62         26.52         4.90 o                         
   8   5   5         39.94         47.92        10.04 o                         
   1   6   5        211.29        207.63         3.67 o                         
   2   6   5         63.18         61.02         2.15 o                         
   3   6   5        418.09        424.88         8.89 o                         
   4   6   5        536.91        514.27         8.49 o                         
   5   6   5          1.86          2.47         1.62 o                         
   6   6   5        128.46        140.45         7.41 o                         
   7   6   5          3.63          0.37         3.13 o                         
   8   6   5          6.08          8.04         6.49 o                         
   0   7   5       1037.82       1028.26        33.59 o                         
   1   7   5        635.65        624.42        11.61 o                         
   2   7   5        113.83        118.07         2.99 o                         
   3   7   5         99.25        103.29         3.20 o                         
   4   7   5         56.33         55.25         2.43 o                         
   5   7   5         90.01         97.04         4.07 o                         
   6   7   5         27.82         22.81         3.68 o                         
   7   7   5         15.81         15.46         3.58 o                         
   8   7   5         21.78         25.02         7.69 o                         
   1   8   5        389.19        381.30         7.94 o                         
   2   8   5       1405.49       1467.46        29.12 o                         
   3   8   5        233.09        229.57         4.78 o                         
   4   8   5        161.76        163.53         4.28 o                         
   5   8   5        108.56        106.13         4.53 o                         
   6   8   5         36.66         33.61         4.19 o                         
   7   8   5         59.33         46.12         5.06 o                         
   8   8   5         25.96         16.40         9.61 o                         
   0   9   5        879.61        922.64        23.11 o                         
   1   9   5        192.99        193.75         4.47 o                         
   2   9   5        187.07        194.14         4.86 o                         
   3   9   5        247.85        245.18         6.48 o                         
   4   9   5        264.05        251.29         6.66 o                         
   5   9   5        339.01        363.45         9.61 o                         
   6   9   5        155.04        140.78         7.67 o                         
   7   9   5         13.13         11.61         4.44 o                         
   8   9   5          5.41         -0.20         6.64 o                         
   1  10   5        195.26        216.06         7.77 o                         
   2  10   5        155.29        154.14         4.51 o                         
   3  10   5          4.13          6.63         1.51 o                         
   4  10   5        400.73        418.18         8.55 o                         
   5  10   5        101.89        102.81         5.34 o                         
   6  10   5         11.23         12.21         3.34 o                         
   7  10   5         53.36         55.59         7.46 o                         
   8  10   5         23.47         14.82         9.05 o                         
   0  11   5        139.04        119.96         8.52 o                         
   1  11   5        337.21        357.63        11.01 o                         
   2  11   5       1635.85       1709.01        37.84 o                         
   3  11   5         34.41         28.92         2.92 o                         
   4  11   5        105.62        108.14         4.39 o                         
   5  11   5         24.78         26.13         3.62 o                         
   6  11   5        213.39        218.25         9.56 o                         
   7  11   5         24.47         13.62         4.88 o                         
   1  12   5        447.71        480.29        12.37 o                         
   2  12   5         90.29         85.69         4.11 o                         
   3  12   5        278.72        276.20         5.86 o                         
   4  12   5          2.16          3.67         2.15 o                         
   5  12   5        216.94        219.66         8.20 o                         
   6  12   5         19.66         19.78         4.33 o                         
   7  12   5         13.94          9.73         4.54 o                         
   0  13   5        583.07        569.35        23.83 o                         
   1  13   5          6.67          3.58         2.23 o                         
   2  13   5         23.26         23.34         2.95 o                         
   3  13   5         49.03         42.61         3.03 o                         
   4  13   5         50.24         51.87         3.86 o                         
   5  13   5         62.06         61.17         5.28 o                         
   6  13   5        251.19        240.24        11.59 o                         
   7  13   5         26.32         36.24         8.01 o                         
   1  14   5        249.33        239.85         8.97 o                         
   2  14   5        295.35        290.04         9.73 o                         
   3  14   5        352.54        346.84         9.65 o                         
   4  14   5         63.06         64.25         5.21 o                         
   5  14   5        172.08        175.68         8.05 o                         
   6  14   5         29.32         25.93         5.96 o                         
   7  14   5         25.38         34.12         6.80 o                         
   0  15   5        158.97        148.27         8.29 o                         
   1  15   5        188.48        195.34         9.19 o                         
   2  15   5         98.56         91.97         5.74 o                         
   3  15   5         61.91         59.74         5.15 o                         
   4  15   5         40.74         37.19         4.23 o                         
   5  15   5         63.86         64.75         5.09 o                         
   6  15   5         44.28         44.24         5.93 o                         
   7  15   5          7.70          7.69         4.71 o                         
   1  16   5         83.34         69.71         4.77 o                         
   2  16   5        175.88        174.20         7.96 o                         
   3  16   5         15.23         10.59         3.11 o                         
   4  16   5        289.34        309.68        11.39 o                         
   5  16   5         15.68         14.61         3.29 o                         
   6  16   5          9.12          9.39         4.91 o                         
   7  16   5          5.65         -2.62         8.20 o                         
   0  17   5         19.80         15.87         5.59 o                         
   1  17   5        110.45        114.12         9.14 o                         
   2  17   5          7.73          6.18         2.75 o                         
   3  17   5         24.31         25.00         4.15 o                         
   4  17   5         14.83          7.79         3.17 o                         
   5  17   5         42.75         33.92         5.18 o                         
   6  17   5          8.09          8.87         4.91 o                         
   1  18   5         18.36         15.02         3.86 o                         
   2  18   5        145.31        140.73         8.29 o                         
   3  18   5         77.92         81.56         6.42 o                         
   4  18   5        133.74        151.98         8.19 o                         
   5  18   5         15.72          9.36         3.70 o                         
   6  18   5          7.12         20.59         6.41 o                         
   0  19   5        153.97        187.94        25.04 o                         
   1  19   5         27.83         19.90         5.55 o                         
   2  19   5        101.38         97.80         9.19 o                         
   3  19   5         10.04          6.53         3.87 o                         
   4  19   5          4.73          1.02         6.22 o                         
   5  19   5         68.81         72.11         7.71 o                         
   6  19   5         84.71         94.53        18.38 o                         
   1  20   5        116.77        127.87        10.53 o                         
   2  20   5          3.72          9.29         4.70 o                         
   3  20   5         44.73         40.42         5.35 o                         
   4  20   5          0.14          9.44         3.86 o                         
   5  20   5          3.96          7.24         5.20 o                         
   0  21   5        225.39        249.31        23.70 o                         
   1  21   5          3.27          6.50         4.92 o                         
   2  21   5         95.05        113.67         9.68 o                         
   3  21   5         22.42         27.41         9.49 o                         
   4  21   5         63.58         68.17        11.07 o                         
   1  22   5         45.04         58.61        12.25 o                         
   2  22   5        115.44        127.71        14.85 o                         
   3  22   5         52.86         37.81        12.10 o                         
   4  22   5         11.70          7.25         9.41 o                         
   1  23   5         40.78         30.02        12.41 o                         
   2  23   5         15.60         26.13        11.12 o                         
   3  23   5          4.37         -8.46         8.46 o                         
   0   0   6        137.72        118.54         4.54 o                         
   2   0   6       1216.28       1331.32        22.72 o                         
   4   0   6        305.43        323.94        10.50 o                         
   6   0   6        143.25        144.55        13.38 o                         
   8   0   6          8.68         14.07        10.73 o                         
   1   1   6        212.19        199.32         2.82 o                         
   2   1   6         54.65         51.00         2.94 o                         
   3   1   6         99.44         95.00         2.74 o                         
   4   1   6          5.11          8.17         1.52 o                         
   5   1   6        156.68        154.60         6.41 o                         
   6   1   6        100.93         84.31         8.23 o                         
   7   1   6         37.75         47.71         7.55 o                         
   8   1   6         62.89         43.07        13.71 o                         
   0   2   6        433.54        442.19         8.07 o                         
   1   2   6         41.20         35.10         1.29 o                         
   2   2   6        152.01        161.25         3.29 o                         
   3   2   6        110.90        107.30         3.20 o                         
   4   2   6        120.02        125.84         4.43 o                         
   5   2   6        263.97        259.73         7.03 o                         
   6   2   6         78.04         74.48         7.73 o                         
   7   2   6          0.92          2.94         5.35 o                         
   8   2   6         38.50         20.90         8.30 o                         
   1   3   6          6.03          5.19         0.95 o                         
   2   3   6        183.08        161.43         2.75 o                         
   3   3   6         13.07         10.64         1.22 o                         
   4   3   6        367.18        362.73         6.97 o                         
   5   3   6         88.17         82.03         3.94 o                         
   6   3   6         38.15         36.97         5.60 o                         
   7   3   6         36.03         30.03         5.10 o                         
   8   3   6         60.70         63.01        10.80 o                         
   0   4   6          4.85          3.44         1.14 o                         
   1   4   6        424.20        428.04         6.07 o                         
   2   4   6          9.19          7.08         0.97 o                         
   3   4   6         26.20         24.05         1.67 o                         
   4   4   6          8.95         14.78         1.78 o                         
   5   4   6         10.57         12.99         2.16 o                         
   6   4   6         49.57         39.83         5.78 o                         
   7   4   6         96.01         92.91         7.85 o                         
   8   4   6          7.06         11.92         6.51 o                         
   1   5   6        509.54        515.31         5.59 o                         
   2   5   6         29.18         29.14         1.64 o                         
   3   5   6         37.68         29.81         1.45 o                         
   4   5   6        784.04        796.85        13.82 o                         
   5   5   6         55.50         53.77         3.91 o                         
   6   5   6         19.88         18.60         3.84 o                         
   7   5   6          6.06          6.50         3.61 o                         
   8   5   6        100.85        102.95        13.00 o                         
   0   6   6       2253.92       2308.07        48.46 o                         
   1   6   6        231.73        247.91         4.69 o                         
   2   6   6         91.59        100.05         2.88 o                         
   3   6   6         81.33         80.88         2.72 o                         
   4   6   6        213.12        209.64         4.97 o                         
   5   6   6         31.96         31.61         2.91 o                         
   6   6   6        116.22        108.83         7.73 o                         
   7   6   6         15.40         12.09         5.32 o                         
   8   6   6         20.45         17.06        11.13 o                         
   1   7   6        432.91        425.03         5.66 o                         
   2   7   6        298.63        305.58         4.86 o                         
   3   7   6        790.73        806.50        12.36 o                         
   4   7   6         24.00         22.58         1.83 o                         
   5   7   6         25.55         20.55         2.54 o                         
   6   7   6         63.24         58.36         6.10 o                         
   7   7   6         25.70         23.37         8.28 o                         
   8   7   6         21.50         14.39         8.12 o                         
   0   8   6       2577.90       2777.20        78.86 o                         
   1   8   6         50.31         46.72         2.22 o                         
   2   8   6         53.72         49.40         2.17 o                         
   3   8   6         14.28         13.02         1.73 o                         
   4   8   6         66.86         63.34         2.93 o                         
   5   8   6         34.17         28.19         3.67 o                         
   6   8   6        178.55        201.28        10.20 o                         
   7   8   6          7.80          1.57         5.31 o                         
   8   8   6         11.16         28.53         9.66 o                         
   1   9   6        915.19        927.35        24.98 o                         
   2   9   6         34.49         38.63         2.27 o                         
   3   9   6         35.97         42.13         2.41 o                         
   4   9   6         43.30         33.93         2.76 o                         
   5   9   6         14.73         10.07         2.62 o                         
   6   9   6          2.62          5.10         4.49 o                         
   7   9   6         11.34          4.84         7.85 o                         
   0  10   6         34.56         48.42         5.56 o                         
   1  10   6         21.12         21.76         2.39 o                         
   2  10   6        374.00        360.60        12.21 o                         
   3  10   6        231.20        237.04         5.10 o                         
   4  10   6        208.18        197.33         6.43 o                         
   5  10   6        126.10        114.92         7.24 o                         
   6  10   6         45.02         39.87         5.99 o                         
   7  10   6         74.37         64.94        15.29 o                         
   1  11   6         32.48         27.19         2.36 o                         
   2  11   6        148.91        154.28         5.66 o                         
   3  11   6         75.30         76.12         4.09 o                         
   4  11   6        186.07        185.63         8.15 o                         
   5  11   6         56.99         61.59         5.67 o                         
   6  11   6         49.98         41.19         7.00 o                         
   7  11   6         10.05         11.20        10.04 o                         
   0  12   6        915.72        988.57        32.43 o                         
   1  12   6        169.84        174.79        10.17 o                         
   2  12   6        418.59        437.54         9.51 o                         
   3  12   6         37.10         33.68         3.58 o                         
   4  12   6          1.27          3.36         2.81 o                         
   5  12   6         43.68         36.84         4.80 o                         
   6  12   6          1.86          8.16         5.04 o                         
   7  12   6         69.47         82.78        16.30 o                         
   1  13   6        181.95        187.18         7.12 o                         
   2  13   6         71.70         77.15         4.74 o                         
   3  13   6         11.12          7.20         2.53 o                         
   4  13   6        302.32        321.06        10.32 o                         
   5  13   6         10.02         12.77         3.76 o                         
   6  13   6         61.06         58.64         8.57 o                         
   0  14   6        240.49        226.48        23.17 o                         
   1  14   6         66.11         76.82         6.43 o                         
   2  14   6         67.25         57.64         4.90 o                         
   3  14   6         48.25         49.77         4.36 o                         
   4  14   6         34.02         29.87         3.73 o                         
   5  14   6         75.80         70.74         6.48 o                         
   6  14   6         56.89         58.39        11.40 o                         
   1  15   6         55.33         75.08        10.00 o                         
   2  15   6         59.76         59.00         5.28 o                         
   3  15   6         87.61         82.14         5.91 o                         
   4  15   6        152.25        151.35         7.33 o                         
   5  15   6         14.13         13.06         3.95 o                         
   6  15   6          2.37          1.87         4.34 o                         
   0  16   6        380.49        368.68        37.98 o                         
   1  16   6         20.03         12.80         7.24 o                         
   2  16   6         43.83         44.76         5.64 o                         
   3  16   6         29.81         32.52         4.75 o                         
   4  16   6         28.16         24.07         4.07 o                         
   5  16   6          2.61          4.30         3.83 o                         
   6  16   6         96.65         57.88        14.09 o                         
   1  17   6         61.34         53.47         8.47 o                         
   2  17   6         29.50         29.07         5.09 o                         
   3  17   6        108.33        123.99         8.23 o                         
   4  17   6         22.56         32.25         7.47 o                         
   0  18   6         59.18         59.58        12.56 o                         
   1  18   6         22.53         18.68         6.34 o                         
   2  18   6        131.88        131.79         9.38 o                         
   3  18   6         17.74         19.30         8.25 o                         
   4  18   6         82.47         95.67        17.44 o                         
   1  19   6         77.14         83.24         8.98 o                         
   2  19   6        141.12        141.66        12.87 o                         
   3  19   6          1.40         -0.06        17.78 o                         
   4  19   6         76.23         97.41        17.62 o                         
   1  20   6         44.01         69.59        17.59 o                         
   2  20   6         22.24         20.03        19.41 o                         
   3  20   6          4.72          2.51         5.92 o                         
   4  20   6         14.12          3.84         7.04 o                         
   1  21   6         41.61         23.10        12.82 o                         
   2  21   6        119.00        146.11        15.62 o                         
   3  21   6          3.11          6.36         6.95 o                         
   1  22   6         47.20         37.14        12.60 o                         
   2  22   6         16.63         16.81         9.45 o                         
   2   0   7        169.62        144.34         4.32 o                         
   4   0   7         58.67         54.95         5.23 o                         
   6   0   7         22.07         15.19         5.96 o                         
   0   1   7        123.30        119.14         3.60 o                         
   1   1   7        369.67        388.78         4.92 o                         
   2   1   7         61.35         64.79         2.33 o                         
   3   1   7         47.36         48.24         2.64 o                         
   4   1   7          9.42          7.14         2.21 o                         
   5   1   7         46.31         50.36         5.19 o                         
   6   1   7         30.78         30.43         5.16 o                         
   7   1   7         38.24         40.44         9.53 o                         
   1   2   7         32.59         27.12         1.30 o                         
   2   2   7         78.84         82.93         2.40 o                         
   3   2   7        123.99        123.62         4.10 o                         
   4   2   7        213.29        213.81         7.39 o                         
   5   2   7         97.48         96.86         6.36 o                         
   6   2   7         17.18         17.77         4.29 o                         
   7   2   7          5.93         17.92        16.77 o                         
   0   3   7        380.90        385.19         6.37 o                         
   1   3   7          7.63          6.40         1.02 o                         
   2   3   7         54.04         53.87         2.03 o                         
   3   3   7          9.05          7.87         1.56 o                         
   4   3   7         61.91         65.21         3.96 o                         
   5   3   7        214.38        230.54         9.41 o                         
   6   3   7        105.41        104.80         8.81 o                         
   7   3   7          7.24         10.45         7.23 o                         
   1   4   7        249.48        243.40         3.90 o                         
   2   4   7         41.66         38.26         1.54 o                         
   3   4   7         54.34         45.00         2.40 o                         
   4   4   7         59.12         59.94         3.52 o                         
   5   4   7        165.46        147.43         8.21 o                         
   6   4   7         58.84         53.23         6.94 o                         
   0   5   7        312.01        320.77         6.69 o                         
   1   5   7        102.26         93.83         2.71 o                         
   2   5   7        279.43        278.90         4.11 o                         
   3   5   7        121.52        121.47         3.92 o                         
   4   5   7         93.78         92.19         4.42 o                         
   5   5   7         16.53         14.62         3.10 o                         
   6   5   7        140.82        161.92        10.70 o                         
   1   6   7         30.96         28.90         1.66 o                         
   2   6   7        615.43        664.71         9.80 o                         
   3   6   7        189.39        199.41         4.80 o                         
   4   6   7          2.36          2.22         2.35 o                         
   5   6   7         18.78         11.00         3.35 o                         
   6   6   7         37.78         28.85         5.20 o                         
   0   7   7        307.05        299.58         8.49 o                         
   1   7   7         83.85         83.49         2.57 o                         
   2   7   7         64.67         66.30         2.45 o                         
   3   7   7         31.93         26.76         2.25 o                         
   4   7   7         30.78         31.60         3.78 o                         
   5   7   7         58.52         54.15         6.08 o                         
   6   7   7         21.23         21.78         7.47 o                         
   1   8   7         69.22         64.17         3.00 o                         
   2   8   7         72.21         69.47         3.00 o                         
   3   8   7         15.75         17.75         2.51 o                         
   4   8   7        377.37        393.01        13.53 o                         
   5   8   7         37.00         32.23         5.69 o                         
   6   8   7         19.70         21.15         7.65 o                         
   0   9   7          8.74          7.14         3.06 o                         
   1   9   7        372.67        383.87         7.37 o                         
   2   9   7         12.94         13.28         2.78 o                         
   3   9   7        116.06        110.27         5.70 o                         
   4   9   7         18.46         13.29         3.93 o                         
   5   9   7         17.93         13.42         4.48 o                         
   6   9   7        100.15         97.87        13.38 o                         
   1  10   7         16.01         25.32         3.37 o                         
   2  10   7         92.03         98.22         4.63 o                         
   3  10   7          5.46          5.24         3.10 o                         
   4  10   7        171.64        174.23        10.23 o                         
   5  10   7        132.59        134.46         9.09 o                         
   6  10   7          6.64         19.16        11.72 o                         
   0  11   7        209.65        218.95        14.20 o                         
   1  11   7         18.74         18.54         3.00 o                         
   2  11   7         28.99         21.78         3.07 o                         
   3  11   7         18.08          9.97         5.66 o                         
   4  11   7         71.99         80.71         9.09 o                         
   5  11   7         13.21         20.26         5.40 o                         
   6  11   7         14.65         -3.92         7.82 o                         
   1  12   7         63.83         58.71         7.91 o                         
   2  12   7         23.92         21.02         3.85 o                         
   3  12   7        202.73        223.17        10.05 o                         
   4  12   7         59.74         63.29         6.56 o                         
   5  12   7         63.16         66.14         9.01 o                         
   6  12   7         19.68         36.21        14.26 o                         
   0  13   7         73.75         80.46        13.70 o                         
   1  13   7         22.64         15.10         5.05 o                         
   2  13   7        208.70        235.22        10.54 o                         
   3  13   7         26.28         19.59         3.64 o                         
   4  13   7         13.62         17.51         4.34 o                         
   5  13   7          2.17          2.28        21.58 o                         
   6  13   7        183.74        188.88        24.06 o                         
   1  14   7         91.77        103.56        11.36 o                         
   2  14   7        112.07        122.81         7.85 o                         
   3  14   7         11.77         13.20         3.54 o                         
   4  14   7         24.73         19.20         5.99 o                         
   5  14   7         28.71         38.25        12.04 o                         
   0  15   7        112.81        111.14        15.85 o                         
   1  15   7         12.69          3.57         4.92 o                         
   2  15   7          6.03          3.66         3.17 o                         
   3  15   7         26.58         23.22         5.54 o                         
   4  15   7         65.91         95.12        19.92 o                         
   5  15   7        142.11        198.47        24.87 o                         
   1  16   7          4.95         10.49         9.04 o                         
   2  16   7        152.99        156.72        11.34 o                         
   3  16   7          0.26         -5.92         5.92 o                         
   2  17   7          6.77         -4.78         4.78 o                         
   3  17   7          7.97          8.72         7.61 o                         
   2  18   7         24.91         39.08        12.07 o                         
   3  18   7         31.20          2.14         6.98 o                         
   1  19   7         34.60         65.85        15.78 o                         
   2  19   7         44.27         45.50        13.85 o                         
   3  19   7         15.51          2.33         7.40 o                         
   2  20   7          0.78        -11.50        11.50 o                         
   0   0   8        251.96        253.93        11.27 o                         
   2   0   8        108.41        107.18         4.76 o                         
   4   0   8        159.89        157.85        10.37 o                         
   6   0   8         19.02         20.26         5.08 o                         
   1   1   8         51.72         46.42         2.22 o                         
   2   1   8         13.40         14.30         1.70 o                         
   3   1   8        107.94        115.45         6.17 o                         
   4   1   8         67.91         67.71         4.98 o                         
   5   1   8         51.68         49.89         4.73 o                         
   6   1   8         10.24          7.11         3.59 o                         
   0   2   8        293.64        286.59         8.24 o                         
   1   2   8        133.22        133.64         3.82 o                         
   2   2   8        194.24        202.15         5.64 o                         
   3   2   8          7.13         11.49         2.80 o                         
   4   2   8         68.20         73.89         5.14 o                         
   5   2   8          1.24          2.93         3.24 o                         
   6   2   8          5.43         -4.28         4.28 o                         
   1   3   8        133.02        136.09         4.47 o                         
   2   3   8          2.09          3.57         1.96 o                         
   3   3   8         76.82         70.34         4.96 o                         
   4   3   8        216.18        216.30         8.90 o                         
   5   3   8         60.87         60.36         6.07 o                         
   6   3   8         10.36          4.55        13.22 o                         
   0   4   8         46.83         32.35         4.19 o                         
   1   4   8         21.78         23.75         2.27 o                         
   2   4   8         16.10         12.54         2.55 o                         
   3   4   8         42.66         40.38         3.85 o                         
   4   4   8          6.91          8.67         2.96 o                         
   5   4   8        132.20        123.07        10.18 o                         
   6   4   8          5.01         18.23        10.29 o                         
   1   5   8         56.10         50.98         3.03 o                         
   2   5   8        116.86        110.65         5.80 o                         
   3   5   8          2.27          1.69         2.36 o                         
   4   5   8         37.15         39.43         4.48 o                         
   5   5   8         19.31         30.78         6.21 o                         
   6   5   8         62.30         58.89        15.46 o                         
   0   6   8         42.14         45.05         6.14 o                         
   1   6   8         64.41         76.50         4.57 o                         
   2   6   8        173.22        168.38         7.48 o                         
   3   6   8          4.37          5.67         2.82 o                         
   4   6   8         82.00         80.52         6.96 o                         
   5   6   8         22.71         21.97         5.19 o                         
   6   6   8         88.36         95.86        18.18 o                         
   1   7   8         76.92         70.48         7.33 o                         
   2   7   8         15.84         15.04         3.52 o                         
   3   7   8         90.38         93.31         6.53 o                         
   4   7   8         81.78         72.40         6.71 o                         
   5   7   8         27.18         28.83         6.32 o                         
   6   7   8          1.90          0.35         5.10 o                         
   0   8   8        390.16        396.16        20.85 o                         
   1   8   8         50.86         50.16         7.41 o                         
   2   8   8          2.43         -0.04         3.25 o                         
   3   8   8         42.10         39.87         5.85 o                         
   4   8   8         17.47         14.03         4.77 o                         
   5   8   8         16.44         13.89         6.45 o                         
   6   8   8        148.51        163.74        22.09 o                         
   1   9   8         11.69         11.65         4.50 o                         
   2   9   8         10.36         12.45         4.44 o                         
   3   9   8        103.42         97.57         9.04 o                         
   4   9   8         16.92         19.86         5.24 o                         
   5   9   8         89.18         79.87        13.11 o                         
   0  10   8        611.89        596.45        34.54 o                         
   1  10   8         50.70         36.34         6.86 o                         
   2  10   8        104.83         95.41         8.85 o                         
   3  10   8          1.92         -4.27         4.27 o                         
   4  10   8         46.21         48.96        12.92 o                         
   5  10   8          0.93          1.29         6.52 o                         
   1  11   8         34.56         41.78         6.00 o                         
   2  11   8         43.08         43.76         6.66 o                         
   3  11   8         55.02         53.79         8.91 o                         
   4  11   8         79.75         93.90        13.07 o                         
   5  11   8         19.20         59.98        15.32 o                         
   0  12   8         44.82         29.92        17.08 o                         
   1  12   8         28.67         32.95         6.07 o                         
   2  12   8          0.45          5.26         4.38 o                         
   3  12   8          0.39          1.73        11.09 o                         
   4  12   8         16.30          0.30         7.70 o                         
   5  12   8         15.33         58.69        14.88 o                         
   1  13   8         18.53         12.51         5.05 o                         
   2  13   8        101.24        113.70        21.98 o                         
   3  13   8         23.78         18.75         7.40 o                         
   4  13   8         52.53         56.59        15.49 o                         
   1  14   8         31.92         47.86        14.87 o                         
   2  14   8          0.83          3.77         8.71 o                         
   1  18   8          3.36        -10.17        10.17 o                         
   2   0   9        108.32        114.55         9.50 o                         
   4   0   9         51.10         58.46         7.63 o                         
   0   1   9          9.65         10.07         5.31 o                         
   1   1   9         91.61         89.88         6.04 o                         
   2   1   9         28.80         31.43         3.71 o                         
   3   1   9         25.46         23.18         4.59 o                         
   4   1   9          3.41         11.47         3.50 o                         
   5   1   9         45.38         49.85         6.49 o                         
   1   2   9         23.26         22.99         3.72 o                         
   2   2   9        101.30         95.20         5.60 o                         
   3   2   9          1.60          1.18         2.81 o                         
   4   2   9          0.29         -1.29         4.32 o                         
   5   2   9          5.72         25.75         6.61 o                         
   0   3   9         56.64         56.39         9.03 o                         
   1   3   9         92.93         88.79         6.57 o                         
   2   3   9         22.50         21.69         4.01 o                         
   3   3   9         25.44         28.41         6.28 o                         
   4   3   9         15.97         24.34         5.87 o                         
   5   3   9          9.95         20.99        10.68 o                         
   1   4   9          7.53          5.07         3.04 o                         
   2   4   9         35.35         47.47         5.52 o                         
   3   4   9          9.85         12.95         4.32 o                         
   4   4   9         10.70          9.62        10.38 o                         
   0   5   9         92.47         83.15        10.76 o                         
   1   5   9          2.71          1.94         3.68 o                         
   2   5   9         14.64         14.55         5.43 o                         
   3   5   9          0.45         -3.89         3.89 o                         
   4   5   9         48.54         63.43         7.51 o                         
   1   6   9         39.77         37.19         5.12 o                         
   2   6   9          3.67          5.85         4.06 o                         
   3   6   9         50.59         74.21         8.18 o                         
   4   6   9        117.16        106.73        10.64 o                         
   0   7   9         30.08         33.74         6.92 o                         
   1   7   9         70.21         71.29         6.68 o                         
   2   7   9         17.43         13.82         4.41 o                         
   3   7   9         25.88         24.43        10.65 o                         
   4   7   9          4.00         -7.04        32.29 o                         
   1   8   9         20.45         28.86         5.61 o                         
   2   8   9        101.57         86.50         7.69 o                         
   3   8   9          5.57         14.67         8.37 o                         
   4   8   9         54.24         40.46         8.51 o                         
   0   9   9         96.76        113.96        11.34 o                         
   1   9   9         14.15         11.50         5.08 o                         
   2   9   9         17.15         13.84         5.36 o                         
   3   9   9         10.60         17.67        17.84 o                         
   4   9   9          3.72        -11.12        11.12 o                         
   1  10   9         61.26         68.16         9.59 o                         
   2  10   9         18.23         19.65         7.52 o                         
   3  10   9          1.45         -0.35        16.62 o                         
   0  11   9          1.75          1.58         5.19 o                         
   1  11   9         19.83         29.46        10.50 o                         
   2  11   9        131.55        165.76        22.69 o                         
   1  12   9          3.87          6.50         7.73 o                         
   2  12   9         25.75          2.72         6.66 o                         
   0  13   9        272.44        333.84        30.99 o                         
   1  13   9          1.26          7.02         8.14 o                         
   2   0  10         42.30         47.92        13.33 o                         
   1   1  10         28.46         31.10         7.93 o                         
   2   1  10         13.31         20.00         6.42 o                         
   0   2  10         44.70         79.07        15.68 o                         
   1   2  10          1.49          6.47         4.16 o                         
   2   2  10         15.92         10.85         9.17 o                         
   1   3  10         53.85         41.51        13.77 o                         
   2   3  10          0.99         -5.10         5.10 o                         
   3   3  10          1.22         -0.85         7.00 o                         
   0   4  10         11.12          9.44         8.76 o                         
   1   4  10         65.75         69.24         8.64 o                         
   2   4  10          5.25          2.32         4.83 o                         
   1   5  10          7.20         -2.87         7.49 o                         
   2   5  10          1.69         -0.11         5.71 o                         
   0   6  10         14.70         25.88        11.75 o                         
   1   6  10          8.09         17.29         5.35 o                         
   1   7  10          2.80          9.79         6.17 o                         
   1   8  10          0.28         47.10        12.02 o                         
                                                                                
