# Supplementary material for: Crystal structure, Hirshfeld surface analysis and computational studies of 5-[(prop-2-en-1-yl)sulfan­yl]-1-[2-(tri­fluoro­meth­yl)phen­yl]-1H-tetra­zole
Source: Acta Crystallogr E Crystallogr Commun. 2019 Aug 23;75(Pt 9):1331–5. doi: 10.1107/S2056989019011459 (PMC6727050; doi:10.1107/S2056989019011459)
Supplement: Supplementary file 3 [file e-75-01331-Isup3.mol]

  ACD/Labs01241911432D

 19 20  0  0  0  0  0  0  0  0  1 V2000
   19.9573   -9.6224    0.0000 N   0  0  0  0  0  0  0  0  0  0  0  0
   23.2732  -10.1996    0.0000 C   0  0  0  0  0  0  0  0  0  0  0  0
   19.4475   -6.2510    0.0000 N   0  0  0  0  0  0  0  0  0  0  0  0
   24.9372   -7.1934    0.0000 N   0  0  0  0  0  0  0  0  0  0  0  0
   22.5480   -4.6461    0.0000 N   0  0  0  0  0  0  0  0  0  0  0  0
   17.4767  -11.8089    0.0000 C   0  0  0  0  0  0  0  0  0  0  0  0
   18.4298  -15.0253    0.0000 C   0  0  0  0  0  0  0  0  0  0  0  0
   14.2376  -10.9721    0.0000 C   0  0  0  0  0  0  0  0  0  0  0  0
   16.1840  -17.4722    0.0000 C   0  0  0  0  0  0  0  0  0  0  0  0
   12.0327  -13.5182    0.0000 C   0  0  0  0  0  0  0  0  0  0  0  0
   12.9435  -16.6837    0.0000 C   0  0  0  0  0  0  0  0  0  0  0  0
   24.7843  -13.1076    0.0000 S   0  0  0  0  0  0  0  0  0  0  0  0
   28.1081  -13.3536    0.0000 C   0  0  0  0  0  0  0  0  0  0  0  0
   29.5669  -16.3482    0.0000 C   0  0  0  0  0  0  0  0  0  0  0  0
   27.7096  -19.1157    0.0000 C   0  0  0  0  0  0  0  0  0  0  0  0
   12.6517   -7.9747    0.0000 C   0  0  0  0  0  0  0  0  0  0  0  0
   10.7185   -5.1325    0.0000 F   0  0  0  0  0  0  0  0  0  0  0  0
    9.4789   -9.2472    0.0000 F   0  0  0  0  0  0  0  0  0  0  0  0
   14.9134   -5.5754    0.0000 F   0  0  0  0  0  0  0  0  0  0  0  0
  2  1  1  0  0  0  0
  3  1  1  0  0  0  0
  4  2  2  0  0  0  0
  5  3  2  0  0  0  0
  5  4  1  0  0  0  0
  7  6  1  0  0  0  0
  8  6  2  0  0  0  0
  9  7  2  0  0  0  0
 10  8  1  0  0  0  0
 11  9  1  0  0  0  0
 11 10  2  0  0  0  0
  1  6  1  0  0  0  0
  2 12  1  0  0  0  0
 12 13  1  0  0  0  0
 13 14  1  0  0  0  0
 14 15  2  0  0  0  0
  8 16  1  0  0  0  0
 16 17  1  0  0  0  0
 16 18  1  0  0  0  0
 16 19  1  0  0  0  0
M  END
